# Supplementary material for: Heterochronic activation of TGF-β signaling drives the diversity of the avian sterna
Source: Nat Commun. 2026 Apr 29;17:5877. doi: 10.1038/s41467-026-72602-6 (PMC13333996; doi:10.1038/s41467-026-72602-6)
Supplement: Supplementary file 3 — Supplementary Data 1 [file 41467_2026_72602_MOESM3_ESM.xlsx]

## Sheet: chicken
Supplementary Data 1. PIC-RNA-Seq results in chicken and emu St. 36
Chicken
ens_gene	ext_gene	baseMean	log2FoldChange	lfcSE	stat	padj
ENSGALG00000027323	MYH1D	217.303	4.26679	0.363808	11.7281	1.54e-27
ENSGALG00000006572	TNNT3	64.6599	4.63489	0.434368	10.6704	1.18e-22
ENSGALG00000009641	COL1A2	191.248	-2.67378	0.272087	-9.82695	4.83e-19
ENSGALG00000042492	PITX2	184.087	-1.99913	0.248769	-8.03608	3.9e-12
ENSGALG00000011086	ACTA1	46.1213	3.56922	0.471269	7.57362	1.22e-10
ENSGALG00000012712	RBM24	213.378	2.41223	0.322898	7.47055	2.24e-10
ENSGALG00000014873	GJA1	167.929	-1.62452	0.221201	-7.34406	4.98e-10
ENSGALG00000053246	OCM2	72.4145	3.09599	0.425669	7.27323	7.38e-10
ENSGALG00000010448	LTBP1	76.0952	-2.24009	0.312432	-7.16986	1.4e-09
ENSGALG00000048310		117.514	2.68987	0.381157	7.05712	2.86e-09
ENSGALG00000002479	MAT1A	52.4799	2.62599	0.377382	6.95844	5.26e-09
ENSGALG00000012420	CG-1B	24.3104	-4.2597	0.619398	-6.87716	8.56e-09
ENSGALG00000037164	ZFHX4	70.6243	-1.87362	0.274551	-6.82431	1.14e-08
ENSGALG00000041923	ESPL1	19.7738	-7.50275	1.1028	-6.80334	1.23e-08
ENSGALG00000004386	SOX9	23.1522	-3.99145	0.587759	-6.79095	1.25e-08
ENSGALG00000014233	FBLN1	60.0095	-2.40801	0.35919	-6.704	2.13e-08
ENSGALG00000016826		19.5231	3.66525	0.561974	6.52209	6.86e-08
ENSGALG00000011511	CKB	47.1941	2.88315	0.446955	6.45065	1.04e-07
ENSGALG00000015704	TXN	76.9164	1.58604	0.248134	6.39187	1.45e-07
ENSGALG00000031593	TMSB15B	110.803	2.19737	0.347723	6.31929	2.21e-07
ENSGALG00000006591	TNNI2	19.0229	3.54729	0.579049	6.12605	7.22e-07
ENSGALG00000021031	CXCR7	20.6649	-2.79345	0.457062	-6.11175	7.54e-07
ENSGALG00000000713	ZFHX3	145.068	-1.2983	0.213773	-6.07325	9.17e-07
ENSGALG00000040316	GPC1	59.8007	1.73025	0.285803	6.054	9.91e-07
ENSGALG00000050058	REEP1	33.3298	2.36943	0.399249	5.93472	1.98e-06
ENSGALG00000007361	SST	13.884	-6.28599	1.06998	-5.87489	2.69e-06
ENSGALG00000029429	TGFBI	179.112	-1.93501	0.329555	-5.87158	2.69e-06
ENSGALG00000008298	LRRC17	25.4292	-2.39316	0.410798	-5.82564	3.42e-06
ENSGALG00000032287	ATP2A2	84.2859	1.66429	0.289862	5.74167	5.44e-06
ENSGALG00000015935	SMYD1	22.8572	3.27088	0.571799	5.72034	5.96e-06
ENSGALG00000006725	ACAN	42.4151	-2.6624	0.468751	-5.67977	7.32e-06
ENSGALG00000039783	MRPL57	29.2826	-2.18428	0.386651	-5.64924	8.47e-06
ENSGALG00000002907	MYL1	91.7391	2.36709	0.419459	5.64321	8.51e-06
ENSGALG00000030780	MGAT4A	36.1832	-2.31661	0.413423	-5.60347	1.04e-05
ENSGALG00000026736	OGN	21.1083	-2.4411	0.436271	-5.59536	1.06e-05
ENSGALG00000037525	FGFRL1	73.7666	-1.84206	0.331823	-5.55134	1.33e-05
ENSGALG00000031826	MYOT	41.1915	2.26969	0.412794	5.49836	1.74e-05
ENSGALG00000006216	MYOD1	55.3622	2.3175	0.427462	5.42154	2.55e-05
ENSGALG00000003578	FN1	193.617	-1.30109	0.239917	-5.42306	2.55e-05
ENSGALG00000014485	LDB2	65.1913	-2.14271	0.397177	-5.39484	2.89e-05
ENSGALG00000042020	CG-16	39.9799	2.85997	0.536492	5.33087	4.01e-05
ENSGALG00000013239		147.919	2.01483	0.37902	5.31588	4.25e-05
ENSGALG00000040493	PTN	1201.39	-1.43788	0.272593	-5.27482	5.2e-05
ENSGALG00000042784	TPPP	18.8362	2.71778	0.517939	5.2473	5.9e-05
ENSGALG00000051776		117.36	2.12489	0.409143	5.19351	7.72e-05
ENSGALG00000016289	DST	118.56	-1.26475	0.245428	-5.15325	9.36e-05
ENSGALG00000001459	TNNC1	25.5307	2.25927	0.440981	5.12328	0.000108
ENSGALG00000041327	TRIM55	14.3246	3.23102	0.632921	5.10493	0.000114
ENSGALG00000001250	APLP2	190.434	-1.07244	0.210004	-5.10674	0.000114
ENSGALG00000017046	POSTN	313.614	-1.19366	0.234779	-5.08417	0.000124
ENSGALG00000046819		88.1616	-1.55042	0.306414	-5.05989	0.000138
ENSGALG00000037901	EFEMP1	26.8237	-1.90384	0.377603	-5.0419	0.000149
ENSGALG00000038504	MID1	10.9877	3.07042	0.611099	5.02443	0.00016
ENSGALG00000038775	SPON1	11.8711	-3.27134	0.658796	-4.96564	0.000213
ENSGALG00000000927	ANGPTL2	30.6231	-1.98031	0.403075	-4.913	0.000274
ENSGALG00000004290	ANGPTL1	31.2632	-1.98883	0.4064	-4.89378	0.000297
ENSGALG00000003521	TPM1	101.808	1.76195	0.360346	4.88962	0.000298
ENSGALG00000016702		26.7434	2.73117	0.564499	4.83822	0.00037778
ENSGALG00000026383	TMSB4X	103.092	1.36388	0.282176	4.83342	0.00037778
ENSGALG00000010678	DESI2	30.2739	1.87721	0.388705	4.82939	0.00037778
ENSGALG00000042810		22.9363	2.36488	0.489444	4.83177	0.00037778
ENSGALG00000010311	NAV3	42.0146	1.7024	0.3565	4.77532	0.000487
ENSGALG00000011518	POMGNT2	11.3852	-3.00543	0.62999	-4.7706	0.000491
ENSGALG00000016478	MATN3	13.4515	-3.1387	0.658535	-4.76618	0.000494
ENSGALG00000015355	CD47	80.9642	1.26144	0.265332	4.75419	0.000516
ENSGALG00000043690	ECRG4	67.5297	-1.37329	0.291378	-4.71308	0.000613
ENSGALG00000037540	PLEKHO1	13.4963	2.33156	0.494645	4.71359	0.000613
ENSGALG00000014463	ACTN2	102.902	2.0641	0.441886	4.67111	0.000741
ENSGALG00000016886	FARP1	63.5979	-1.43113	0.307155	-4.65932	0.000774
ENSGALG00000015112	ZNF521	95.3374	-1.6023	0.344598	-4.64975	0.000788
ENSGALG00000003226	APOBEC2	13.8966	2.64657	0.568892	4.65215	0.000788
ENSGALG00000046927		13.4367	2.40429	0.517461	4.64632	0.00079
ENSGALG00000003642	PDGFA	60.2245	1.63836	0.354878	4.61668	0.000886
ENSGALG00000001446	GSN	35.3661	-1.87772	0.40679	-4.61594	0.000886
ENSGALG00000002186	UNC45B	12.9267	2.52006	0.546167	4.61408	0.000886
ENSGALG00000008097	CELF1	34.0431	1.41764	0.309471	4.58086	0.00102529
ENSGALG00000007467	SLC25A26	17.4996	2.18888	0.483789	4.52446	0.00132322
ENSGALG00000023904	FIBIN	140.438	-1.54658	0.343832	-4.49808	0.00146053
ENSGALG00000042134	PIEZO2	76.4904	-1.41857	0.315347	-4.49844	0.00146053
ENSGALG00000002763	FRZB	40.5773	-2.04221	0.454525	-4.49307	0.00147667
ENSGALG00000040995		26.4959	2.10023	0.468187	4.48588	0.00150851
ENSGALG00000009844	ACTC1	347.458	2.62105	0.586557	4.46854	0.00161612
ENSGALG00000006503	VDAC1	6.68584	3.47316	0.789901	4.39695	0.00222564
ENSGALG00000015132	CDH2	26.3257	1.73575	0.396375	4.37906	0.00238187
ENSGALG00000016342	MYOM2	38.3479	2.29637	0.524643	4.37701	0.00238187
ENSGALG00000009241	SFRP2	124.515	-1.13358	0.259317	-4.37141	0.00241537
ENSGALG00000005628	COL9A3	34.4174	-2.39532	0.552379	-4.33637	0.00276982
ENSGALG00000006819	AGBL1	5.17168	5.33306	1.22955	4.3374	0.00276982
ENSGALG00000054420		58.5695	1.99493	0.465061	4.28962	0.00338391
ENSGALG00000041140	HTRA1	18.3005	-1.99507	0.470114	-4.24379	0.00410902
ENSGALG00000002452	AQP3	11.7525	-3.58401	0.846229	-4.23527	0.00422112
ENSGALG00000013414	PDLIM3	17.9943	2.11242	0.501407	4.21298	0.00457553
ENSGALG00000015720	CHODL	21.5128	-2.20974	0.524603	-4.21221	0.00457553
ENSGALG00000015018	CASQ2	10.6715	3.07528	0.733819	4.19078	0.00497636
ENSGALG00000004980	KCNMA1	18.976	1.86124	0.445276	4.17997	0.00516409
ENSGALG00000003923	COL6A3	47.0652	-1.18693	0.285196	-4.16183	0.00553384
ENSGALG00000006147	NUCB2	51.8628	-1.22094	0.294144	-4.15083	0.00574679
ENSGALG00000028627	TIMP3	82.3468	-1.39969	0.338842	-4.1308	0.00620727
ENSGALG00000041511		9.02343	2.9166	0.707072	4.1249	0.00630413
ENSGALG00000016635		84.8431	-1.19139	0.290242	-4.1048	0.0068092
ENSGALG00000046817		20.9287	-2.0888	0.510834	-4.08899	0.00721817
ENSGALG00000002963	PID1	10.307	-2.39165	0.588364	-4.06491	0.00792712
ENSGALG00000006025	XIRP1	56.2087	1.7211	0.423831	4.06081	0.00798914
ENSGALG00000041080	CHD7	33.8502	1.7653	0.436158	4.04739	0.00830017
ENSGALG00000034907	HOXB5	45.9565	-1.88466	0.465631	-4.04755	0.00830017
ENSGALG00000009512	TFPI2	15.822	1.94351	0.481072	4.03995	0.00848693
ENSGALG00000026970		15.5893	-1.92968	0.479189	-4.02697	0.00881151
ENSGALG00000033677	AHCY	68.5525	1.34755	0.33483	4.02458	0.00881151
ENSGALG00000027462	P3H4	46.3283	-1.3641	0.338764	-4.0267	0.00881151
ENSGALG00000000164	MYBPHL	6.91936	3.41643	0.850472	4.0171	0.009013
ENSGALG00000007419	MASP1	7.04448	-3.35825	0.838	-4.00746	0.00922089
ENSGALG00000052692		15.1048	2.09505	0.522685	4.00825	0.00922089
ENSGALG00000034590	CELF2	29.8275	1.9091	0.478512	3.98966	0.00985332
ENSGALG00000008676	RRBP1	60.1393	-1.18957	0.299188	-3.976	0.0103446
ENSGALG00000053819		6.03397	3.66732	0.923803	3.96981	0.010525
ENSGALG00000003353	RAI14	17.0243	-1.86598	0.470672	-3.96451	0.0106688
ENSGALG00000039990	TNC	372.838	-2.44877	0.619546	-3.95252	0.0111046
ENSGALG00000050688		10.9454	2.3142	0.585745	3.95086	0.0111046
ENSGALG00000009129	DLX5	11.2981	-2.5394	0.644214	-3.94186	0.0114326
ENSGALG00000028037	FOS	5.95757	4.64746	1.18414	3.92475	0.0121745
ENSGALG00000010988	MPP6	32.9466	1.65931	0.423473	3.91834	0.0123951
ENSGALG00000054951		6.7677	4.23207	1.08059	3.91644	0.0123951
ENSGALG00000007543	APCDD1L	4.24234	4.25155	1.08657	3.9128	0.0124808
ENSGALG00000048053		4.28781	4.91122	1.25811	3.90364	0.0128586
ENSGALG00000040886		20.286	1.46959	0.379423	3.87321	0.0143448
ENSGALG00000026231	ARID3A	30.1724	1.33028	0.343411	3.87372	0.0143448
ENSGALG00000028236	PRRX2	29.8007	-1.96235	0.508488	-3.85918	0.0150736
ENSGALG00000030030	RSPO2	24.2153	1.40124	0.366731	3.8209	0.017411
ENSGALG00000004518		15.3936	2.3641	0.618882	3.81995	0.017411
ENSGALG00000035761		7.31316	2.89307	0.757925	3.81709	0.017479
ENSGALG00000041969	MTSS1	44.1632	1.21468	0.31856	3.81305	0.0176311
ENSGALG00000005774	NKAIN4	18.5757	-1.54741	0.406818	-3.80369	0.0181728
ENSGALG00000010125	CSGALNACT1	12.0825	-2.60294	0.684737	-3.80137	0.0182058
ENSGALG00000015511	ROBO1	19.4513	-2.05001	0.540051	-3.79595	0.0184691
ENSGALG00000008486	CACNA2D1	94.5258	1.09926	0.289757	3.79372	0.0184981
ENSGALG00000017126	ZDHHC20	13.7874	-2.08814	0.551209	-3.7883	0.0187089
ENSGALG00000001774	NEO1	21.124	-1.46197	0.386024	-3.78725	0.0187089
ENSGALG00000015422	NRG1	7.43412	2.62002	0.6936	3.77742	0.0193218
ENSGALG00000000242	EBF2	27.4982	1.50375	0.399245	3.76649	0.0200425
ENSGALG00000035184	SDC3	29.1168	-1.805	0.480059	-3.75996	0.0202807
ENSGALG00000047592		19.4866	-1.76916	0.47043	-3.76072	0.0202807
ENSGALG00000037402	NOV	13.6768	2.13455	0.572157	3.7307	0.0226271
ENSGALG00000045246	GOLIM4	21.0352	-1.72641	0.463153	-3.72751	0.0227554
ENSGALG00000003283		6.6357	-3.03318	0.819181	-3.7027	0.024927
ENSGALG00000021520	TMEM8C	3.99651	4.14357	1.1197	3.7006	0.0249612
ENSGALG00000011541	BIN1	49.3746	1.24386	0.336591	3.69545	0.0252974
ENSGALG00000012407	LRP1B	7.23468	2.78422	0.756005	3.6828	0.0264063
ENSGALG00000006546	CD81	113.389	-0.856908	0.233467	-3.67036	0.0275378
ENSGALG00000005120	FBLN2	9.71894	-2.60141	0.711109	-3.65825	0.0286791
ENSGALG00000034168	WNT5A	21.7707	-1.57987	0.433684	-3.6429	0.0302421
ENSGALG00000015410	BVES	5.56212	2.95066	0.814882	3.62097	0.0327067
ENSGALG00000042242	NDUFB9	45.7019	1.01172	0.279869	3.61498	0.0332517
ENSGALG00000006835	TNNC2	11.2474	2.45712	0.680408	3.61124	0.0335151
ENSGALG00000009415	SMOC1	10.5378	-1.98749	0.550955	-3.60735	0.0337998
ENSGALG00000047512		30.6381	1.15009	0.31953	3.59932	0.0341951
ENSGALG00000014261	UCHL1	17.6825	1.65085	0.45862	3.59961	0.0341951
ENSGALG00000004274	TWIST2	69.0395	-1.03371	0.287158	-3.5998	0.0341951
ENSGALG00000015528	JAKMIP1	5.11708	3.81045	1.05918	3.59753	0.0342134
ENSGALG00000005448	MYL3	56.1537	1.83522	0.513792	3.57191	0.0375043
ENSGALG00000016283	BEND6	20.1628	-1.68673	0.472812	-3.56744	0.0379123
ENSGALG00000055117		22.8254	-1.98576	0.559986	-3.54609	0.0401178
ENSGALG00000051505	ZNF503	18.4361	-1.81106	0.510498	-3.54763	0.0401178
ENSGALG00000000313	TNNI1	13.2352	2.35738	0.664652	3.54679	0.0401178
ENSGALG00000005710	CTDSPL	75.8157	-0.96534	0.271927	-3.55	0.0401178
ENSGALG00000009081	ZNF106	18.3187	2.03745	0.575078	3.54291	0.040269
ENSGALG00000015253	COL8A1	85.7753	-2.33491	0.65952	-3.54031	0.040269
ENSGALG00000043373	ARVCF	48.0688	1.01963	0.287932	3.54123	0.040269
ENSGALG00000019761		10.6373	-2.86498	0.812059	-3.52805	0.0419311
ENSGALG00000039985	CDH11	206.68	-0.917418	0.260282	-3.52471	0.0422119
ENSGALG00000010027	CFL2	40.0819	1.48154	0.42093	3.5197	0.0427643
ENSGALG00000005263	SOX8	6.76276	2.70628	0.769281	3.51794	0.0427973
ENSGALG00000028284	PTX3	28.5162	-1.74197	0.495865	-3.51298	0.0433501
ENSGALG00000004325	P4HA1	50.416	-1.16058	0.33102	-3.50607	0.0436457
ENSGALG00000006190	FHL1	8.80711	2.23148	0.63583	3.50955	0.0436457
ENSGALG00000006507	CLMP	30.4416	-1.28801	0.367471	-3.50506	0.0436457
ENSGALG00000005903	NRIP3	2.81751	5.28287	1.50601	3.50785	0.0436457
ENSGALG00000005352	GATA5	2.31326	5.0153	1.43536	3.4941	0.0452195
ENSGALG00000012659	CKAP4	21.087	-1.50294	0.431186	-3.48561	0.0464184
ENSGALG00000012691	ALDH1L2	30.8308	1.40019	0.402362	3.47993	0.0471482
ENSGALG00000037864	MYH1A	3.78205	3.66793	1.06014	3.45985	0.0505251
ENSGALG00000034941		4.64226	3.47158	1.00697	3.44755	0.0525906
ENSGALG00000001926	HSPB1	33.0741	1.37509	0.399665	3.44061	0.0536621
ENSGALG00000006080	GPC4	63.5345	-0.802523	0.233668	-3.43446	0.0545939
ENSGALG00000047636		205.09	-0.631159	0.183871	-3.43263	0.0546665
ENSGALG00000048011	SCLT1	13.5956	-2.04077	0.595219	-3.42861	0.0551808
ENSGALG00000011823	FAT4	33.7892	-1.32425	0.386604	-3.42533	0.0555511
ENSGALG00000015691	SMC2	70.443	-1.03901	0.304298	-3.41445	0.0575101
ENSGALG00000008148	MYBPC3	5.47197	3.15494	0.924544	3.41243	0.0576302
ENSGALG00000012216	BMPR1B	2.91749	4.01912	1.1794	3.40778	0.0583102
ENSGALG00000014874	MRPS30	7.3486	2.31674	0.68151	3.39942	0.0598066
ENSGALG00000033966	TENM4	9.58547	-2.63969	0.779337	-3.3871	0.0622302
ENSGALG00000030969	CLEC3B	13.6799	-1.78278	0.52663	-3.38526	0.0623227
ENSGALG00000004582	MYL2	5.2625	2.98633	0.887342	3.36548	0.0666209
ENSGALG00000016377	PXDN	13.3687	-1.77292	0.528791	-3.35279	0.0693912
ENSGALG00000002024	COMT	20.3556	1.47355	0.440988	3.34149	0.0719079
ENSGALG00000043035	SHISA2	202.339	0.718129	0.215411	3.33376	0.0730469
ENSGALG00000008136	C7H2ORF69	13.916	-1.52784	0.458417	-3.33286	0.0730469
ENSGALG00000043433	SCX	18.639	-1.52592	0.457937	-3.33217	0.0730469
ENSGALG00000002028	GPRC5B	5.07889	2.8483	0.854968	3.33148	0.0730469
ENSGALG00000053046		27.1249	1.5614	0.469466	3.32591	0.074148
ENSGALG00000042534	NFATC1	8.70872	-2.11637	0.637849	-3.31798	0.075907
ENSGALG00000012265	MICALL1	66.1903	1.12142	0.338652	3.31143	0.0773199
ENSGALG00000004096	CHRNA7	8.87174	-2.03154	0.616223	-3.29676	0.0810725
ENSGALG00000037856	CHL1	6.69421	-2.58904	0.788575	-3.28318	0.0838429
ENSGALG00000009995	AKAP6	8.21552	2.20316	0.670897	3.2839	0.0838429
ENSGALG00000004528	TSHZ3	7.87567	-2.30061	0.700555	-3.28398	0.0838429
ENSGALG00000012783	MYBPC1	40.3078	1.83218	0.55853	3.28036	0.0842777
ENSGALG00000030096		11.4407	-1.94055	0.59278	-3.27364	0.0857906
ENSGALG00000007804	GXYLT2	60.889	-0.925159	0.282697	-3.27262	0.0857906
ENSGALG00000008914	NRAP	6.05359	2.53151	0.774291	3.26946	0.0863417
ENSGALG00000052494		4.94081	2.9888	0.917008	3.2593	0.0881539
ENSGALG00000015403	EPHA3	17.5547	1.75916	0.539839	3.25868	0.0881539
ENSGALG00000007839	NCAM1	135.08	0.755636	0.231917	3.25823	0.0881539
ENSGALG00000012834	AKR1D1	12.4331	1.83763	0.563632	3.26033	0.0881539
ENSGALG00000016433	YWHAQ	152.347	-0.877987	0.269827	-3.25388	0.0890968
ENSGALG00000011696	JAG2	8.0234	2.28307	0.704863	3.23903	0.0921549
ENSGALG00000005797	COL20A1	7.26167	2.33175	0.719857	3.23919	0.0921549
ENSGALG00000010316		18.0429	1.87621	0.579129	3.23971	0.0921549
ENSGALG00000013948	RASL11B	21.542	-1.6695	0.515318	-3.23975	0.0921549
ENSGALG00000006657	MAPRE1	111.665	0.841776	0.260359	3.23314	0.0936488
ENSGALG00000049357		12.1626	1.68937	0.523028	3.22997	0.0942626
ENSGALG00000033416	HIC2	46.3899	-0.932791	0.289048	-3.22712	0.0947799
ENSGALG00000038936	TMEM182	18.5642	1.87054	0.579985	3.22516	0.0950034
ENSGALG00000043033	EYA1	11.8186	1.6395	0.511083	3.20789	0.0981307
ENSGALG00000043587	CCDC88A	49.9652	-1.04994	0.326748	-3.21331	0.0981307
ENSGALG00000052396		11.5287	-1.78808	0.557256	-3.20872	0.0981307
ENSGALG00000033696	RALY	4.0067	3.29757	1.02812	3.20737	0.0981307
ENSGALG00000052741		14.8254	1.92608	0.600205	3.20904	0.0981307
ENSGALG00000011214	SERPINH1	45.4698	-1.23465	0.384986	-3.20699	0.0981307
ENSGALG00000051496		5.1575	2.86772	0.894171	3.20713	0.0981307
ENSGALG00000010461	EBF3	72.4481	0.978642	0.305339	3.2051	0.0983497
ENSGALG00000001183	MYH10	125.202	-0.726858	0.227361	-3.19693	0.100742
ENSGALG00000008811	SLC1A4	11.4459	-1.76431	0.554538	-3.18158	0.10578
ENSGALG00000016592	PRPS2	13.2264	1.8862	0.595258	3.16872	0.109925
ENSGALG00000038515	LFNG	15.4536	1.52862	0.482525	3.16795	0.109925
ENSGALG00000011476	SEPTIN11	18.4261	-1.23941	0.39229	-3.15944	0.112709
ENSGALG00000045218	MYO18B	7.58442	1.96308	0.624256	3.14467	0.118056
ENSGALG00000001688	2025-09-05	17.8857	1.24574	0.396585	3.14118	0.11897
ENSGALG00000003165	CCDC6	15.3188	-1.41177	0.449662	-3.13961	0.119106
ENSGALG00000010030		20.6626	1.20704	0.384905	3.13595	0.120102
ENSGALG00000049793		8.78703	-1.94173	0.620889	-3.12734	0.123164
ENSGALG00000001392	MMP23B	38.6823	-1.31417	0.421171	-3.12027	0.125635
ENSGALG00000049798	HDGFL3	26.8283	-1.13162	0.36377	-3.11081	0.127622
ENSGALG00000029261	RTN4	131.441	0.899765	0.289184	3.11139	0.127622
ENSGALG00000041650	DUSP7	35.2097	-1.18272	0.380019	-3.11226	0.127622
ENSGALG00000049524		19.211	1.23919	0.398139	3.11247	0.127622
ENSGALG00000012177		11.1897	-1.79014	0.576137	-3.10714	0.128532
ENSGALG00000012994	ERC1	15.5493	-1.41005	0.45393	-3.10632	0.128532
ENSGALG00000033884	EEF2	509.749	-0.624696	0.201639	-3.0981	0.13162
ENSGALG00000032746	ENPP2	27.9964	-1.77687	0.574231	-3.09435	0.132234
ENSGALG00000036189	ANGPT2	11.024	1.86025	0.601003	3.09525	0.132234
ENSGALG00000040954	GPR37	9.38422	1.91824	0.620465	3.09161	0.132928
ENSGALG00000035645	GNAI2	14.5148	-1.38339	0.448464	-3.08472	0.135509
ENSGALG00000031656	EYA4	13.9517	1.40877	0.458013	3.07582	0.136132
ENSGALG00000016391	CNKSR2	5.22696	2.8918	0.940128	3.07597	0.136132
ENSGALG00000039209	WIF1	7.08474	-2.80176	0.911075	-3.07523	0.136132
ENSGALG00000015349		15.7136	1.36007	0.441671	3.07939	0.136132
ENSGALG00000010164	SMARCA2	93.2262	-0.71197	0.231	-3.08211	0.136132
ENSGALG00000032518	NCALD	6.29818	2.35102	0.764135	3.07671	0.136132
ENSGALG00000034661	ID1	10.4334	-2.09624	0.680598	-3.07999	0.136132
ENSGALG00000014342	TEAD4	22.056	1.17571	0.38279	3.07143	0.137345
ENSGALG00000002883	SCAPER	8.9596	-1.81238	0.590648	-3.06846	0.138189
ENSGALG00000016803	ST6GAL2	9.50969	-2.38742	0.780355	-3.0594	0.141896
ENSGALG00000019157	SMPX	3.08981	3.62276	1.18545	3.05603	0.14296
ENSGALG00000043137		4.05257	2.75609	0.903299	3.05114	0.144673
ENSGALG00000002461		4.64491	-2.86538	0.939497	-3.04991	0.144673
ENSGALG00000039299	LASP1	154.186	-0.714097	0.234202	-3.04906	0.144673
ENSGALG00000001171	SEMA6B	1.72403	4.65584	1.5288	3.04542	0.14589
ENSGALG00000054344		8.8889	-2.09063	0.686936	-3.04341	0.146321
ENSGALG00000029523	RAD21	34.0729	-0.913936	0.301924	-3.02704	0.15391
ENSGALG00000031112	COL5A2	24.8797	-1.12052	0.370407	-3.02511	0.154327
ENSGALG00000053597	MBNL3	112.986	-0.603493	0.199689	-3.02216	0.155193
ENSGALG00000029606	MYH1E	3.62031	3.32787	1.10151	3.02119	0.155193
ENSGALG00000007837	KAZALD1	28.8183	-1.10491	0.365986	-3.019	0.155747
ENSGALG00000006401	OSBPL5	11.1112	-1.6508	0.547033	-3.01774	0.155829
ENSGALG00000054655		4.16343	3.23894	1.07481	3.0135	0.157448
ENSGALG00000015917	EEF1A1	881.612	-0.571979	0.19001	-3.01026	0.158507
ENSGALG00000030499	MOB2	22.7416	-1.18333	0.393371	-3.00819	0.158507
ENSGALG00000046873		1.95316	4.73986	1.57544	3.00859	0.158507
ENSGALG00000013208	CENPE	18.4944	-1.45343	0.484166	-3.00192	0.161229
ENSGALG00000010837	ASB5	6.83182	1.95134	0.651491	2.99519	0.164241
ENSGALG00000032930	NCL	131.837	-0.756934	0.253301	-2.98828	0.167407
ENSGALG00000011005	KCNK1	6.08816	-2.82518	0.946809	-2.98389	0.169225
ENSGALG00000050113		6.18488	1.99954	0.671548	2.97751	0.172179
ENSGALG00000020788	CCDC141	5.97297	2.50787	0.842886	2.97534	0.172794
ENSGALG00000017119	TNFRSF19	14.1224	1.63168	0.549368	2.97011	0.17515
ENSGALG00000032534		10.9819	2.02399	0.681848	2.96838	0.175522
ENSGALG00000003203		12.4811	1.39844	0.472289	2.96098	0.179176
ENSGALG00000005035	KAT6B	8.70605	-1.74818	0.591796	-2.95402	0.181402
ENSGALG00000012802	F13A1	3.71787	-3.0554	1.03464	-2.9531	0.181402
ENSGALG00000014582	CADM1	9.4947	1.98159	0.670773	2.95419	0.181402
ENSGALG00000019719	KRT24	4.34054	2.76801	0.937381	2.95292	0.181402
ENSGALG00000038747	TM4SF18	15.5805	1.27925	0.433846	2.94863	0.183308
ENSGALG00000003778	TMEM38A	18.2729	1.41537	0.481396	2.94013	0.187771
ENSGALG00000010542	PAPSS1	31.6836	-1.23656	0.42091	-2.93782	0.188537
ENSGALG00000000529	LIMD2	18.2972	-1.33461	0.455346	-2.93097	0.192094
ENSGALG00000009940	SLC35E3	25.7893	-1.17256	0.400953	-2.92442	0.193123
ENSGALG00000034834	WWC3	32.3188	-0.953357	0.325941	-2.92494	0.193123
ENSGALG00000013022	CACNA1C	12.4628	-1.45836	0.498198	-2.92728	0.193123
ENSGALG00000026081	RBM38	31.2256	1.17846	0.402596	2.92714	0.193123
ENSGALG00000010722		6.62537	2.29292	0.784147	2.9241	0.193123
ENSGALG00000047321		25.5579	1.14842	0.393599	2.91774	0.196448
ENSGALG00000015013	MSX1	2.49098	-3.73253	1.28111	-2.91351	0.198479
ENSGALG00000009915	EML4	22.8649	-1.14396	0.393589	-2.90647	0.201693
ENSGALG00000005584	GALNT18	9.84138	1.56865	0.539718	2.90643	0.201693
ENSGALG00000000972	PBX3	17.8577	-1.43247	0.493038	-2.9054	0.201697
ENSGALG00000036114	SMO	20.8362	-1.25578	0.432659	-2.90246	0.202933
ENSGALG00000038850	WNK2	14.715	1.65446	0.570819	2.89839	0.204921
ENSGALG00000012256	UTRN	34.1866	-0.9069	0.313868	-2.88943	0.210171
ENSGALG00000036218	RAB4A	16.333	-1.21949	0.422729	-2.8848	0.212596
ENSGALG00000005180		18.6234	-1.68936	0.586556	-2.88013	0.215079
ENSGALG00000049848	CNR1	5.07052	2.38374	0.829838	2.87253	0.218955
ENSGALG00000055078		70.0276	-1.06374	0.370456	-2.87143	0.218955
ENSGALG00000009612	TGFB2	347.717	-0.767651	0.267341	-2.87143	0.218955
ENSGALG00000014847	MYOM1	11.764	1.52464	0.531353	2.86936	0.218955
ENSGALG00000033647		15.0029	1.33048	0.463679	2.86939	0.218955
ENSGALG00000015123	ZDHHC23	6.58014	1.98448	0.691829	2.86845	0.218955
ENSGALG00000023898		3.25802	-3.03901	1.05988	-2.86731	0.219059
ENSGALG00000012444	ACVR2A	33.3127	1.14077	0.398076	2.8657	0.219364
ENSGALG00000015353	BBX	11.2754	-1.59474	0.556652	-2.86488	0.219364
ENSGALG00000017644	COTL1	26.9043	1.11624	0.390071	2.86164	0.220931
ENSGALG00000009476	CDK6	233.316	-0.646222	0.226038	-2.8589	0.222151
ENSGALG00000050556		4.53402	-3.06935	1.07401	-2.85784	0.222209
ENSGALG00000026493	RALB	16.9728	-1.24371	0.435925	-2.85305	0.224191
ENSGALG00000015846	SNAP91	5.26294	2.67628	0.938361	2.85208	0.224191
ENSGALG00000007522		6.92989	-2.01317	0.705596	-2.85315	0.224191
ENSGALG00000050578		4.00009	-2.84085	0.996789	-2.85001	0.22497
ENSGALG00000015960	RPIA	36.5894	0.869473	0.305956	2.84182	0.227348
ENSGALG00000006137	ARHGAP22	9.54509	-1.77004	0.622289	-2.8444	0.227348
ENSGALG00000005843	EEF1A2	30.9216	1.38718	0.488101	2.84199	0.227348
ENSGALG00000030115	WISP1	7.44743	-1.96299	0.690731	-2.8419	0.227348
ENSGALG00000009107	NRXN1	50.1908	1.46589	0.515452	2.84388	0.227348
ENSGALG00000050238		6.03007	2.2107	0.778699	2.83896	0.228708
ENSGALG00000041988	SIK1	7.19423	1.8462	0.650998	2.83595	0.230182
ENSGALG00000048936		15.1458	-1.31278	0.465398	-2.82076	0.239937
ENSGALG00000004831	RPS4Y1	115.959	-0.662944	0.235023	-2.82076	0.239937
ENSGALG00000014645	MEF2C	39.6272	1.27594	0.453878	2.81119	0.246456
ENSGALG00000041494	GOLGB1	27.9264	-1.08536	0.386395	-2.80893	0.24746
ENSGALG00000000172	MYOG	4.34897	2.55644	0.912399	2.80189	0.252181
ENSGALG00000029996	PPP2R5C	37.8029	-0.877676	0.313736	-2.7975	0.254876
ENSGALG00000004310	TTYH3	58.7876	-0.784183	0.281222	-2.78848	0.261275
ENSGALG00000008425	MAP1A	43.3501	1.12591	0.403901	2.78758	0.261275
ENSGALG00000027734	NAIF1	21.9406	-1.04345	0.376548	-2.7711	0.274075
ENSGALG00000002467	MTSS2	53.6279	0.879475	0.317709	2.76818	0.274941
ENSGALG00000007594	ASB12	1.71692	3.96339	1.43137	2.76894	0.274941
ENSGALG00000003803	DAB2	60.1357	-0.913362	0.330079	-2.7671	0.275055
ENSGALG00000041621	LY6E	24.5495	-1.16161	0.41999	-2.76581	0.275348
ENSGALG00000029301	BMP2	16.4119	-1.50166	0.544365	-2.75855	0.278033
ENSGALG00000006682	BEND7	9.39627	1.50401	0.545332	2.75797	0.278033
ENSGALG00000040297	NBL1	48.3419	-1.04555	0.379073	-2.75818	0.278033
ENSGALG00000015109	TJP2	4.93255	2.05056	0.743125	2.75937	0.278033
ENSGALG00000050196		4.45792	2.65728	0.962419	2.76104	0.278033
ENSGALG00000006343	ACTA2	18.1301	1.41962	0.514963	2.75675	0.278288
ENSGALG00000011271	LUM	293.849	-0.670916	0.243838	-2.75148	0.282
ENSGALG00000034392		4.10882	-3.523	1.28087	-2.75047	0.28208
ENSGALG00000009732	PCDH18	6.69992	-2.10284	0.7655	-2.74702	0.284259
ENSGALG00000026590	KLF13	5.00888	-2.36983	0.865234	-2.73895	0.290056
ENSGALG00000010702	ADSS	21.3324	-1.13605	0.414837	-2.73855	0.290056
ENSGALG00000042330	PPP1R9B	45.5605	-0.74065	0.270783	-2.73522	0.291638
ENSGALG00000014978	IQGAP2	16.6967	-1.31106	0.479476	-2.73436	0.291638
ENSGALG00000017199	MAML2	3.19578	-3.00029	1.09739	-2.73402	0.291638
ENSGALG00000026298	SERTAD2	21.6346	-1.05087	0.384906	-2.73021	0.294213
ENSGALG00000009139	TMEM185A	20.3588	1.12088	0.411115	2.72643	0.29678
ENSGALG00000030112	ASPH	43.8715	-0.861093	0.316938	-2.71691	0.304087
ENSGALG00000053107		10.8666	1.4686	0.540897	2.71513	0.304087
ENSGALG00000000884	CXXC5	9.35892	1.66549	0.613158	2.71626	0.304087
ENSGALG00000039099	MAPK9	38.0541	0.787538	0.290094	2.71477	0.304087
ENSGALG00000029766	ITGB5	18.6283	-1.07021	0.3953	-2.70734	0.305977
ENSGALG00000045052	MAB21L1	6.36401	-2.10409	0.77715	-2.70744	0.305977
ENSGALG00000006780	ARL6IP1	12.7143	1.38093	0.509924	2.70811	0.305977
ENSGALG00000007242	SLITRK4	4.18329	-2.30952	0.852826	-2.70807	0.305977
ENSGALG00000028567	MYL9	12.4562	1.40292	0.517675	2.71005	0.305977
ENSGALG00000011695	HIPK3	75.8061	0.8452	0.311844	2.71033	0.305977
ENSGALG00000021047	KIFAP3	25.2567	-1.22149	0.451918	-2.70289	0.309269
ENSGALG00000033203	TRIM54	1.3629	4.17846	1.5477	2.69978	0.311343
ENSGALG00000011205	SMOC2	7.01662	-1.94517	0.722	-2.69414	0.315823
ENSGALG00000035563	USP6NL	10.2266	1.47082	0.546649	2.69061	0.318332
ENSGALG00000011870	HIF1A	33.1137	-0.811858	0.302022	-2.68807	0.318626
ENSGALG00000006563	SEMA3D	9.11742	-1.79335	0.667332	-2.68734	0.318626
ENSGALG00000046996	IFN-A	2.62294	-3.83569	1.42679	-2.68832	0.318626
ENSGALG00000032768	SOX5	11.2809	-1.44602	0.538197	-2.68678	0.318626
ENSGALG00000008167	KMT2E	105.297	-0.825048	0.307583	-2.68236	0.321186
ENSGALG00000053491		1.92699	3.83129	1.4283	2.6824	0.321186
ENSGALG00000002277	KLHL24	41.9874	0.777649	0.29051	2.67684	0.325675
ENSGALG00000001977	LDB3	6.1093	2.09224	0.782961	2.67222	0.328485
ENSGALG00000025788		5.50407	2.01239	0.753026	2.6724	0.328485
ENSGALG00000039037	PICALM	6.09544	-2.00152	0.750121	-2.66827	0.331453
ENSGALG00000001690	GABRB2	1.76186	3.66204	1.37286	2.66746	0.331453
ENSGALG00000003409	SOGA1	28.5203	0.853851	0.320371	2.6652	0.332588
ENSGALG00000016479	LAPTM4A	57.1697	-0.841265	0.315823	-2.66372	0.332588
ENSGALG00000040705		5.52443	-2.29013	0.859729	-2.66378	0.332588
ENSGALG00000034821	LMAN1L	25.3471	-1.29494	0.486749	-2.66038	0.335046
ENSGALG00000013768	PHACTR2	5.08109	-2.12827	0.80308	-2.65013	0.344508
ENSGALG00000053281	PKIA	13.7899	1.34152	0.506377	2.64925	0.344531
ENSGALG00000007000	NR2F2	104.551	0.727679	0.275118	2.64497	0.348036
ENSGALG00000011283		11.1266	1.3307	0.50354	2.64269	0.349501
ENSGALG00000007687	MAP2K1	22.0673	1.04386	0.395278	2.64082	0.349762
ENSGALG00000046963		3.91235	2.67768	1.01399	2.64073	0.349762
ENSGALG00000040993	BAMBI	7.28307	-1.83383	0.696088	-2.63449	0.355367
ENSGALG00000013565		23.7055	-1.05061	0.399903	-2.62717	0.361295
ENSGALG00000045196	LAPTM4B	5.58779	1.88243	0.716388	2.62767	0.361295
ENSGALG00000016945	LECT1	42.7864	-1.33239	0.50805	-2.62257	0.365299
ENSGALG00000011285		5.06263	2.10235	0.802338	2.62028	0.366841
ENSGALG00000037395	UBTD2	15.7556	-1.09448	0.417997	-2.6184	0.367962
ENSGALG00000006821	TNMD	4.34722	-2.32554	0.888841	-2.61638	0.369232
ENSGALG00000040021	HOXA11	4.78906	2.96128	1.13433	2.61061	0.372393
ENSGALG00000001382	CDC2L1	15.1751	-1.28192	0.490749	-2.61216	0.372393
ENSGALG00000002125	TMOD1	16.164	1.43201	0.548614	2.61023	0.372393
ENSGALG00000002714	TMEM132C	4.98812	-2.10455	0.806307	-2.6101	0.372393
ENSGALG00000033083	ATOH8	15.8265	-1.2567	0.481838	-2.60815	0.372708
ENSGALG00000017002	FNDC3A	10.1553	-1.40161	0.537363	-2.60831	0.372708
ENSGALG00000038904	ARL6IP5	26.0023	1.02107	0.391826	2.60593	0.373312
ENSGALG00000012577	FRMD3	7.06295	1.71815	0.659315	2.60597	0.373312
ENSGALG00000012525	FMNL2	5.55979	-1.99698	0.767903	-2.60056	0.378284
ENSGALG00000036838		1.97198	-3.46358	1.33388	-2.59663	0.381226
ENSGALG00000028005	GADD45G	7.00395	1.81974	0.700912	2.59625	0.381226
ENSGALG00000011865	SMTN	8.361	1.47821	0.57047	2.59122	0.385229
ENSGALG00000050598		4.97467	2.08282	0.803864	2.59101	0.385229
ENSGALG00000001304		3.28283	2.71856	1.0496	2.5901	0.385328
ENSGALG00000002761	SIRT1	24.5849	-1.01411	0.391759	-2.58861	0.386072
ENSGALG00000051397		12.7877	1.2644	0.489614	2.58244	0.392113
ENSGALG00000007582	DPYSL3	17.2991	-1.11962	0.434111	-2.57912	0.392438
ENSGALG00000015215	MAPRE2	17.0062	-1.05863	0.410601	-2.57826	0.392438
ENSGALG00000043393	CADM2	7.39779	-1.82624	0.707894	-2.57982	0.392438
ENSGALG00000043610		3.48509	2.53198	0.98212	2.57808	0.392438
ENSGALG00000047552		3.68749	-2.56464	0.994253	-2.57947	0.392438
ENSGALG00000051654	YLPM1	6.20805	-2.1671	0.840917	-2.57706	0.392672
ENSGALG00000043701	ELK3	22.7626	-0.985441	0.383144	-2.57199	0.397542
ENSGALG00000048248		1.53438	-3.83298	1.49338	-2.56664	0.402788
ENSGALG00000019663	ACBD7	4.82601	-2.39659	0.934214	-2.56536	0.403337
ENSGALG00000038290	P4HB	33.6983	-0.892948	0.348357	-2.56331	0.40478
ENSGALG00000037829	LOXHD1	3.04054	2.68631	1.04832	2.56249	0.4048
ENSGALG00000007700	CTTN	36.5383	-0.773106	0.301987	-2.56007	0.405755
ENSGALG00000008590	EEF1B2	170.516	-0.545376	0.212971	-2.56079	0.405755
ENSGALG00000008494	CREB1	14.3557	1.16707	0.456031	2.5592	0.405837
ENSGALG00000031275	TUBB6	14.0101	1.52671	0.596872	2.55785	0.406478
ENSGALG00000013002	DAP	31.4985	-0.921108	0.360867	-2.55249	0.411844
ENSGALG00000011047	LEPROT	34.6472	-0.910104	0.357426	-2.54627	0.417345
ENSGALG00000052240		4.45983	2.29738	0.902107	2.54669	0.417345
ENSGALG00000010119	CDKL2	7.68064	-1.79788	0.706768	-2.54381	0.419345
ENSGALG00000027070	TIMP2	26.5621	-1.12331	0.441816	-2.54247	0.41999
ENSGALG00000015358	MYH15	7.68081	1.61103	0.634892	2.53748	0.425066
ENSGALG00000008903	ITPRID2	5.21104	1.91855	0.756615	2.5357	0.426264
ENSGALG00000039001	FILIP1	20.4665	1.20831	0.477441	2.53081	0.431281
ENSGALG00000049525		1.65936	4.13979	1.63639	2.52983	0.431525
ENSGALG00000001872	SDF4	21.8652	-0.96295	0.380916	-2.52799	0.432818
ENSGALG00000023581	UTS2R	14.9542	1.10954	0.439335	2.5255	0.43492
ENSGALG00000009422	RGS10	8.43535	-1.54017	0.611523	-2.51858	0.440601
ENSGALG00000053846		2.78296	3.26917	1.29743	2.51974	0.440601
ENSGALG00000030765		2.93806	2.7812	1.10421	2.51872	0.440601
ENSGALG00000033259	SRSF5A	32.9109	-0.761257	0.303131	-2.51131	0.448033
ENSGALG00000041112	TRAM1L1	35.7917	-0.835195	0.332621	-2.51095	0.448033
ENSGALG00000031934	TES	28.1134	-0.997114	0.397203	-2.51034	0.448033
ENSGALG00000009690	CENPF	50.608	-0.916815	0.365372	-2.50926	0.448414
ENSGALG00000004593	SULF2	7.08132	-1.59085	0.634828	-2.50595	0.451639
ENSGALG00000052648	PRR14L	12.6527	-1.32181	0.528006	-2.5034	0.453909
ENSGALG00000007993	DCX	32.219	-0.992929	0.397435	-2.49834	0.45943
ENSGALG00000000317	NEFM	4.84718	-2.32886	0.934078	-2.49322	0.465099
ENSGALG00000010936	MYF6	6.48208	1.89729	0.762006	2.48986	0.46849
ENSGALG00000003529	SYNC	1.79621	3.51361	1.41242	2.48766	0.47038
ENSGALG00000002546	COL5A1	1461.38	-0.62165	0.250066	-2.48595	0.471623
ENSGALG00000049218	DYX1C1	4.26121	1.99204	0.8016	2.48508	0.471747
ENSGALG00000034346	RDH10	6.96676	1.66698	0.671166	2.48371	0.472545
ENSGALG00000014948	HMGCR	26.5251	0.820436	0.330802	2.48014	0.476273
ENSGALG00000005675		11.4008	-1.34751	0.544563	-2.47449	0.482837
ENSGALG00000014970	FSTL1	55.5921	-0.725175	0.293377	-2.47182	0.485409
ENSGALG00000015838	MRAP2	1.73679	-3.97313	1.60883	-2.46959	0.487405
ENSGALG00000014997	PLA1A	5.54471	1.71734	0.6971	2.46355	0.489401
ENSGALG00000005057	ADK	12.4942	1.25075	0.507413	2.46495	0.489401
ENSGALG00000002375	NOTCH1	75.901	0.713332	0.289455	2.4644	0.489401
ENSGALG00000034001	SPAG9	27.0239	-0.902957	0.366318	-2.46495	0.489401
ENSGALG00000012640	TMEM263	58.4379	-0.598525	0.242935	-2.46372	0.489401
ENSGALG00000035027		15.149	-1.4099	0.571593	-2.46662	0.489401
ENSGALG00000001529	THYN1	9.82412	1.30532	0.531114	2.4577	0.496391
ENSGALG00000016843	COL4A2	9.14012	1.53396	0.624577	2.456	0.4977
ENSGALG00000038461	FECH	12.0959	1.39521	0.568959	2.45221	0.501915
ENSGALG00000009905	MDM1	8.52582	-1.41119	0.576219	-2.44905	0.504222
ENSGALG00000005670	SLMAP	14.0269	1.07713	0.439722	2.44956	0.504222
ENSGALG00000048581		2.98701	2.75711	1.12668	2.44711	0.504309
ENSGALG00000033074	ARID2	6.80648	1.54763	0.632529	2.44673	0.504309
ENSGALG00000016744	GABRA5	3.6455	2.67122	1.09165	2.44696	0.504309
ENSGALG00000007945	CRYAB	4.55327	2.25592	0.923221	2.44353	0.506701
ENSGALG00000008444	TUBAL3	29.3087	0.981313	0.401491	2.44417	0.506701
ENSGALG00000017185	TMEM123	12.1637	-1.39216	0.570328	-2.44099	0.509233
ENSGALG00000015708	FGFR3	169.545	-1.59836	0.655509	-2.43835	0.509511
ENSGALG00000040325	EMC2	11.771	1.19804	0.49121	2.43897	0.509511
ENSGALG00000006836	SNX21	10.2183	1.28258	0.52612	2.43782	0.509511
ENSGALG00000047653		16.8721	-1.42299	0.583701	-2.43787	0.509511
ENSGALG00000012989	NINJ2	4.79069	-2.36956	0.972529	-2.43649	0.510334
ENSGALG00000006717		6.05811	2.018	0.828867	2.43465	0.511896
ENSGALG00000006715	OAF	6.00574	1.5675	0.644661	2.43152	0.515287
ENSGALG00000004531	PLOD1	48.4616	-0.70654	0.29075	-2.43006	0.516261
ENSGALG00000034107	TRIM63	2.5876	2.6641	1.09663	2.42936	0.516261
ENSGALG00000038884	SRL	3.61614	2.0992	0.865407	2.42568	0.520406
ENSGALG00000006724		4.39642	-1.98866	0.820068	-2.42499	0.520406
ENSGALG00000030176	SLC31A2	5.82396	1.70629	0.704444	2.42218	0.523394
ENSGALG00000029382	BARX2	1.38651	3.65955	1.51158	2.42101	0.524016
ENSGALG00000010668	WWC2	8.63639	1.52538	0.63054	2.41917	0.52457
ENSGALG00000052907		5.08044	1.98196	0.81906	2.4198	0.52457
ENSGALG00000034274	GRAMD4	7.79496	1.53707	0.636538	2.41474	0.526279
ENSGALG00000013512	BTF3	41.9408	0.78291	0.324273	2.41436	0.526279
ENSGALG00000001334	GNB1	109.717	-0.538041	0.222797	-2.41494	0.526279
ENSGALG00000006425	SLC6A6	4.56121	2.0224	0.837201	2.41566	0.526279
ENSGALG00000048627		104.234	-0.742195	0.307318	-2.41507	0.526279
ENSGALG00000044299	CFAP92	4.55591	1.91297	0.79436	2.40818	0.534203
ENSGALG00000006455	SMPD4	7.31164	1.37338	0.571615	2.40263	0.537432
ENSGALG00000037669	FKBP9	86.377	-0.713371	0.296807	-2.40348	0.537432
ENSGALG00000001146	UBXN6	6.9201	1.49802	0.623228	2.40365	0.537432
ENSGALG00000054145		39.131	-0.802147	0.333577	-2.40468	0.537432
ENSGALG00000050133		23.5548	1.08058	0.44984	2.40215	0.537432
ENSGALG00000048379		69.1991	0.709761	0.295529	2.40167	0.537432
ENSGALG00000005850	FNBP1L	33.1217	-0.717537	0.29893	-2.40035	0.538317
ENSGALG00000003295	ADAMTS12	5.23335	-1.89653	0.791623	-2.39575	0.542991
ENSGALG00000011207	DUSP6	18.5113	1.23154	0.513984	2.39607	0.542991
ENSGALG00000029401	SIX1	11.1323	1.33124	0.556163	2.39361	0.543585
ENSGALG00000029402	AXIN1	9.05417	-1.45446	0.607743	-2.39322	0.543585
ENSGALG00000015083	DENND4C	3.04744	2.42627	1.01323	2.39459	0.543585
ENSGALG00000029796		21.0661	0.996409	0.417077	2.38903	0.548761
ENSGALG00000017036	LHFPL1	42.1971	0.730616	0.305912	2.38832	0.548761
ENSGALG00000006775	TGM2	1.35901	3.64554	1.52784	2.38608	0.551061
ENSGALG00000001916	SLIT3	16.1785	1.2002	0.503281	2.38475	0.551987
ENSGALG00000025822	CYP1B1	28.1883	1.19889	0.503226	2.38241	0.553382
ENSGALG00000031700	TRPS1	6.51786	-1.91339	0.803063	-2.38261	0.553382
ENSGALG00000008651	APMAP	17.6089	-1.0282	0.432862	-2.37534	0.563019
ENSGALG00000016959	DGKH	5.34005	1.76897	0.745387	2.37323	0.565178
ENSGALG00000011457	CCNI	134.094	-0.613797	0.258753	-2.37214	0.565765
ENSGALG00000003560	SLC6A2	4.08542	-2.40421	1.01444	-2.37	0.566267
ENSGALG00000005632	IRAG1	5.36525	-1.90313	0.803107	-2.36971	0.566267
ENSGALG00000013072	AKR1B10	11.8262	-1.26201	0.532493	-2.37001	0.566267
ENSGALG00000000470	LMNA	136.957	-0.603333	0.254849	-2.36741	0.566579
ENSGALG00000016281	DMD	52.8133	0.833837	0.352115	2.36808	0.566579
ENSGALG00000006049	STK26	27.4234	-0.960743	0.405793	-2.36757	0.566579
ENSGALG00000038089	EGFR	31.5132	-0.759375	0.320925	-2.36621	0.56736
ENSGALG00000009901	DYRK2	25.1247	0.794457	0.335886	2.36526	0.567753
ENSGALG00000012170	LIN7C	10.3675	-1.21257	0.513286	-2.36237	0.570758
ENSGALG00000013834	CCDC28A	2.61447	2.54671	1.07824	2.36192	0.570758
ENSGALG00000027213	ALX1	6.24779	-1.84031	0.779578	-2.36066	0.571637
ENSGALG00000049176		10.5962	-1.18053	0.500285	-2.35972	0.572017
ENSGALG00000014892	CEP85L	15.5231	-1.09406	0.46475	-2.35408	0.579693
ENSGALG00000012747	NEDD9	4.99155	-1.85111	0.786968	-2.35221	0.580465
ENSGALG00000037950	ALPK3	2.41482	2.69343	1.14498	2.35239	0.580465
ENSGALG00000016459	LRATD1	5.13923	-1.81967	0.774625	-2.34909	0.584262
ENSGALG00000004237	PRKAR1A	62.5863	-0.654805	0.279043	-2.34661	0.587089
ENSGALG00000042388		6.13219	1.79585	0.766204	2.34383	0.590393
ENSGALG00000008367	MDK	23.8731	0.887966	0.379155	2.34196	0.592275
ENSGALG00000031666	CCDC91	8.52561	-1.39	0.594266	-2.33902	0.595865
ENSGALG00000030237	PITX1	8.17706	-1.61783	0.69261	-2.33585	0.599838
ENSGALG00000010744	GALNT7	14.1369	1.06636	0.4567	2.33493	0.600213
ENSGALG00000052043		5.15722	1.76745	0.757692	2.33268	0.602733
ENSGALG00000020975	TMEM233	3.93329	2.18913	0.940059	2.32871	0.606941
ENSGALG00000040746	CHMP1B	10.358	1.37617	0.590822	2.32925	0.606941
ENSGALG00000031737		1.75135	3.37366	1.45001	2.32665	0.608075
ENSGALG00000008606	NDUFS1	16.5707	0.939372	0.40364	2.32725	0.608075
ENSGALG00000025743	CDR2	8.31894	-1.39347	0.599281	-2.32524	0.609262
ENSGALG00000052318		1.45757	3.6426	1.56773	2.32349	0.611011
ENSGALG00000037262	HOXC8	33.6115	-1.13659	0.489488	-2.32199	0.612353
ENSGALG00000010055	DAAM2	15.2976	-1.02057	0.439806	-2.3205	0.613688
ENSGALG00000047853		2.76726	2.4723	1.06612	2.31896	0.613991
ENSGALG00000051658		1.30242	3.8468	1.65882	2.31901	0.613991
ENSGALG00000001143	ETS1	35.4033	0.806688	0.348006	2.31803	0.614082
ENSGALG00000008763	SSX2IP	5.29682	1.67323	0.721979	2.31756	0.614082
ENSGALG00000041454	DNMT3A	9.56856	1.21547	0.52522	2.3142	0.618484
ENSGALG00000003548	BAIAP2L1	4.98319	-2.01238	0.870037	-2.31298	0.618923
ENSGALG00000033671	FREM2	7.84592	1.53429	0.663448	2.3126	0.618923
ENSGALG00000040249	BHLHE22	2.82963	-2.58963	1.12019	-2.31177	0.619177
ENSGALG00000039284	RCN2	35.655	-0.718926	0.311103	-2.31089	0.619454
ENSGALG00000035599	CD24	10.9551	-1.32222	0.572323	-2.31027	0.619454
ENSGALG00000027353	C10orf71	4.59251	2.12048	0.920195	2.30438	0.623087
ENSGALG00000042458	ACTN1	45.994	-0.800491	0.347362	-2.30449	0.623087
ENSGALG00000002347	DIPK2A	14.5205	-1.05673	0.458551	-2.30449	0.623087
ENSGALG00000003015	SERPINF1	20.139	-0.992822	0.43063	-2.30551	0.623087
ENSGALG00000033885	RAP1GAP2	1.31267	3.42534	1.48663	2.30409	0.623087
ENSGALG00000013001	CTNND2	10.1953	-1.29412	0.561648	-2.30414	0.623087
ENSGALG00000026492	EMC6	14.2096	0.973694	0.423107	2.3013	0.62661
ENSGALG00000033102	LRRFIP2	15.0739	1.02883	0.447212	2.30055	0.626758
ENSGALG00000005481	ARHGEF3	10.3373	1.30619	0.568435	2.29787	0.630097
ENSGALG00000011093	AK7	1.32664	3.39791	1.47975	2.29627	0.630097
ENSGALG00000026553		13.7589	1.38822	0.60459	2.29613	0.630097
ENSGALG00000015618	ATP6AP1L	1.32866	3.55849	1.54993	2.29591	0.630097
ENSGALG00000010774	SSBP3	14.2025	-0.97416	0.424543	-2.29461	0.631169
ENSGALG00000029408	BAZ1B	21.9517	-0.965035	0.421054	-2.29195	0.633424
ENSGALG00000011991	MYOZ2	7.50841	1.51661	0.661579	2.29241	0.633424
ENSGALG00000041512		1.56097	3.40443	1.48747	2.28874	0.634441
ENSGALG00000001986	VCP	48.0503	0.734453	0.320712	2.29007	0.634441
ENSGALG00000005944	ZNF639	5.47318	1.78089	0.778008	2.28903	0.634441
ENSGALG00000037018	USP36	23.5827	-1.08036	0.471918	-2.2893	0.634441
ENSGALG00000016996	ITM2B	61.3217	-0.630266	0.275566	-2.28717	0.635322
ENSGALG00000032239	GCHFR	1.39316	-3.7482	1.63897	-2.28692	0.635322
ENSGALG00000006851		8.72812	-1.32096	0.578509	-2.28338	0.639081
ENSGALG00000029424	JPH3	3.85642	-1.98788	0.870396	-2.28388	0.639081
ENSGALG00000035533	ADIPOR2	5.26538	-1.66242	0.728575	-2.28174	0.639679
ENSGALG00000008369	ABCC5	17.6207	0.980808	0.429845	2.28177	0.639679
ENSGALG00000003193	CRABP-I	53.3152	-0.843785	0.370298	-2.27866	0.643773
ENSGALG00000002139	CSDE1	99.4904	0.593178	0.260408	2.27788	0.644006
ENSGALG00000006403	MESDC2	11.9389	-1.1317	0.497468	-2.27491	0.64794
ENSGALG00000009405	GRIA2	6.3172	1.94936	0.857327	2.27377	0.648798
ENSGALG00000037747		4.47712	-1.89132	0.83253	-2.27178	0.651098
ENSGALG00000013187	CLPTM1L	26.3872	-0.770273	0.339417	-2.2694	0.654053
ENSGALG00000010770	SCIN	8.25344	-1.46783	0.647139	-2.26818	0.655052
ENSGALG00000002845	CTNNA3	3.05928	2.91802	1.28755	2.26633	0.65619
ENSGALG00000048043		2.62624	-2.68417	1.18442	-2.26624	0.65619
ENSGALG00000003220	UPF1	8.87642	-1.35872	0.601564	-2.25865	0.665021
ENSGALG00000039068	RSF1	16.651	-0.93541	0.413965	-2.25963	0.665021
ENSGALG00000042125	AP2B1	16.3215	-0.964856	0.42689	-2.2602	0.665021
ENSGALG00000009791	PROX1	3.31956	2.40433	1.06478	2.25806	0.665021
ENSGALG00000051939		8.90917	1.76281	0.78072	2.25793	0.665021
ENSGALG00000041977	RNF128	2.2618	2.80338	1.24497	2.25177	0.674657
ENSGALG00000031332	NPEPPS	27.0539	0.761301	0.338416	2.2496	0.677348
ENSGALG00000029416	TRPC6	1.03511	3.94431	1.75506	2.2474	0.680112
ENSGALG00000040793	KDELR2	53.5854	-0.769755	0.342786	-2.24558	0.682206
ENSGALG00000010878	USO1	17.5435	0.916984	0.408532	2.24459	0.682849
ENSGALG00000009722	DYNC1I1	9.40877	-1.27602	0.570194	-2.23786	0.688693
ENSGALG00000005442	PALMD	8.62236	1.49399	0.667658	2.23765	0.688693
ENSGALG00000047464	FBXL22	3.24623	2.18462	0.976359	2.23752	0.688693
ENSGALG00000036259		1.8589	3.03909	1.35739	2.23893	0.688693
ENSGALG00000039705	GFPT2	15.866	-1.01371	0.452555	-2.23998	0.688693
ENSGALG00000008107	IRS4	10.3016	-1.21239	0.541743	-2.23795	0.688693
ENSGALG00000042752		2.03291	-2.82498	1.26296	-2.23678	0.688885
ENSGALG00000047461		9.80759	-1.25665	0.562378	-2.23453	0.690671
ENSGALG00000016487	LDAH	8.41986	1.32712	0.593864	2.23473	0.690671
ENSGALG00000015256	PAM	17.7729	-0.895665	0.400941	-2.23391	0.690672
ENSGALG00000014686	FBN2	17.198	-0.936856	0.420435	-2.2283	0.69625
ENSGALG00000010023	CALM2	120.518	-0.493865	0.221542	-2.22922	0.69625
ENSGALG00000021171		1.43134	4.02685	1.80605	2.22964	0.69625
ENSGALG00000009733	SHFM1	23.2684	0.749044	0.336062	2.22888	0.69625
ENSGALG00000012112	DBI	9.806	1.11937	0.503537	2.22301	0.700791
ENSGALG00000036798	COL4A1	127.94	0.754085	0.339194	2.22317	0.700791
ENSGALG00000008818	IDH1	19.2581	-0.963228	0.433364	-2.22268	0.700791
ENSGALG00000012017	DAAM1	80.5294	0.548544	0.246658	2.22391	0.700791
ENSGALG00000051818		2.76321	2.58736	1.16322	2.2243	0.700791
ENSGALG00000020249	RAPGEF2	12.6825	0.996723	0.448591	2.2219	0.70109
ENSGALG00000031305	FAM13C	5.27989	1.80198	0.812031	2.21911	0.702095
ENSGALG00000004270	ALDH1A2	6.44687	1.59011	0.716626	2.21888	0.702095
ENSGALG00000016443	HPCAL1	19.5764	-0.997797	0.449372	-2.22042	0.702095
ENSGALG00000054683		1.07501	3.70403	1.66927	2.21895	0.702095
ENSGALG00000009328	EIF3A	41.3999	-0.924656	0.416882	-2.21803	0.702338
ENSGALG00000002182	NR5A2	3.20917	2.16105	0.974537	2.21752	0.702338
ENSGALG00000007220	FTH1	59.3941	-0.718049	0.324306	-2.21411	0.706245
ENSGALG00000048042		5.62012	-1.5602	0.704846	-2.21353	0.706245
ENSGALG00000011164		19.8852	1.0916	0.493106	2.21373	0.706245
ENSGALG00000031284	PTPRM	18.7251	-0.972457	0.439531	-2.21249	0.706872
ENSGALG00000007712	MYO1B	3.00983	-2.37115	1.07197	-2.21196	0.706872
ENSGALG00000010127	GLO1	37.4555	-0.723729	0.327306	-2.21117	0.707207
ENSGALG00000000525	MAP3K3	18.7562	-0.916718	0.415407	-2.2068	0.712332
ENSGALG00000012732	PHACTR1	18.8209	1.17285	0.531886	2.20508	0.712332
ENSGALG00000024470	CCLI5	1.44277	3.25568	1.47613	2.20556	0.712332
ENSGALG00000031170	ADCY1	1.08958	3.73013	1.69189	2.20472	0.712332
ENSGALG00000012378	KATNA1	8.73313	1.33699	0.605854	2.20679	0.712332
ENSGALG00000012010	NDST3	1.08958	3.73013	1.69189	2.20472	0.712332
ENSGALG00000007260	ZEB1	29.8376	0.721453	0.328005	2.19952	0.71415
ENSGALG00000041121	SLIT2	15.0453	0.927696	0.42169	2.19995	0.71415
ENSGALG00000015351	CBLB	16.0847	-0.984818	0.447077	-2.20279	0.71415
ENSGALG00000015497	VGLL3	2.82978	2.54785	1.15792	2.20036	0.71415
ENSGALG00000012339	ATL1	16.401	-0.952934	0.432793	-2.20182	0.71415
ENSGALG00000036133	KLF15	7.30074	-1.47043	0.668377	-2.2	0.71415
ENSGALG00000008661	CYR61	33.854	-0.787838	0.357765	-2.20211	0.71415
ENSGALG00000012964	ANKH	3.50683	-2.14309	0.974942	-2.19817	0.715519
ENSGALG00000012272	TMEM184B	30.5955	-0.729628	0.332177	-2.1965	0.717476
ENSGALG00000039118	MEIS2	76.1001	-0.830498	0.378292	-2.19539	0.718421
ENSGALG00000000913	CHST6	16.4564	-0.930961	0.424399	-2.1936	0.720616
ENSGALG00000011052	SLC38A11	1.42499	3.30492	1.50726	2.19267	0.721219
ENSGALG00000017122	SGCG	2.43439	2.34316	1.06962	2.19063	0.723876
ENSGALG00000032577	MECOM	2.02581	-2.69273	1.23115	-2.18717	0.726973
ENSGALG00000008293	SH3PXD2A	12.8754	-1.02736	0.469594	-2.18777	0.726973
ENSGALG00000007843	ATRX	177.196	-0.423286	0.193503	-2.18749	0.726973
ENSGALG00000047813		13.5793	-0.966773	0.442283	-2.18587	0.728286
ENSGALG00000040360	DUSP1	4.83531	-1.74197	0.797623	-2.18395	0.73074
ENSGALG00000012784	TXNDC5	37.1831	-0.74656	0.342202	-2.18164	0.73207
ENSGALG00000031564		3.68481	-2.42187	1.1102	-2.18147	0.73207
ENSGALG00000002911	MOXD1	1.97625	3.24925	1.48898	2.1822	0.73207
ENSGALG00000009850	NOVA1	11.224	1.0267	0.471537	2.17736	0.738633
ENSGALG00000036711	S100A11	11.6438	-1.10586	0.508061	-2.17663	0.738897
ENSGALG00000002033	NDUFB6	6.02227	1.4706	0.676734	2.17308	0.744271
ENSGALG00000031105	SLC4A4	6.47608	1.60158	0.737215	2.17247	0.744271
ENSGALG00000011280	EEA1	15.9182	-1.07956	0.497035	-2.172	0.744271
ENSGALG00000004986	CERCAM	4.14517	-1.77217	0.816871	-2.16946	0.744307
ENSGALG00000000234	EPB41L4A	2.88343	2.22989	1.02801	2.16912	0.744307
ENSGALG00000032143	CRISPLD2	4.19978	1.91978	0.8843	2.17096	0.744307
ENSGALG00000033789	HSP90B1	87.1608	-0.61471	0.283313	-2.16972	0.744307
ENSGALG00000011885	ANXA5	54.3533	-0.590685	0.272323	-2.16906	0.744307
ENSGALG00000014846	OXCT1	67.8976	-0.504103	0.232549	-2.16773	0.745369
ENSGALG00000003655	GAS2	63.0388	-0.676613	0.312188	-2.16733	0.745369
ENSGALG00000031895	SDK2	8.80954	1.25443	0.578998	2.16656	0.74572
ENSGALG00000032830	2025-09-07	96.185	-0.500243	0.231041	-2.16517	0.74724
ENSGALG00000015970	COL9A1	347.707	-1.63069	0.754128	-2.16236	0.75146
ENSGALG00000009845	GJD2	4.33114	1.76588	0.817153	2.16102	0.752899
ENSGALG00000009050	CAPN3	2.88971	2.14699	0.995114	2.15753	0.755843
ENSGALG00000035594	MYH7	0.962686	3.80785	1.76433	2.15824	0.755843
ENSGALG00000016801	UXS1	22.1666	-0.892479	0.41373	-2.15715	0.755843
ENSGALG00000046316	CFAP97D1	2.51787	2.9258	1.35628	2.15722	0.755843
ENSGALG00000011176	SCRN1	4.98621	1.51474	0.702421	2.15645	0.756075
ENSGALG00000015958	EIF2AK3	16.3858	-0.936693	0.434609	-2.15525	0.756174
ENSGALG00000040348	EHBP1	31.6856	-0.835788	0.387771	-2.15536	0.756174
ENSGALG00000014854	MYL12A	57.7007	0.644464	0.299118	2.15455	0.756422
ENSGALG00000005135	SERPINE2	66.5121	-0.749607	0.348158	-2.15307	0.758145
ENSGALG00000050273		1.86076	3.18501	1.48237	2.1486	0.765585
ENSGALG00000009365	CYP51A1	13.0309	0.995602	0.464897	2.14156	0.77766
ENSGALG00000007753	POLL	2.94333	2.12605	0.992924	2.1412	0.77766
ENSGALG00000002044	EEF2KMT	4.86993	1.59282	0.744132	2.14051	0.777878
ENSGALG00000041896	RFX7	2.20465	-2.74139	1.28256	-2.13744	0.780554
ENSGALG00000013605	CARMIL1	20.6951	0.790802	0.370177	2.13628	0.780554
ENSGALG00000015681	NRIP1	13.559	1.04586	0.48938	2.1371	0.780554
ENSGALG00000003693	MACF1	88.3258	0.588108	0.275173	2.13723	0.780554
ENSGALG00000007952	AMOT	26.374	-0.766794	0.358877	-2.13665	0.780554
ENSGALG00000000708	NUCKS1	225.991	-0.551095	0.25814	-2.13487	0.782193
ENSGALG00000029002		1.66205	3.15358	1.47827	2.13329	0.783066
ENSGALG00000005332	CACNA1D	4.66347	1.71057	0.801809	2.13339	0.783066
ENSGALG00000043513	TEAD3	5.34905	1.48683	0.697504	2.13165	0.785163
ENSGALG00000005550	ST6GAL1	2.79828	2.18442	1.026	2.12906	0.789115
ENSGALG00000006074	SOX6	4.38724	-2.2363	1.05091	-2.12797	0.789272
ENSGALG00000039615	MSN	78.8226	-0.528899	0.24856	-2.12785	0.789272
ENSGALG00000039818	GLG1	44.3501	-0.716505	0.337382	-2.12372	0.796297
ENSGALG00000008805	LMOD2	2.19513	2.68886	1.26665	2.12281	0.796972
ENSGALG00000003570	ATIC	16.3491	-0.834031	0.393125	-2.12154	0.798372
ENSGALG00000002488	PAIP2B	12.0236	0.968738	0.456798	2.12071	0.798894
ENSGALG00000008007	ITGA11	19.853	-0.889782	0.420657	-2.11522	0.80871
ENSGALG00000037129	FAM241A	1.65059	-3.09966	1.46583	-2.11462	0.808792
ENSGALG00000002397	PSPH	1.53045	-3.03263	1.43475	-2.1137	0.809496
ENSGALG00000007914	DNAJC1	16.2427	-1.11076	0.52694	-2.10794	0.81738
ENSGALG00000041102		7.92016	-1.26286	0.599421	-2.1068	0.81738
ENSGALG00000030845	ENHO	4.29819	1.70937	0.810919	2.10794	0.81738
ENSGALG00000016185	SLC37A1	3.04616	2.28287	1.08368	2.10659	0.81738
ENSGALG00000001472	JAM3	58.2395	0.544719	0.258601	2.10641	0.81738
ENSGALG00000041445	ANKRD46	19.8457	-0.825753	0.391929	-2.10689	0.81738
ENSGALG00000044675	MATN2	3.89261	-1.74073	0.827606	-2.10333	0.822477
ENSGALG00000021525	ISLR	6.67489	-1.59246	0.758782	-2.09871	0.828468
ENSGALG00000006794		9.41065	-1.18922	0.566626	-2.09877	0.828468
ENSGALG00000006258	SPOCK1	1.64999	-3.04601	1.45079	-2.09956	0.828468
ENSGALG00000011623	ADAMTS3	26.4453	-1.18616	0.565501	-2.09753	0.829723
ENSGALG00000049731		2.14527	3.42582	1.6344	2.09607	0.831581
ENSGALG00000004850	ZMIZ1	9.63451	-1.14349	0.545995	-2.09432	0.832872
ENSGALG00000006371	C5orf24	16.9347	-0.842291	0.402128	-2.09458	0.832872
ENSGALG00000039772	RGS7	2.21508	2.38887	1.14122	2.09327	0.833897
ENSGALG00000003699	EBF1	5.45283	1.53833	0.735722	2.09091	0.836461
ENSGALG00000009029	TSPAN12	4.27799	1.62566	0.777472	2.09096	0.836461
ENSGALG00000027887		45.8318	0.795807	0.381468	2.08617	0.845085
ENSGALG00000015833	NT5E	1.20206	3.7664	1.80689	2.08446	0.846323
ENSGALG00000028685	SEMA5A	34.6985	-0.731176	0.350709	-2.08485	0.846323
ENSGALG00000016837		7.39423	-1.39946	0.671904	-2.08283	0.848412
ENSGALG00000006072		1.78752	2.83987	1.36384	2.08227	0.848412
ENSGALG00000042063	EPDR1	13.0817	-0.960498	0.461501	-2.08125	0.848412
ENSGALG00000009424	FOXP2	22.8476	0.705304	0.33886	2.0814	0.848412
ENSGALG00000005974	COL6A1	7.3303	-1.28272	0.617154	-2.07844	0.853102
ENSGALG00000004969	TIMP4	4.56211	1.8186	0.875476	2.07728	0.854379
ENSGALG00000002155	HS6ST1	11.753	1.02349	0.493405	2.07434	0.855757
ENSGALG00000009828	PPP2R5A	34.3992	-0.619909	0.298829	-2.07446	0.855757
ENSGALG00000025950	PRKCA	19.2083	-1.09334	0.526879	-2.07513	0.855757
ENSGALG00000042796	DNAJC7	23.188	0.778924	0.375374	2.07506	0.855757
ENSGALG00000026302	SRPRB	17.7066	-1.07408	0.517909	-2.07387	0.855757
ENSGALG00000050623		8.29578	1.24755	0.602133	2.07188	0.858777
ENSGALG00000007025	CPNE8	12.5446	-1.09223	0.528116	-2.06817	0.86426
ENSGALG00000013091	EPS8	6.32929	-1.38967	0.671866	-2.06837	0.86426
ENSGALG00000053062		5.52289	-1.89398	0.916391	-2.06679	0.866029
ENSGALG00000043405	BNIP3L	26.7643	-0.684131	0.331267	-2.0652	0.868225
ENSGALG00000009523	CNTN1	3.46292	1.819	0.882581	2.06101	0.875953
ENSGALG00000039408	PNPLA6	2.03609	2.7437	1.33207	2.05973	0.877513
ENSGALG00000041730	GPR20	2.19207	2.56394	1.24575	2.05816	0.879698
ENSGALG00000008233	BUB1	14.9475	-0.881274	0.428617	-2.05609	0.880723
ENSGALG00000005476	PTH2R	4.25618	-1.71221	0.832551	-2.05658	0.880723
ENSGALG00000002314	CDHR1	1.00318	3.5745	1.73899	2.0555	0.880723
ENSGALG00000054097		1.00318	3.5745	1.73899	2.0555	0.880723
ENSGALG00000004227	FAM20B	23.0127	-0.742096	0.361328	-2.0538	0.881591
ENSGALG00000023419	HOXD4	2.55019	-2.70186	1.31567	-2.0536	0.881591
ENSGALG00000033055		3.97483	-2.08017	1.013	-2.05347	0.881591
ENSGALG00000037200		3.26209	-2.23954	1.09132	-2.05214	0.883271
ENSGALG00000040672	IGFBP4	104.231	-0.605882	0.295376	-2.05122	0.88408
ENSGALG00000042213	AP1B1	5.67947	1.39986	0.682913	2.04983	0.885907
ENSGALG00000051271		5.73709	-1.62955	0.795186	-2.04927	0.885954
ENSGALG00000013776	CEP135	4.76339	-1.66014	0.810345	-2.04869	0.886052
ENSGALG00000015795	ADAMTS5	1.12841	-3.32869	1.62603	-2.04713	0.887089
ENSGALG00000053400		2.59058	2.24975	1.09873	2.04759	0.887089
ENSGALG00000004960	FBN1	7.39674	-1.32866	0.649496	-2.04567	0.888799
ENSGALG00000011840	PPP2R5E	4.60308	-1.5574	0.761469	-2.04526	0.888799
ENSGALG00000023435	GATM	15.8557	2.24997	1.10317	2.03954	0.891819
ENSGALG00000043556		3.8108	2.06642	1.01286	2.04017	0.891819
ENSGALG00000043372	RUNX3	1.61811	3.02294	1.48246	2.03915	0.891819
ENSGALG00000039880	RHEB	20.0623	0.792373	0.388287	2.04069	0.891819
ENSGALG00000038813	KLHL41	4.70869	1.74981	0.857375	2.04089	0.891819
ENSGALG00000009308	CNIH3	1.15878	3.60183	1.76348	2.04245	0.891819
ENSGALG00000004058	GPR146	1.86324	-2.54834	1.24977	-2.03905	0.891819
ENSGALG00000013624		4.49916	1.69322	0.82897	2.04256	0.891819
ENSGALG00000054525		0.988608	3.55002	1.74088	2.03921	0.891819
ENSGALG00000053565		14.1676	-1.04415	0.512357	-2.03793	0.891935
ENSGALG00000036527	SYBU	3.55203	-1.87289	0.918935	-2.03811	0.891935
ENSGALG00000005702	TMEM97	6.05124	-1.41534	0.69535	-2.03544	0.895305
ENSGALG00000016926	KLF12	49.9849	-0.658583	0.323664	-2.03478	0.895305
ENSGALG00000000476	LRRTM4	2.57969	-2.41973	1.18918	-2.03478	0.895305
ENSGALG00000036252	SAP30	4.449	1.7301	0.850923	2.03321	0.897542
ENSGALG00000008739	MINDY3	9.5166	-1.14776	0.564885	-2.03185	0.899332
ENSGALG00000002172	FAM168B	49.0601	-0.554462	0.272984	-2.03111	0.899785
ENSGALG00000052512	NPS	1.25661	3.07133	1.51282	2.0302	0.900629
ENSGALG00000027198	TMEM47	8.44742	1.25046	0.617136	2.02623	0.90308
ENSGALG00000040484	SEC31A	53.4768	-0.613608	0.302553	-2.0281	0.90308
ENSGALG00000016485	RHOB	40.8854	0.694665	0.342803	2.02643	0.90308
ENSGALG00000040098	EEF1D	151.003	-0.543203	0.268127	-2.02592	0.90308
ENSGALG00000035699	MARCHF6	17.0576	0.864106	0.426527	2.02591	0.90308
ENSGALG00000011659	ACAT2	7.87123	1.17515	0.579597	2.02753	0.90308
ENSGALG00000017019	WDFY2	12.7169	1.05307	0.520098	2.02474	0.904475
ENSGALG00000015082	RPS6	136.307	-0.577173	0.285486	-2.02172	0.909914
ENSGALG00000013427	SORBS2	17.5937	1.00323	0.497296	2.01737	0.918272
ENSGALG00000007555	CCND1	149.853	-0.380665	0.188852	-2.01568	0.920842
ENSGALG00000005901	PCMTD2	12.7746	-0.968662	0.480961	-2.01402	0.921364
ENSGALG00000043204	PAX7	8.86434	1.19843	0.594904	2.0145	0.921364
ENSGALG00000030162	IQGAP1	20.7504	-0.810413	0.402416	-2.01387	0.921364
ENSGALG00000022622	HOXA4	59.9239	-0.727628	0.361456	-2.01305	0.922023
ENSGALG00000010346	TGFB3	37.6204	-0.67709	0.336821	-2.01024	0.927071
ENSGALG00000005139	CLTC	41.2796	-0.651959	0.324461	-2.00936	0.927862
ENSGALG00000032207	HMGN4	149.576	-0.444693	0.221703	-2.0058	0.934599
ENSGALG00000000816		3.32724	-2.0814	1.03813	-2.00496	0.935314
ENSGALG00000046724	PRRG3	2.64475	-2.34286	1.16929	-2.00366	0.936032
ENSGALG00000002529	MCCC2	6.2522	-1.31239	0.655354	-2.00256	0.936032
ENSGALG00000009331	FBXO28	3.26909	-2.25222	1.12444	-2.00297	0.936032
ENSGALG00000009346	HN1L	39.0776	-0.542331	0.270734	-2.00319	0.936032
ENSGALG00000007711	RPL4	47.5588	-0.692129	0.345794	-2.00157	0.936692
ENSGALG00000035610	PPM1D	8.80042	1.26034	0.629785	2.00123	0.936692
ENSGALG00000026313	RND3	9.51629	1.05085	0.525442	1.99994	0.937362
ENSGALG00000035584	COL3A1	423.07	-0.486597	0.243311	-1.99989	0.937362
ENSGALG00000025738	RHOU	34.3576	0.722071	0.361537	1.99722	0.939224
ENSGALG00000014178	SCUBE1	2.93878	-2.13582	1.06892	-1.99812	0.939224
ENSGALG00000003922	TOP2A	50.5731	-0.555813	0.278396	-1.99649	0.939224
ENSGALG00000016457	TRIB2	103.131	-0.555024	0.277929	-1.997	0.939224
ENSGALG00000041555	COL1A1	898.444	-0.451092	0.225847	-1.99733	0.939224
ENSGALG00000007766	KIAA1217	7.35414	-1.15402	0.578613	-1.99447	0.941433
ENSGALG00000009855	TBC1D9	12.308	0.982212	0.492421	1.99466	0.941433
ENSGALG00000015111	APBA1	1.04586	3.68732	1.84941	1.99378	0.941688
ENSGALG00000009012	ZNF385B	4.90463	1.61884	0.812127	1.99333	0.941688
ENSGALG00000040702	BCKDHB	12.2125	-0.934762	0.469186	-1.99231	0.942833
ENSGALG00000010539	RNF11	8.85726	-1.06539	0.534945	-1.9916	0.943272
ENSGALG00000000122	GNB2L1	80.8561	-0.677426	0.340553	-1.98919	0.947503
ENSGALG00000015070	FIG4	4.42781	-1.62311	0.816662	-1.98749	0.949089
ENSGALG00000034289	SLC41A3	2.21472	-2.3026	1.15856	-1.98747	0.949089
ENSGALG00000052336		3.24814	-1.92569	0.97031	-1.98461	0.954368
ENSGALG00000029896		9.02916	-1.15759	0.583621	-1.98346	0.955797
ENSGALG00000055086		84.587	-0.456484	0.230315	-1.982	0.957963
ENSGALG00000051258		4.75043	-1.47109	0.743067	-1.97975	0.958454
ENSGALG00000015439	SLC44A1	9.50289	-1.14577	0.578624	-1.98016	0.958454
ENSGALG00000016267	PHF3	30.6541	-0.701766	0.354403	-1.98014	0.958454
ENSGALG00000047891		1.62322	2.75443	1.39029	1.98119	0.958454
ENSGALG00000000264		1.9813	2.62481	1.32647	1.97879	0.958497
ENSGALG00000008883	TCF7L2	207.577	0.388434	0.196306	1.97872	0.958497
ENSGALG00000026674	CIB2	2.81001	1.98799	1.00546	1.97719	0.959651
ENSGALG00000005651	KLHL36	6.47407	1.20701	0.610399	1.97742	0.959651
ENSGALG00000002632	CALCRL	11.5616	1.25637	0.635768	1.97615	0.959741
ENSGALG00000051980		3.4085	2.04668	1.03544	1.97662	0.959741
ENSGALG00000003074		10.0053	1.10164	0.557862	1.97475	0.960618
ENSGALG00000046708	PTGES	1.84474	-2.5121	1.27196	-1.97498	0.960618
ENSGALG00000010079	HP1BP3	36.5055	-0.67051	0.339708	-1.97378	0.961666
ENSGALG00000004004	PHKB	11.0274	0.953623	0.483416	1.97268	0.962312
ENSGALG00000035903	FAM46A	11.8508	-1.14944	0.583225	-1.97083	0.962312
ENSGALG00000009755	LRIG3	10.7717	1.05348	0.534654	1.97039	0.962312
ENSGALG00000015573	FHL5	2.45106	2.30669	1.17091	1.96999	0.962312
ENSGALG00000031388	KLHL5	13.6331	-0.905404	0.459497	-1.97042	0.962312
ENSGALG00000041750	ADAMTS9	1.49669	-2.82665	1.43431	-1.97073	0.962312
ENSGALG00000030185	PTDSS1	18.6127	0.77282	0.391962	1.97167	0.962312
ENSGALG00000012715	CAP2	10.7221	1.42925	0.726374	1.96765	0.966492
ENSGALG00000008850	TTLL7	6.20746	1.30205	0.662127	1.96646	0.968046
ENSGALG00000006908	DLG1	5.45955	-1.37081	0.698048	-1.96378	0.972223
ENSGALG00000025862	TMEM26	7.66351	-1.25645	0.639862	-1.96363	0.972223
ENSGALG00000016500	FKBP1B	13.4409	0.90173	0.459506	1.96239	0.97391
ENSGALG00000015419	PENK	129.25	1.21653	0.620095	1.96185	0.974016
ENSGALG00000006633	TMEM243	2.39325	2.5514	1.30245	1.95893	0.979553
ENSGALG00000052499		1.60808	3.29607	1.68373	1.9576	0.980998
ENSGALG00000049471		8.16514	-1.5411	0.787362	-1.9573	0.980998
ENSGALG00000000558	SLC1A6	2.67118	2.07121	1.05903	1.95577	0.982236
ENSGALG00000001545	RAB40B	5.45172	-1.57328	0.804412	-1.95581	0.982236
ENSGALG00000050089		3.93315	1.96623	1.00573	1.95502	0.982823
ENSGALG00000003770	ANXA2	27.7537	-0.657207	0.336318	-1.95413	0.98345
ENSGALG00000010170		3.49451	-1.73966	0.890645	-1.95326	0.98345
ENSGALG00000007863	COX7B	28.2942	0.674399	0.345236	1.95344	0.98345
ENSGALG00000010507	FCRL4	5.22518	1.39051	0.712209	1.9524	0.984301
ENSGALG00000013793	CLOCK	4.45232	1.82756	0.936441	1.9516	0.984998
ENSGALG00000002377	ENO1	111.74	-0.513109	0.263055	-1.95058	0.985297
ENSGALG00000004956	GPI	24.0935	0.817976	0.41937	1.95049	0.985297
ENSGALG00000006947	BDH1A	15.0526	-0.860302	0.441497	-1.9486	0.986538
ENSGALG00000053408		3.01757	2.23983	1.14953	1.94847	0.986538
ENSGALG00000016894	DNAJC3	46.0589	-0.568226	0.291481	-1.94944	0.986538
ENSGALG00000043185	MATN1	9.73178	1.53332	0.787846	1.94622	0.989469
ENSGALG00000006672	LARP4B	6.52794	1.30093	0.668324	1.94656	0.989469
ENSGALG00000002070	SAP130	13.4697	-0.90611	0.465996	-1.94446	0.991263
ENSGALG00000004818	RPL6	75.8248	-0.558849	0.287388	-1.94458	0.991263
ENSGALG00000003939	KLF2	11.0361	1.03849	0.534925	1.94138	0.997242
ENSGALG00000038043	HECTD2	7.2228	-1.60045	0.824664	-1.94073	0.997622
ENSGALG00000016721	PLCXD1	1.38171	3.24886	1.67543	1.93912	0.997968
ENSGALG00000045305		2.58176	2.02637	1.04476	1.93957	0.997968
ENSGALG00000049933		1.29805	2.80078	1.44407	1.9395	0.997968
ENSGALG00000003999	NAV2	16.8147	0.85494	0.441004	1.93862	0.997989
ENSGALG00000011548	PPP1R13B	3.15901	2.00283	1.03343	1.93804	0.998212
ENSGALG00000048947		0.295943	0.415369	3.02756	0.137196	0.999186
ENSGALG00000047330		0.344382	2.39825	3.31511	0.723432	0.999186
ENSGALG00000051699		0.226504	-0.822859	3.29297	-0.249884	0.999186
ENSGALG00000051410		0.0718228	1.17235	3.52626	0.332464	0.999186
ENSGALG00000009692	SH3RF1	1.39575	-0.0426996	1.35832	-0.0314356	0.999186
ENSGALG00000042494		0.414184	1.32552	3.13324	0.423051	0.999186
ENSGALG00000051910		0.0723332	-0.4828	3.51349	-0.137413	0.999186
ENSGALG00000004571	PPP1CC	24.1688	-0.405116	0.332859	-1.21708	0.999186
ENSGALG00000009966	FRS2	0.632694	1.28331	2.15733	0.594861	0.999186
ENSGALG00000034000		0.370931	-0.302966	2.48744	-0.121798	0.999186
ENSGALG00000049806		0.470789	1.4675	2.66435	0.550792	0.999186
ENSGALG00000051966		0.612414	1.09047	2.23835	0.487174	0.999186
ENSGALG00000050437		0.172191	1.33435	3.51933	0.379147	0.999186
ENSGALG00000051571		0.298327	-0.135903	2.67973	-0.0507153	0.999186
ENSGALG00000048690		2.22134	-1.12642	1.0749	-1.04792	0.999186
ENSGALG00000053759		0.522173	1.33395	2.31772	0.575544	0.999186
ENSGALG00000034421	SENP1	1.10472	-0.428146	1.42547	-0.300355	0.999186
ENSGALG00000036738	IGSF3	0.226504	-0.822859	3.29297	-0.249884	0.999186
ENSGALG00000052160		0.458516	-0.677811	2.17042	-0.312295	0.999186
ENSGALG00000047186		0.15873	0.295953	3.50322	0.0844802	0.999186
ENSGALG00000047541		0.0361666	-0.116655	3.51931	-0.0331471	0.999186
ENSGALG00000053138		0.403932	0.644516	2.22131	0.290152	0.999186
ENSGALG00000034587		0.180323	-0.0714519	3.50405	-0.0203912	0.999186
ENSGALG00000049387		0.748948	0.985181	1.9983	0.493009	0.999186
ENSGALG00000038763		0.172191	1.33435	3.51933	0.379147	0.999186
ENSGALG00000048970		0.0863967	1.27493	3.52197	0.361995	0.999186
ENSGALG00000050236		0.208358	0.7188	3.40177	0.211302	0.999186
ENSGALG00000046901		0.126407	-0.425858	3.51432	-0.121178	0.999186
ENSGALG00000047803		0.0361666	-0.116655	3.51931	-0.0331471	0.999186
ENSGALG00000053011		0.568584	1.57965	2.17358	0.726751	0.999186
ENSGALG00000050032		0.230553	0.763598	2.92208	0.26132	0.999186
ENSGALG00000048793		0.0718228	1.17235	3.52626	0.332464	0.999186
ENSGALG00000051108		0.575027	3.10839	2.09926	1.48071	0.999186
ENSGALG00000052817		0.172191	1.33435	3.51933	0.379147	0.999186
ENSGALG00000048835		0.0718228	1.17235	3.52626	0.332464	0.999186
ENSGALG00000054728		0.406587	0.644338	2.21768	0.290546	0.999186
ENSGALG00000052085		0.194386	1.13838	3.05447	0.372692	0.999186
ENSGALG00000049277		0.746986	-0.750013	1.95035	-0.384552	0.999186
ENSGALG00000035624		0.190338	-0.425858	3.51432	-0.121178	0.999186
ENSGALG00000028471	CNPY3	0.0718228	1.17235	3.52626	0.332464	0.999186
ENSGALG00000020921		1.00653	0.0219006	1.44471	0.0151591	0.999186
ENSGALG00000052483		0.0361666	-0.116655	3.51931	-0.0331471	0.999186
ENSGALG00000046322		0.625073	1.56833	2.48566	0.63095	0.999186
ENSGALG00000053940		0.809464	2.58848	2.02538	1.27802	0.999186
ENSGALG00000035908		0.172191	1.33435	3.51933	0.379147	0.999186
ENSGALG00000030592		0.244524	0.345218	3.25348	0.106107	0.999186
ENSGALG00000051963		0.247504	-1.30683	3.50064	-0.373313	0.999186
ENSGALG00000049630		0.0361666	-0.116655	3.51931	-0.0331471	0.999186
ENSGALG00000055062		0.0723332	-0.4828	3.51349	-0.137413	0.999186
ENSGALG00000001103	PSMB7	15.7441	0.176302	0.428519	0.411422	0.999186
ENSGALG00000041746	ZMAT2	15.1041	-0.542135	0.493978	-1.09749	0.999186
ENSGALG00000054325		0.0361666	-0.116655	3.51931	-0.0331471	0.999186
ENSGALG00000050891		0.1085	-0.747624	3.51001	-0.212998	0.999186
ENSGALG00000049338		0.658198	2.72107	2.16143	1.25892	0.999186
ENSGALG00000052409		0.344382	2.39825	3.31511	0.723432	0.999186
ENSGALG00000036226		0.195575	0.250543	3.50042	0.0715753	0.999186
ENSGALG00000049410		0.0723332	-0.4828	3.51349	-0.137413	0.999186
ENSGALG00000052618		0.414184	1.32552	3.13324	0.423051	0.999186
ENSGALG00000047714		22.7526	0.542933	0.350803	1.54769	0.999186
ENSGALG00000048052		0.590845	0.461873	2.00145	0.230769	0.999186
ENSGALG00000050003		0.560871	1.07242	2.26494	0.473489	0.999186
ENSGALG00000051067		0.26216	0.261474	3.17889	0.0822533	0.999186
ENSGALG00000054555		0.414184	1.32552	3.13324	0.423051	0.999186
ENSGALG00000052841		0.0361666	-0.116655	3.51931	-0.0331471	0.999186
ENSGALG00000040945		0.486007	1.97294	2.60269	0.758041	0.999186
ENSGALG00000050106		0.649783	-1.7532	2.14264	-0.818243	0.999186
ENSGALG00000054883		0.522173	1.33395	2.31772	0.575544	0.999186
ENSGALG00000050867		0.107989	0.559517	3.51336	0.159254	0.999186
ENSGALG00000054510		0.463482	-0.446003	2.33304	-0.191168	0.999186
ENSGALG00000052843		0.452498	-0.718477	2.75573	-0.260721	0.999186
ENSGALG00000053524		0.0361666	-0.116655	3.51931	-0.0331471	0.999186
ENSGALG00000052905		0.815027	-0.762463	2.13535	-0.357067	0.999186
ENSGALG00000038561		0.362529	0.417366	2.85277	0.146302	0.999186
ENSGALG00000047842		0.226504	-0.822859	3.29297	-0.249884	0.999186
ENSGALG00000047041		0.379221	-1.81601	3.23411	-0.561517	0.999186
ENSGALG00000051421		0.0361666	-0.116655	3.51931	-0.0331471	0.999186
ENSGALG00000036909	BEND5	7.31482	-0.402122	0.641878	-0.626477	0.999186
ENSGALG00000048545		0.107989	0.559517	3.51336	0.159254	0.999186
ENSGALG00000046945		0.0361666	-0.116655	3.51931	-0.0331471	0.999186
ENSGALG00000050410		0.267908	-0.424032	2.74974	-0.154208	0.999186
ENSGALG00000049129		2.87696	-0.31117	0.912567	-0.340983	0.999186
ENSGALG00000048112		0.414184	1.32552	3.13324	0.423051	0.999186
ENSGALG00000051343		0.172191	1.33435	3.51933	0.379147	0.999186
ENSGALG00000035807		5.76358	-1.21303	0.704278	-1.72238	0.999186
ENSGALG00000052184		1.19855	-0.699553	1.6492	-0.424176	0.999186
ENSGALG00000052764		0.604522	0.423305	2.53308	0.167111	0.999186
ENSGALG00000047307		0.143646	1.67979	3.50569	0.479159	0.999186
ENSGALG00000054693		0.0361666	-0.116655	3.51931	-0.0331471	0.999186
ENSGALG00000047093		0.816928	1.91646	1.77414	1.08022	0.999186
ENSGALG00000047674		0.0718228	1.17235	3.52626	0.332464	0.999186
ENSGALG00000047183		0.536747	1.40694	2.3074	0.609752	0.999186
ENSGALG00000052722		0.0361666	-0.116655	3.51931	-0.0331471	0.999186
ENSGALG00000053646		0.55274	2.23725	2.54345	0.879613	0.999186
ENSGALG00000053959		0.0361666	-0.116655	3.51931	-0.0331471	0.999186
ENSGALG00000003675	PRKAR1B	9.97483	-0.605826	0.55796	-1.08579	0.999186
ENSGALG00000009504		2.39841	1.3419	1.01145	1.3267	0.999186
ENSGALG00000052314		0.344382	2.39825	3.31511	0.723432	0.999186
ENSGALG00000054587		0.0718228	1.17235	3.52626	0.332464	0.999186
ENSGALG00000053008		0.270052	0.771544	3.15265	0.244729	0.999186
ENSGALG00000048881		0.195575	0.250543	3.50042	0.0715753	0.999186
ENSGALG00000048397		1.96334	0.888949	1.08903	0.816273	0.999186
ENSGALG00000051775		0.244014	1.99468	3.20175	0.622996	0.999186
ENSGALG00000037682	CCSER2	6.79488	0.255376	0.631468	0.404417	0.999186
ENSGALG00000054385		0.380675	-1.49525	3.26016	-0.458643	0.999186
ENSGALG00000054827		0.393126	-0.0859711	2.21251	-0.0388568	0.999186
ENSGALG00000053996		0.294754	1.43721	2.68208	0.535855	0.999186
ENSGALG00000049507		0.0718228	1.17235	3.52626	0.332464	0.999186
ENSGALG00000047259		0.402744	1.36738	2.22749	0.613867	0.999186
ENSGALG00000050093		0.0718228	1.17235	3.52626	0.332464	0.999186
ENSGALG00000053097		0.190338	-0.425858	3.51432	-0.121178	0.999186
ENSGALG00000052118		0.314089	-1.33101	3.01326	-0.441719	0.999186
ENSGALG00000051816		0.0718228	1.17235	3.52626	0.332464	0.999186
ENSGALG00000052727		0.208358	0.7188	3.40177	0.211302	0.999186
ENSGALG00000050980		0.393637	-0.921709	2.4285	-0.379538	0.999186
ENSGALG00000016872	PCCA	8.72424	-0.055627	0.577893	-0.0962583	0.999186
ENSGALG00000045228		1.28092	0.328422	1.38737	0.236724	0.999186
ENSGALG00000011428	AZI2	3.92085	-0.0655956	0.776522	-0.0844736	0.999186
ENSGALG00000028762	ZFYVE26	1.05844	0.0413595	1.5546	0.0266046	0.999186
ENSGALG00000000660	CYB5B	8.57116	0.232058	0.560354	0.414127	0.999186
ENSGALG00000008454	NOP58	27.6569	0.058491	0.42551	0.137461	0.999186
ENSGALG00000029135	YEATS4	14.4252	0.236657	0.479368	0.493685	0.999186
ENSGALG00000050542		0.370931	-0.302966	2.48744	-0.121798	0.999186
ENSGALG00000030852		0.172191	1.33435	3.51933	0.379147	0.999186
ENSGALG00000024395		3.91332	-0.0822878	0.765513	-0.107494	0.999186
ENSGALG00000048688		0.0361666	-0.116655	3.51931	-0.0331471	0.999186
ENSGALG00000048196		0.1085	-0.747624	3.51001	-0.212998	0.999186
ENSGALG00000049302		0.190338	-0.425858	3.51432	-0.121178	0.999186
ENSGALG00000025811		2.61226	-0.144883	0.93276	-0.155327	0.999186
ENSGALG00000053567		0.0361666	-0.116655	3.51931	-0.0331471	0.999186
ENSGALG00000049540		0.244014	1.99468	3.20175	0.622996	0.999186
ENSGALG00000054892		0.298598	0.415447	3.01952	0.137587	0.999186
ENSGALG00000054328		0.400486	-0.515884	2.52215	-0.204541	0.999186
ENSGALG00000030849		1.20308	1.83816	1.74394	1.05403	0.999186
ENSGALG00000049769		0.616736	0.432154	1.75061	0.246859	0.999186
ENSGALG00000054934		0.190338	-0.425858	3.51432	-0.121178	0.999186
ENSGALG00000049955		0.172793	1.81652	3.50103	0.518854	0.999186
ENSGALG00000054290		0.0723332	-0.4828	3.51349	-0.137413	0.999186
ENSGALG00000051450		0.0723332	-0.4828	3.51349	-0.137413	0.999186
ENSGALG00000045887		0.226504	-0.822859	3.29297	-0.249884	0.999186
ENSGALG00000050854		0.341875	1.13436	2.90586	0.390369	0.999186
ENSGALG00000050906		1.28382	-0.795657	1.5109	-0.526611	0.999186
ENSGALG00000047042		0.37015	0.385097	2.52246	0.152667	0.999186
ENSGALG00000054734		0.107989	0.559517	3.51336	0.159254	0.999186
ENSGALG00000029789	PPP1R2	11.1786	0.26078	0.491376	0.530714	0.999186
ENSGALG00000032273	POLR1B	0.547502	1.18788	2.20425	0.538904	0.999186
ENSGALG00000010502	SPATA6	1.04724	1.0408	1.45559	0.715038	0.999186
ENSGALG00000008302	CIB4	0.353794	1.21819	2.52984	0.481528	0.999186
ENSGALG00000050791		0.520748	1.53445	2.0987	0.731145	0.999186
ENSGALG00000051100		0.796754	2.72389	2.06817	1.31705	0.999186
ENSGALG00000050326		1.43021	2.38432	1.62125	1.47067	0.999186
ENSGALG00000054276		0.451554	-2.0906	2.5987	-0.80448	0.999186
ENSGALG00000050230		3.25757	0.887743	0.982484	0.903569	0.999186
ENSGALG00000053060		0.710127	1.48513	2.18933	0.678349	0.999186
ENSGALG00000008153		1.08084	0.694971	1.54711	0.449207	0.999186
ENSGALG00000048922		0.575603	1.29356	2.49712	0.51802	0.999186
ENSGALG00000054443		1.40806	0.441694	1.34559	0.328252	0.999186
ENSGALG00000051854		0.162573	-0.824363	3.50911	-0.234921	0.999186
ENSGALG00000049264		0.441212	-0.200014	2.36307	-0.0846417	0.999186
ENSGALG00000027247	EOMES	0.672772	2.77223	2.15309	1.28756	0.999186
ENSGALG00000000657	TERF2	19.8235	0.354573	0.404608	0.876338	0.999186
ENSGALG00000031298		0.91015	-1.4257	1.86828	-0.763106	0.999186
ENSGALG00000009538		4.32992	-0.0235251	0.750108	-0.0313623	0.999186
ENSGALG00000055138		0.0361666	-0.116655	3.51931	-0.0331471	0.999186
ENSGALG00000054903		0.0863967	1.27493	3.52197	0.361995	0.999186
ENSGALG00000000511	KCTD20	1.90681	-0.779259	1.0836	-0.719139	0.999186
ENSGALG00000022758	GGACT	0.0361666	-0.116655	3.51931	-0.0331471	0.999186
ENSGALG00000044521		0.180323	-0.0714519	3.50405	-0.0203912	0.999186
ENSGALG00000054618		0.172793	1.81652	3.50103	0.518854	0.999186
ENSGALG00000008297	SEMA4B	3.53694	-1.51703	0.854878	-1.77456	0.999186
ENSGALG00000027655	TRABD2B	2.45933	1.57515	1.01727	1.5484	0.999186
ENSGALG00000053636		0.294754	1.43721	2.68208	0.535855	0.999186
ENSGALG00000048724		0.610269	-0.32108	2.25692	-0.142265	0.999186
ENSGALG00000054662		0.190338	-0.425858	3.51432	-0.121178	0.999186
ENSGALG00000001118	NEK6	49.0074	0.270027	0.287306	0.939859	0.999186
ENSGALG00000008614	TTL	9.84843	-0.345002	0.550321	-0.626911	0.999186
ENSGALG00000008419	SEC13	8.51906	-0.00246083	0.521702	-0.00471692	0.999186
ENSGALG00000017312	PPME1	3.51798	0.318879	0.807584	0.394856	0.999186
ENSGALG00000009526	VTI1B	2.32062	0.478713	0.977783	0.48959	0.999186
ENSGALG00000006995	APOD	0.0361666	-0.116655	3.51931	-0.0331471	0.999186
ENSGALG00000049599		0.758566	3.04892	2.3139	1.31765	0.999186
ENSGALG00000046846		0.366577	1.76531	2.25745	0.781992	0.999186
ENSGALG00000048824		0.190338	-0.425858	3.51432	-0.121178	0.999186
ENSGALG00000048648		0.4384	2.02479	2.12206	0.954163	0.999186
ENSGALG00000016870	TMTC4	2.2118	0.48595	1.1438	0.424857	0.999186
ENSGALG00000052525		2.17889	0.594435	0.993715	0.598195	0.999186
ENSGALG00000049370		0.0361666	-0.116655	3.51931	-0.0331471	0.999186
ENSGALG00000051053		0.172191	1.33435	3.51933	0.379147	0.999186
ENSGALG00000048695		0.0863967	1.27493	3.52197	0.361995	0.999186
ENSGALG00000052456		0.294754	1.43721	2.68208	0.535855	0.999186
ENSGALG00000052005		0.694364	2.05384	1.9821	1.03619	0.999186
ENSGALG00000048148		0.460595	1.66862	2.30705	0.723269	0.999186
ENSGALG00000046861		0.304074	-0.643147	2.63874	-0.243732	0.999186
ENSGALG00000051861		0.226504	-0.822859	3.29297	-0.249884	0.999186
ENSGALG00000048963		0.208358	0.7188	3.40177	0.211302	0.999186
ENSGALG00000048756		0.276734	0.361964	3.11594	0.116165	0.999186
ENSGALG00000046736		0.126407	-0.425858	3.51432	-0.121178	0.999186
ENSGALG00000054540		0.107989	0.559517	3.51336	0.159254	0.999186
ENSGALG00000049873		3.01452	-0.82441	1.33149	-0.619165	0.999186
ENSGALG00000051786		0.805375	1.27289	1.74925	0.727677	0.999186
ENSGALG00000054719		0.486007	1.97294	2.60269	0.758041	0.999186
ENSGALG00000052679		0.486281	-0.465454	2.39565	-0.194292	0.999186
ENSGALG00000047468		0.0718228	1.17235	3.52626	0.332464	0.999186
ENSGALG00000033570		3.4037	0.301556	0.924329	0.326244	0.999186
ENSGALG00000054064		0.28018	1.36016	2.71487	0.501003	0.999186
ENSGALG00000048161		0.0863967	1.27493	3.52197	0.361995	0.999186
ENSGALG00000047107		0.478139	0.454156	2.32105	0.195669	0.999186
ENSGALG00000055100		0.208358	0.7188	3.40177	0.211302	0.999186
ENSGALG00000051653		0.172191	1.33435	3.51933	0.379147	0.999186
ENSGALG00000047700		0.0723332	-0.4828	3.51349	-0.137413	0.999186
ENSGALG00000053352		1.3594	0.156594	1.52732	0.102528	0.999186
ENSGALG00000041312		0.0863967	1.27493	3.52197	0.361995	0.999186
ENSGALG00000053660		0.414184	1.32552	3.13324	0.423051	0.999186
ENSGALG00000052281		0.0718228	1.17235	3.52626	0.332464	0.999186
ENSGALG00000050029		0.380675	-1.49525	3.26016	-0.458643	0.999186
ENSGALG00000052699		1.05487	1.07875	2.07174	0.5207	0.999186
ENSGALG00000050812		0.312901	-0.0452894	2.63574	-0.0171828	0.999186
ENSGALG00000050645		1.31409	1.01457	1.3683	0.741482	0.999186
ENSGALG00000052045		0.70056	1.59088	1.76476	0.90147	0.999186
ENSGALG00000051830		0.15873	0.295953	3.50322	0.0844802	0.999186
ENSGALG00000048997		0.0361666	-0.116655	3.51931	-0.0331471	0.999186
ENSGALG00000046679		0.298327	-0.135903	2.67973	-0.0507153	0.999186
ENSGALG00000046837		0.486007	1.97294	2.60269	0.758041	0.999186
ENSGALG00000016536	HADHA	3.10181	-0.522356	0.966287	-0.54058	0.999186
ENSGALG00000052379		0.20896	1.20364	3.42334	0.351598	0.999186
ENSGALG00000054798		0.298598	0.415447	3.01952	0.137587	0.999186
ENSGALG00000050903		0.190338	-0.425858	3.51432	-0.121178	0.999186
ENSGALG00000047759		0.985197	-1.44364	2.31603	-0.623326	0.999186
ENSGALG00000053412		0.425005	-0.481744	2.75278	-0.175003	0.999186
ENSGALG00000053348		0.0718228	1.17235	3.52626	0.332464	0.999186
ENSGALG00000009683	NEK1	8.28415	-0.669842	0.606024	-1.10531	0.999186
ENSGALG00000015464	PTGFRN	0.794859	-0.514957	2.44115	-0.210949	0.999186
ENSGALG00000001124	LHX2	0.0361666	-0.116655	3.51931	-0.0331471	0.999186
ENSGALG00000013993	VNN1	0.474567	1.6218	2.10254	0.771353	0.999186
ENSGALG00000037675	COL14A1	132.144	-0.35376	0.29459	-1.20085	0.999186
ENSGALG00000052555		0.28018	1.36016	2.71487	0.501003	0.999186
ENSGALG00000033767		0.0361666	-0.116655	3.51931	-0.0331471	0.999186
ENSGALG00000048335		6.07571	-0.577881	0.642438	-0.899513	0.999186
ENSGALG00000049168		0.19823	0.251051	3.48314	0.0720761	0.999186
ENSGALG00000053067		0.0361666	-0.116655	3.51931	-0.0331471	0.999186
ENSGALG00000048595		6.27912	0.203201	0.76506	0.265601	0.999186
ENSGALG00000049975		0.72078	0.119984	2.31593	0.0518079	0.999186
ENSGALG00000054283		0.0718228	1.17235	3.52626	0.332464	0.999186
ENSGALG00000047619		0.0361666	-0.116655	3.51931	-0.0331471	0.999186
ENSGALG00000052367		0.644737	1.40045	2.01237	0.695919	0.999186
ENSGALG00000050758		0.0361666	-0.116655	3.51931	-0.0331471	0.999186
ENSGALG00000053009		0.648583	-1.62187	1.96138	-0.826902	0.999186
ENSGALG00000052685		0.422952	0.0527107	2.48209	0.0212364	0.999186
ENSGALG00000049809		0.786957	1.8206	1.68637	1.0796	0.999186
ENSGALG00000048836		1.28537	0.0284222	1.34116	0.0211922	0.999186
ENSGALG00000052822		0.66252	1.54997	1.81025	0.856221	0.999186
ENSGALG00000050234		0.450351	0.694192	2.71819	0.255388	0.999186
ENSGALG00000053718		0.0718228	1.17235	3.52626	0.332464	0.999186
ENSGALG00000048894		0.828368	2.64446	2.59589	1.01871	0.999186
ENSGALG00000053256		0.660499	0.701681	2.0276	0.346064	0.999186
ENSGALG00000054601		1.8069	-0.587782	1.12578	-0.522113	0.999186
ENSGALG00000050514		0.0863967	1.27493	3.52197	0.361995	0.999186
ENSGALG00000054024		0.414184	1.32552	3.13324	0.423051	0.999186
ENSGALG00000029528	KIRREL1	7.32699	0.660645	0.601147	1.09897	0.999186
ENSGALG00000009502	ATE1	3.30686	-0.902639	0.901052	-1.00176	0.999186
ENSGALG00000051995		0.611499	-0.0221104	1.89756	-0.011652	0.999186
ENSGALG00000052226		1.51085	0.471455	1.25232	0.376464	0.999186
ENSGALG00000047374		0.843638	-1.94852	1.88995	-1.03099	0.999186
ENSGALG00000047721		0.0361666	-0.116655	3.51931	-0.0331471	0.999186
ENSGALG00000001661	SLC22A7	0.244524	0.345218	3.25348	0.106107	0.999186
ENSGALG00000008435	SUMO1	14.8587	0.583226	0.430273	1.35548	0.999186
ENSGALG00000036942	KCNA3	0.59776	-2.42904	2.18894	-1.10969	0.999186
ENSGALG00000050493		0.523219	-0.783507	2.24462	-0.34906	0.999186
ENSGALG00000049298		1.14967	0.98198	1.80568	0.543827	0.999186
ENSGALG00000052543		0.0718228	1.17235	3.52626	0.332464	0.999186
ENSGALG00000048156		0.158219	1.74997	3.50325	0.499526	0.999186
ENSGALG00000029950		0.354305	0.153579	2.28384	0.0672463	0.999186
ENSGALG00000051994		0.107989	0.559517	3.51336	0.159254	0.999186
ENSGALG00000051912		0.0361666	-0.116655	3.51931	-0.0331471	0.999186
ENSGALG00000053287		0.798908	1.11881	1.79311	0.623949	0.999186
ENSGALG00000048726		0.330411	2.39508	2.55389	0.937816	0.999186
ENSGALG00000052110		0.517176	2.90424	2.4901	1.16632	0.999186
ENSGALG00000050337		4.4424	0.413911	0.734244	0.563725	0.999186
ENSGALG00000053789		0.126407	-0.425858	3.51432	-0.121178	0.999186
ENSGALG00000053909		0.381754	1.89315	2.79619	0.677046	0.999186
ENSGALG00000013031	CECR1	0.561474	1.12132	2.02549	0.553605	0.999186
ENSGALG00000000442	KCNA2	0.676618	-1.27539	2.20202	-0.57919	0.999186
ENSGALG00000052297		0.871241	0.476151	1.71974	0.276874	0.999186
ENSGALG00000009519	ARG2	1.05419	0.752853	1.49487	0.503625	0.999186
ENSGALG00000006976		3.64447	0.459166	0.857258	0.535622	0.999186
ENSGALG00000052736		0.230553	0.763598	2.92208	0.26132	0.999186
ENSGALG00000055032		0.0718228	1.17235	3.52626	0.332464	0.999186
ENSGALG00000048859		0.179812	1.06695	3.49272	0.305478	0.999186
ENSGALG00000039355		0.122563	0.662098	3.50905	0.188683	0.999186
ENSGALG00000052597		0.123752	-0.425858	3.51432	-0.121178	0.999186
ENSGALG00000052943		0.28018	1.36016	2.71487	0.501003	0.999186
ENSGALG00000047786		0.0718228	1.17235	3.52626	0.332464	0.999186
ENSGALG00000050355		1.25128	1.84524	1.47396	1.2519	0.999186
ENSGALG00000037548		0.0718228	1.17235	3.52626	0.332464	0.999186
ENSGALG00000053994		0.450351	0.694192	2.71819	0.255388	0.999186
ENSGALG00000049592		0.295943	0.415369	3.02756	0.137196	0.999186
ENSGALG00000051975		0.107989	0.559517	3.51336	0.159254	0.999186
ENSGALG00000051294		0.0718228	1.17235	3.52626	0.332464	0.999186
ENSGALG00000048619		0.231741	-0.140232	2.89473	-0.0484438	0.999186
ENSGALG00000048535		0.38868	0.458365	2.49378	0.183803	0.999186
ENSGALG00000035842	SLC37A2	0.985139	-1.54255	1.53347	-1.00592	0.999186
ENSGALG00000037400		0.488028	2.83607	2.52739	1.12214	0.999186
ENSGALG00000047626		1.54759	0.825515	1.49116	0.553604	0.999186
ENSGALG00000049416		0.424847	0.264516	2.4317	0.108778	0.999186
ENSGALG00000051526		0.244014	1.99468	3.20175	0.622996	0.999186
ENSGALG00000046948		0.172191	1.33435	3.51933	0.379147	0.999186
ENSGALG00000037124		0.0718228	1.17235	3.52626	0.332464	0.999186
ENSGALG00000052839		0.231741	-0.140232	2.89473	-0.0484438	0.999186
ENSGALG00000052216		0.172793	1.81652	3.50103	0.518854	0.999186
ENSGALG00000053513		1.07686	-0.31983	1.46715	-0.217994	0.999186
ENSGALG00000047128		0.208358	0.7188	3.40177	0.211302	0.999186
ENSGALG00000048783		0.107989	0.559517	3.51336	0.159254	0.999186
ENSGALG00000051591		0.123752	-0.425858	3.51432	-0.121178	0.999186
ENSGALG00000011405	SLC4A7	33.9248	0.546889	0.388103	1.40913	0.999186
ENSGALG00000042642	RARRES2	0.770229	-0.0324858	1.71489	-0.0189434	0.999186
ENSGALG00000054331		0.172191	1.33435	3.51933	0.379147	0.999186
ENSGALG00000042030	P4HA3	3.53194	-0.134287	0.812577	-0.165261	0.999186
ENSGALG00000000441	KCNA10	0.172191	1.33435	3.51933	0.379147	0.999186
ENSGALG00000053289		0.190338	-0.425858	3.51432	-0.121178	0.999186
ENSGALG00000016868	NALCN	3.55873	0.695828	0.8715	0.798426	0.999186
ENSGALG00000053667		0.439588	1.46851	2.37651	0.617927	0.999186
ENSGALG00000019355	CPSF6	17.8708	-0.388131	0.414824	-0.935653	0.999186
ENSGALG00000047123		0.20896	1.20364	3.42334	0.351598	0.999186
ENSGALG00000051464		0.0718228	1.17235	3.52626	0.332464	0.999186
ENSGALG00000052229		0.0718228	1.17235	3.52626	0.332464	0.999186
ENSGALG00000049645		0.406316	0.0922384	2.43234	0.0379217	0.999186
ENSGALG00000054623		0.414184	1.32552	3.13324	0.423051	0.999186
ENSGALG00000047778		0.195575	0.250543	3.50042	0.0715753	0.999186
ENSGALG00000051592		0.190338	-0.425858	3.51432	-0.121178	0.999186
ENSGALG00000054022		0.370421	1.08581	2.51189	0.432268	0.999186
ENSGALG00000047875		1.30732	-0.390633	1.30254	-0.299902	0.999186
ENSGALG00000009510	PIGH	0.0361666	-0.116655	3.51931	-0.0331471	0.999186
ENSGALG00000004562	HVCN1	14.9147	-0.64856	0.421113	-1.54011	0.999186
ENSGALG00000000650	NIP7	0.0361666	-0.116655	3.51931	-0.0331471	0.999186
ENSGALG00000028960	NEU3	1.70512	0.838272	1.39283	0.601846	0.999186
ENSGALG00000039816		0.123752	-0.425858	3.51432	-0.121178	0.999186
ENSGALG00000053862		0.294754	1.43721	2.68208	0.535855	0.999186
ENSGALG00000047983		1.23992	1.76765	1.71563	1.03032	0.999186
ENSGALG00000050587		0.244014	1.99468	3.20175	0.622996	0.999186
ENSGALG00000018702		2.33856	-0.00876835	1.14895	-0.00763165	0.999186
ENSGALG00000040336		0.632581	0.620302	2.04265	0.303675	0.999186
ENSGALG00000047570		0.611499	-0.0221104	1.89756	-0.011652	0.999186
ENSGALG00000049963		0.172191	1.33435	3.51933	0.379147	0.999186
ENSGALG00000008411	GHRL	2.19526	0.438518	1.1849	0.37009	0.999186
ENSGALG00000013026	HDHD5	0.215468	2.02415	3.49466	0.579213	0.999186
ENSGALG00000044191		0.593996	1.76792	2.20439	0.802	0.999186
ENSGALG00000051835		0.0361666	-0.116655	3.51931	-0.0331471	0.999186
ENSGALG00000047898		0.158219	1.74997	3.50325	0.499526	0.999186
ENSGALG00000028346		0.349068	-0.33906	2.52914	-0.134061	0.999186
ENSGALG00000053036		0.928086	-0.585436	1.62409	-0.360469	0.999186
ENSGALG00000052744		0.0718228	1.17235	3.52626	0.332464	0.999186
ENSGALG00000051668		9.16503	0.0361176	0.52852	0.0683373	0.999186
ENSGALG00000051307		0.172191	1.33435	3.51933	0.379147	0.999186
ENSGALG00000008428	CDK15	1.13887	1.31357	1.64228	0.799848	0.999186
ENSGALG00000003727	HAUS8	1.18584	0.773185	1.78345	0.433533	0.999186
ENSGALG00000049946		0.190338	-0.425858	3.51432	-0.121178	0.999186
ENSGALG00000053624		0.0361666	-0.116655	3.51931	-0.0331471	0.999186
ENSGALG00000051467		0.159918	-0.824363	3.50911	-0.234921	0.999186
ENSGALG00000047991		0.123752	-0.425858	3.51432	-0.121178	0.999186
ENSGALG00000036839		0.172191	1.33435	3.51933	0.379147	0.999186
ENSGALG00000033093		0.0361666	-0.116655	3.51931	-0.0331471	0.999186
ENSGALG00000051379		0.375897	-0.129868	2.48401	-0.0522817	0.999186
ENSGALG00000047243		0.0718228	1.17235	3.52626	0.332464	0.999186
ENSGALG00000053488		0.190338	-0.425858	3.51432	-0.121178	0.999186
ENSGALG00000016535	RAB10	53.9821	-0.46946	0.296374	-1.58401	0.999186
ENSGALG00000048812		0.172191	1.33435	3.51933	0.379147	0.999186
ENSGALG00000037178		3.44654	2.02713	1.05753	1.91686	0.999186
ENSGALG00000048111		0.672772	2.77223	2.15309	1.28756	0.999186
ENSGALG00000052548		0.195575	0.250543	3.50042	0.0715753	0.999186
ENSGALG00000054332		0.0361666	-0.116655	3.51931	-0.0331471	0.999186
ENSGALG00000049291		0.449528	1.29805	2.6945	0.481741	0.999186
ENSGALG00000045154		0.712452	-0.566372	1.70123	-0.33292	0.999186
ENSGALG00000051724		0.144156	0.193372	3.50754	0.0551304	0.999186
ENSGALG00000054392		1.4332	-1.03157	1.33471	-0.77288	0.999186
ENSGALG00000054047		0.0863967	1.27493	3.52197	0.361995	0.999186
ENSGALG00000001885		0.0361666	-0.116655	3.51931	-0.0331471	0.999186
ENSGALG00000045366		0.123752	-0.425858	3.51432	-0.121178	0.999186
ENSGALG00000048274		0.262671	-1.09925	3.10719	-0.353777	0.999186
ENSGALG00000052222		10.6701	0.39371	0.565191	0.696596	0.999186
ENSGALG00000050957		3.93744	0.0618868	0.826982	0.0748345	0.999186
ENSGALG00000047503		0.651204	1.62137	1.76568	0.918269	0.999186
ENSGALG00000046905		0.737915	0.623972	1.78644	0.349282	0.999186
ENSGALG00000008627	TTBK1	0.26216	0.261474	3.17889	0.0822533	0.999186
ENSGALG00000052440		1.1909	2.42477	1.98978	1.21862	0.999186
ENSGALG00000035970		0.440609	-0.72794	2.35339	-0.309316	0.999186
ENSGALG00000019961	SLC18B1	2.56939	0.191119	0.909329	0.210175	0.999186
ENSGALG00000047660		0.162573	-0.824363	3.50911	-0.234921	0.999186
ENSGALG00000035817	CIAO1	0.250159	-1.3103	3.24401	-0.403914	0.999186
ENSGALG00000034434	IDH2	7.80732	0.221104	0.563885	0.392109	0.999186
ENSGALG00000016867	ITGBL1	0.212804	0.355161	3.39282	0.10468	0.999186
ENSGALG00000010481	CMPK1	10.9638	-0.25661	0.490725	-0.52292	0.999186
ENSGALG00000049619		0.276734	0.361964	3.11594	0.116165	0.999186
ENSGALG00000052475		0.158219	1.74997	3.50325	0.499526	0.999186
ENSGALG00000048119		0.172191	1.33435	3.51933	0.379147	0.999186
ENSGALG00000055063		0.158219	1.74997	3.50325	0.499526	0.999186
ENSGALG00000053735		0.869816	0.329189	1.67238	0.196839	0.999186
ENSGALG00000047278		0.0723332	-0.4828	3.51349	-0.137413	0.999186
ENSGALG00000052754		0.123752	-0.425858	3.51432	-0.121178	0.999186
ENSGALG00000051814		0.245127	0.834503	3.26832	0.255331	0.999186
ENSGALG00000053880		0.362529	0.417366	2.85277	0.146302	0.999186
ENSGALG00000052742		0.0361666	-0.116655	3.51931	-0.0331471	0.999186
ENSGALG00000050792		0.244524	0.345218	3.25348	0.106107	0.999186
ENSGALG00000040227		0.494923	-2.22578	2.23365	-0.996477	0.999186
ENSGALG00000051366		0.244014	1.99468	3.20175	0.622996	0.999186
ENSGALG00000047337		0.0718228	1.17235	3.52626	0.332464	0.999186
ENSGALG00000051964		0.0723332	-0.4828	3.51349	-0.137413	0.999186
ENSGALG00000036292		0.0718228	1.17235	3.52626	0.332464	0.999186
ENSGALG00000009674	CLCN3	2.50242	-0.246984	1.04146	-0.237152	0.999186
ENSGALG00000048465		0.226504	-0.822859	3.29297	-0.249884	0.999186
ENSGALG00000053459		0.657283	1.31752	1.98605	0.66339	0.999186
ENSGALG00000008415	ALS2	3.85258	0.666935	0.848603	0.785921	0.999186
ENSGALG00000047928		0.564025	1.79093	2.22273	0.805733	0.999186
ENSGALG00000054204		0.107989	0.559517	3.51336	0.159254	0.999186
ENSGALG00000050654		0.172191	1.33435	3.51933	0.379147	0.999186
ENSGALG00000052573	UBE2S	3.72004	0.678151	0.8126	0.834545	0.999186
ENSGALG00000037396	ASB8	1.4218	0.241945	1.37818	0.175553	0.999186
ENSGALG00000052963		0.0718228	1.17235	3.52626	0.332464	0.999186
ENSGALG00000047831		1.55057	-0.375552	1.16376	-0.322705	0.999186
ENSGALG00000052446		3.42355	0.864042	0.854932	1.01066	0.999186
ENSGALG00000051541		0.0863967	1.27493	3.52197	0.361995	0.999186
ENSGALG00000049430		2.03822	-0.462827	1.04189	-0.444217	0.999186
ENSGALG00000051249		0.476265	0.0898549	2.10329	0.042721	0.999186
ENSGALG00000055051		0.0723332	-0.4828	3.51349	-0.137413	0.999186
ENSGALG00000048782		0.799179	1.88973	1.93715	0.975521	0.999186
ENSGALG00000047445		0.0361666	-0.116655	3.51931	-0.0331471	0.999186
ENSGALG00000055126		0.486517	0.311485	2.6882	0.115872	0.999186
ENSGALG00000050245		0.0718228	1.17235	3.52626	0.332464	0.999186
ENSGALG00000047351		0.332109	-0.00488121	2.58761	-0.00188638	0.999186
ENSGALG00000050911		0.414184	1.32552	3.13324	0.423051	0.999186
ENSGALG00000052730		0.190338	-0.425858	3.51432	-0.121178	0.999186
ENSGALG00000000437	PGA3	0.0361666	-0.116655	3.51931	-0.0331471	0.999186
ENSGALG00000025337		0.172191	1.33435	3.51933	0.379147	0.999186
ENSGALG00000009945	CPM	1.46916	-0.0031307	1.42363	-0.0021991	0.999186
ENSGALG00000008632	ACSS1	0.162573	-0.824363	3.50911	-0.234921	0.999186
ENSGALG00000036095	BICC1	14.7011	0.0443202	0.484795	0.0914205	0.999186
ENSGALG00000035856	CD48	0.122563	0.662098	3.50905	0.188683	0.999186
ENSGALG00000054301		0.0718228	1.17235	3.52626	0.332464	0.999186
ENSGALG00000050037		0.676344	1.09126	2.20339	0.495265	0.999186
ENSGALG00000047134		0.423826	1.98539	2.3838	0.83287	0.999186
ENSGALG00000051945		0.55274	2.23725	2.54345	0.879613	0.999186
ENSGALG00000048533		0.620226	-1.54719	1.9989	-0.774019	0.999186
ENSGALG00000055042		0.0863967	1.27493	3.52197	0.361995	0.999186
ENSGALG00000054931		0.318138	0.454032	2.36855	0.191692	0.999186
ENSGALG00000043103	PKNOX2	0.262671	-1.09925	3.10719	-0.353777	0.999186
ENSGALG00000047362		0.162573	-0.824363	3.50911	-0.234921	0.999186
ENSGALG00000038377		1.45423	0.0708685	1.28217	0.0552723	0.999186
ENSGALG00000051470		0.158219	1.74997	3.50325	0.499526	0.999186
ENSGALG00000001805		1.61761	0.631681	1.15696	0.545986	0.999186
ENSGALG00000043787	DEPDC6	3.77704	1.65957	0.959883	1.72893	0.999186
ENSGALG00000053466		0.190338	-0.425858	3.51432	-0.121178	0.999186
ENSGALG00000050561		0.282482	-0.33326	2.69916	-0.123468	0.999186
ENSGALG00000048538		0.414184	1.32552	3.13324	0.423051	0.999186
ENSGALG00000052236		0.0718228	1.17235	3.52626	0.332464	0.999186
ENSGALG00000048368		0.389961	0.811207	2.22527	0.364543	0.999186
ENSGALG00000037131		1.55332	0.125544	1.31743	0.095295	0.999186
ENSGALG00000041861	TCTN1	0.172191	1.33435	3.51933	0.379147	0.999186
ENSGALG00000048909		0.190338	-0.425858	3.51432	-0.121178	0.999186
ENSGALG00000040713		3.17515	1.0515	0.867865	1.21159	0.999186
ENSGALG00000046369		3.14781	0.623523	0.867449	0.7188	0.999186
ENSGALG00000051439		0.298598	0.415447	3.01952	0.137587	0.999186
ENSGALG00000052171		1.11765	-1.03234	1.44314	-0.715341	0.999186
ENSGALG00000048045		0.874135	1.64221	1.64186	1.00021	0.999186
ENSGALG00000049910		0.318138	0.454032	2.36855	0.191692	0.999186
ENSGALG00000054248		1.66789	0.867191	1.51295	0.573177	0.999186
ENSGALG00000051851		0.371534	0.216331	2.49953	0.0865487	0.999186
ENSGALG00000048360		0.0718228	1.17235	3.52626	0.332464	0.999186
ENSGALG00000040937		0.827882	2.14943	2.02382	1.06206	0.999186
ENSGALG00000051936		0.20896	1.20364	3.42334	0.351598	0.999186
ENSGALG00000054092		0.803262	-0.987383	1.95583	-0.50484	0.999186
ENSGALG00000053485		0.0718228	1.17235	3.52626	0.332464	0.999186
ENSGALG00000050276		0.525307	1.36003	2.05649	0.661337	0.999186
ENSGALG00000051241		0.226504	-0.822859	3.29297	-0.249884	0.999186
ENSGALG00000053987		0.748678	0.303627	1.94683	0.15596	0.999186
ENSGALG00000049251		0.144156	0.193372	3.50754	0.0551304	0.999186
ENSGALG00000054295		0.316347	0.975031	2.64716	0.368331	0.999186
ENSGALG00000049271		0.865641	1.40718	1.85046	0.76045	0.999186
ENSGALG00000051710		0.0863967	1.27493	3.52197	0.361995	0.999186
ENSGALG00000048918		0.0718228	1.17235	3.52626	0.332464	0.999186
ENSGALG00000048434		0.380549	1.75622	2.82957	0.620667	0.999186
ENSGALG00000049717		0.560361	1.81034	2.22504	0.813623	0.999186
ENSGALG00000054255		1.21947	0.849283	1.52817	0.555751	0.999186
ENSGALG00000033579		0.162573	-0.824363	3.50911	-0.234921	0.999186
ENSGALG00000052714		0.172191	1.33435	3.51933	0.379147	0.999186
ENSGALG00000029254		0.107989	0.559517	3.51336	0.159254	0.999186
ENSGALG00000042692		0.0718228	1.17235	3.52626	0.332464	0.999186
ENSGALG00000049128		0.0863967	1.27493	3.52197	0.361995	0.999186
ENSGALG00000045021		0.123752	-0.425858	3.51432	-0.121178	0.999186
ENSGALG00000053117		0.226504	-0.822859	3.29297	-0.249884	0.999186
ENSGALG00000054916		1.17338	1.90038	1.45478	1.3063	0.999186
ENSGALG00000050740		0.316347	0.975031	2.64716	0.368331	0.999186
ENSGALG00000050388		0.162573	-0.824363	3.50911	-0.234921	0.999186
ENSGALG00000054410		0.522173	1.33395	2.31772	0.575544	0.999186
ENSGALG00000049922		0.190338	-0.425858	3.51432	-0.121178	0.999186
ENSGALG00000045264		0.20896	1.20364	3.42334	0.351598	0.999186
ENSGALG00000047678		0.0361666	-0.116655	3.51931	-0.0331471	0.999186
ENSGALG00000051257		0.586375	2.41211	2.49783	0.965681	0.999186
ENSGALG00000047824		1.06364	-0.0493811	1.59171	-0.0310239	0.999186
ENSGALG00000039656		0.0723332	-0.4828	3.51349	-0.137413	0.999186
ENSGALG00000052704		0.15873	0.295953	3.50322	0.0844802	0.999186
ENSGALG00000033887	IL17RA	1.28782	-1.46085	1.47965	-0.987297	0.999186
ENSGALG00000010478	STIL	0.414184	1.32552	3.13324	0.423051	0.999186
ENSGALG00000051332		0.19823	0.251051	3.48314	0.0720761	0.999186
ENSGALG00000052247		0.762741	1.59734	1.95154	0.8185	0.999186
ENSGALG00000052711		3.61232	-0.438071	0.947141	-0.462519	0.999186
ENSGALG00000049817		0.244524	0.345218	3.25348	0.106107	0.999186
ENSGALG00000054238		0.0863967	1.27493	3.52197	0.361995	0.999186
ENSGALG00000052551		0.172191	1.33435	3.51933	0.379147	0.999186
ENSGALG00000049148		3.2251	0.180987	1.0039	0.180283	0.999186
ENSGALG00000015461		0.511641	-1.19588	2.05777	-0.581153	0.999186
ENSGALG00000016866	FGF14	0.0361666	-0.116655	3.51931	-0.0331471	0.999186
ENSGALG00000001802	JMJD6	1.1684	-0.329627	1.39193	-0.236813	0.999186
ENSGALG00000054826		0.0361666	-0.116655	3.51931	-0.0331471	0.999186
ENSGALG00000054929		0.123752	-0.425858	3.51432	-0.121178	0.999186
ENSGALG00000029474		1.1719	0.569467	1.53261	0.371566	0.999186
ENSGALG00000053802		0.126407	-0.425858	3.51432	-0.121178	0.999186
ENSGALG00000012103		3.29205	-0.616041	0.858106	-0.717908	0.999186
ENSGALG00000004550	PPTC7	0.818116	1.33903	1.79811	0.744685	0.999186
ENSGALG00000050517		1.24904	1.62003	1.47686	1.09694	0.999186
ENSGALG00000042656		0.414184	1.32552	3.13324	0.423051	0.999186
ENSGALG00000053221		0.0718228	1.17235	3.52626	0.332464	0.999186
ENSGALG00000046900		0.107989	0.559517	3.51336	0.159254	0.999186
ENSGALG00000052018		0.107989	0.559517	3.51336	0.159254	0.999186
ENSGALG00000032841		1.54407	0.559738	1.27068	0.440503	0.999186
ENSGALG00000051191		0.660499	0.701681	2.0276	0.346064	0.999186
ENSGALG00000047465		0.52305	-0.20997	2.11428	-0.0993105	0.999186
ENSGALG00000050827		0.70056	1.59088	1.76476	0.90147	0.999186
ENSGALG00000054724		0.414184	1.32552	3.13324	0.423051	0.999186
ENSGALG00000047906		0.0718228	1.17235	3.52626	0.332464	0.999186
ENSGALG00000054806		2.20968	1.44997	1.29079	1.12332	0.999186
ENSGALG00000006083		5.1927	-1.11192	0.844692	-1.31636	0.999186
ENSGALG00000006045	SH3GL3	7.83056	-0.900942	0.577539	-1.55997	0.999186
ENSGALG00000006041	BNC1	1.14857	-1.32162	1.61423	-0.818731	0.999186
ENSGALG00000027482	SNTB2	0.0361666	-0.116655	3.51931	-0.0331471	0.999186
ENSGALG00000054976	IL11	0.0718228	1.17235	3.52626	0.332464	0.999186
ENSGALG00000052653	PCDHAC1	0.729171	0.0808907	1.72706	0.0468373	0.999186
ENSGALG00000000419	LAMTOR5	5.51118	0.523122	0.765276	0.683573	0.999186
ENSGALG00000006027	TM6SF1	1.06744	0.0359024	1.5802	0.0227202	0.999186
ENSGALG00000006020	BTBD1	12.9757	0.447476	0.506038	0.884274	0.999186
ENSGALG00000026607		6.15797	-0.350791	0.645656	-0.54331	0.999186
ENSGALG00000006010	FAM103A1	7.28215	-0.310836	0.624592	-0.497663	0.999186
ENSGALG00000006008	HOMER2	0.663154	0.701531	2.02591	0.346279	0.999186
ENSGALG00000006002	WHAMM	4.3549	0.00137274	0.746292	0.00183941	0.999186
ENSGALG00000005996		0.745471	1.02111	1.96925	0.518524	0.999186
ENSGALG00000034575	MRI1	0.0361666	-0.116655	3.51931	-0.0331471	0.999186
ENSGALG00000005992	PDE8A	1.39327	1.0642	1.5386	0.691669	0.999186
ENSGALG00000023436	HDC	1.41568	0.0398547	1.60415	0.0248447	0.999186
ENSGALG00000023440	GABPB1	13.9878	-0.520189	0.444952	-1.16909	0.999186
ENSGALG00000005894	USP8	10.2132	-0.535603	0.493502	-1.08531	0.999186
ENSGALG00000023451	TRPM7	20.664	-0.117547	0.377572	-0.311324	0.999186
ENSGALG00000031348	SPPL2A	44.6688	0.481431	0.294656	1.63388	0.999186
ENSGALG00000048239		4.21239	0.556723	0.809005	0.688157	0.999186
ENSGALG00000006149	MORN4	1.58103	-0.80629	1.29736	-0.621486	0.999186
ENSGALG00000030120	ITGB1BP3	78.5425	-0.201565	0.247272	-0.815157	0.999186
ENSGALG00000007531	ZFYVE27	1.37299	0.169271	1.22419	0.138272	0.999186
ENSGALG00000033780		0.208358	0.7188	3.40177	0.211302	0.999186
ENSGALG00000007515	SFRP5	0.0863967	1.27493	3.52197	0.361995	0.999186
ENSGALG00000049204	BLOC1S6	3.95673	-0.013398	0.841572	-0.0159202	0.999186
ENSGALG00000017378	CRTAC1	1.77028	-1.25001	1.34839	-0.92704	0.999186
ENSGALG00000005703	SLC30A4	10.8716	0.751171	0.49507	1.5173	0.999186
ENSGALG00000045403	R3HCC1L	0.482856	0.339727	2.36938	0.143382	0.999186
ENSGALG00000005673	DTWD1	4.14439	0.825933	0.778859	1.06044	0.999186
ENSGALG00000028158	FGF7	0.450351	0.694192	2.71819	0.255388	0.999186
ENSGALG00000036201	GALK2	3.07494	-0.45068	0.874699	-0.51524	0.999186
ENSGALG00000000404	COPS2	7.43353	-0.444201	0.571745	-0.776921	0.999186
ENSGALG00000041362	SECISBP2L	8.77226	0.333042	0.576766	0.57743	0.999186
ENSGALG00000017419	HPS1	0.126407	-0.425858	3.51432	-0.121178	0.999186
ENSGALG00000048077		0.0361666	-0.116655	3.51931	-0.0331471	0.999186
ENSGALG00000005011		1.98197	2.1107	1.39616	1.51178	0.999186
ENSGALG00000048828		1.75383	0.304813	1.35242	0.225384	0.999186
ENSGALG00000050717		0.215979	0.70036	3.41228	0.205247	0.999186
ENSGALG00000007484	GOT1	3.48225	-0.0963859	0.869703	-0.110826	0.999186
ENSGALG00000001790	METTL23	0.886517	0.0744152	1.54148	0.0482752	0.999186
ENSGALG00000052770		4.14047	0.216214	0.781901	0.276523	0.999186
ENSGALG00000020754	ATP6V0E2	4.00652	-0.265486	0.851433	-0.311811	0.999186
ENSGALG00000007465	COX15	0.159918	-0.824363	3.50911	-0.234921	0.999186
ENSGALG00000002944	CPS1	1.02107	-0.696732	1.5662	-0.444855	0.999186
ENSGALG00000037283	CUTC	2.39844	0.805335	1.05075	0.766439	0.999186
ENSGALG00000002921	LANCL1	9.61843	-0.0243391	0.51302	-0.0474429	0.999186
ENSGALG00000007304	DNMBP	0.190338	-0.425858	3.51432	-0.121178	0.999186
ENSGALG00000038032	DUT	16.3433	-0.665215	0.441249	-1.50757	0.999186
ENSGALG00000002891	ACADL	8.14782	0.339208	0.585904	0.578949	0.999186
ENSGALG00000007090	CPN1	1.2953	-1.84248	1.41169	-1.30516	0.999186
ENSGALG00000004945	SLC12A1	0.38868	0.458365	2.49378	0.183803	0.999186
ENSGALG00000012484	RIF1	11.6775	-0.237302	0.501426	-0.473253	0.999186
ENSGALG00000002866	KANSL1L	0.984221	-0.590684	1.51402	-0.390141	0.999186
ENSGALG00000038266	CTXN2	0.685317	1.36327	1.86484	0.731039	0.999186
ENSGALG00000012481	TNFAIP6	3.54905	1.12452	0.932054	1.2065	0.999186
ENSGALG00000007078	ENTPD1	2.27879	-2.23174	1.25973	-1.7716	0.999186
ENSGALG00000008407	IRAK2	15.3888	-0.438595	0.404064	-1.08546	0.999186
ENSGALG00000009507	PLEKHH1	0.875197	0.675453	1.89007	0.357369	0.999186
ENSGALG00000052980		0.226504	-0.822859	3.29297	-0.249884	0.999186
ENSGALG00000012480	NMI	0.872881	-1.5321	1.62087	-0.945233	0.999186
ENSGALG00000032546	MYEF2	5.58327	-0.545121	0.660843	-0.824887	0.999186
ENSGALG00000051954	RBM43	0.941612	-1.03108	1.48767	-0.693086	0.999186
ENSGALG00000047297	PROK1	0.172793	1.81652	3.50103	0.518854	0.999186
ENSGALG00000004885	SLC24A5	3.31428	0.144584	0.812488	0.177952	0.999186
ENSGALG00000031689		0.872909	2.01665	2.03372	0.991605	0.999186
ENSGALG00000012473	MMADHC	19.1087	-0.105766	0.414081	-0.255423	0.999186
ENSGALG00000007045		2.0575	1.12911	1.20516	0.936894	0.999186
ENSGALG00000028759	LYPD6B	0.126407	-0.425858	3.51432	-0.121178	0.999186
ENSGALG00000041563	UNC80	1.67386	1.62619	1.44705	1.1238	0.999186
ENSGALG00000023296	TAL1	1.30726	1.72637	1.40028	1.23287	0.999186
ENSGALG00000012462	KIF5C	16.3899	-0.699596	0.494756	-1.41402	0.999186
ENSGALG00000036547		0.0361666	-0.116655	3.51931	-0.0331471	0.999186
ENSGALG00000030542	SEMA6D	3.58128	-0.238049	0.789508	-0.301516	0.999186
ENSGALG00000012453	EPC2	1.14727	1.04483	1.63075	0.640708	0.999186
ENSGALG00000012449	MBD5	1.78051	-2.02785	1.39297	-1.45578	0.999186
ENSGALG00000030148	AUP1	0.0361666	-0.116655	3.51931	-0.0331471	0.999186
ENSGALG00000030931	HTRA2	1.34182	-0.99361	1.5581	-0.637704	0.999186
ENSGALG00000007007		2.38376	1.2469	1.03539	1.20428	0.999186
ENSGALG00000039924		7.31226	0.048767	0.577888	0.0843883	0.999186
ENSGALG00000012448	ORC4	2.75503	-0.673804	0.987766	-0.682149	0.999186
ENSGALG00000013293	GLDN	0.330921	1.05114	2.62084	0.40107	0.999186
ENSGALG00000046984	M1AP	0.64645	-1.68543	2.08249	-0.809332	0.999186
ENSGALG00000006989		0.349068	-0.33906	2.52914	-0.134061	0.999186
ENSGALG00000013294	CYP19A1	0.298327	-0.135903	2.67973	-0.0507153	0.999186
ENSGALG00000013990	RPS12	120.261	-0.36751	0.296824	-1.23814	0.999186
ENSGALG00000009942	MDM2	5.37791	-0.132726	0.715296	-0.185554	0.999186
ENSGALG00000029863	PHYHIPL	0.817294	1.29446	1.76922	0.731657	0.999186
ENSGALG00000002789	MAP2	3.08028	-1.30362	1.00137	-1.30183	0.999186
ENSGALG00000011322	NEK10	1.35367	2.2351	1.53224	1.45872	0.999186
ENSGALG00000028009		12.8536	-0.208236	0.488657	-0.426141	0.999186
ENSGALG00000052931	FOXL3	0.66252	1.54997	1.81025	0.856221	0.999186
ENSGALG00000039152		1.36948	-0.0129767	1.36199	-0.00952772	0.999186
ENSGALG00000006983	DNTT	0.258588	2.07524	3.15085	0.658628	0.999186
ENSGALG00000047289	TNFAIP8L3	30.3008	0.130758	0.350584	0.372973	0.999186
ENSGALG00000038286	AP4E1	2.57894	-0.538737	1.09247	-0.493135	0.999186
ENSGALG00000040465	ZEB2	35.4935	-0.00786221	0.391681	-0.020073	0.999186
ENSGALG00000043583	SCG3	6.98983	-0.296958	0.670857	-0.442655	0.999186
ENSGALG00000018976	LYSMD2	9.05065	0.200813	0.61598	0.326006	0.999186
ENSGALG00000016735	TUBGCP5	11.2619	-0.903534	0.517794	-1.74497	0.999186
ENSGALG00000004740	TMOD2	1.5887	-0.828349	1.24601	-0.664802	0.999186
ENSGALG00000002750	NCKAP1	4.06539	-0.504991	0.811388	-0.622379	0.999186
ENSGALG00000012424	GTDC1	8.35633	-0.66754	0.62313	-1.07127	0.999186
ENSGALG00000004710	TMOD3	23.6488	-0.172873	0.408105	-0.4236	0.999186
ENSGALG00000016734	SLC9A7	0.316949	1.14581	2.63475	0.434883	0.999186
ENSGALG00000006973	SH2D6	1.05077	-1.73691	1.69798	-1.02293	0.999186
ENSGALG00000004696	LEO1	4.2558	-1.10537	0.791293	-1.39691	0.999186
ENSGALG00000043268	DUSP19	5.0243	0.68606	0.687726	0.997578	0.999186
ENSGALG00000016105	DYSF	0.370421	1.08581	2.51189	0.432268	0.999186
ENSGALG00000016728	RP2	16.6632	0.0553078	0.417235	0.132558	0.999186
ENSGALG00000043799	DSCC1	3.54085	0.163627	0.818612	0.199883	0.999186
ENSGALG00000041924	PFDN5	6.33708	0.835789	0.632307	1.32181	0.999186
ENSGALG00000002689	NUP35	4.65827	0.504472	0.892765	0.565067	0.999186
ENSGALG00000016727	JADE3	2.35055	-0.551979	1.00882	-0.547153	0.999186
ENSGALG00000023886	ZNF804A	0.159918	-0.824363	3.50911	-0.234921	0.999186
ENSGALG00000031448	MAPK4	45.814	-0.0859838	0.283711	-0.303069	0.999186
ENSGALG00000041857	ZC3H15	24.9871	0.00219152	0.351629	0.00623247	0.999186
ENSGALG00000016724	RGN	2.56459	0.610565	0.973256	0.627343	0.999186
ENSGALG00000030871	BCL2L10	26.9692	-0.373458	0.352532	-1.05936	0.999186
ENSGALG00000012421	ARHGAP15	0.598829	0.28981	1.82275	0.158996	0.999186
ENSGALG00000039307	GNB5	4.90814	-0.848142	0.86905	-0.975942	0.999186
ENSGALG00000016722		0.912134	1.36893	1.66251	0.823412	0.999186
ENSGALG00000006966	ZNF518A	1.35293	-0.380312	1.43494	-0.265036	0.999186
ENSGALG00000033198	MYO5C	0.681606	0.488787	1.92227	0.254276	0.999186
ENSGALG00000006955	CCNJ	0.64114	-1.69455	1.88881	-0.897155	0.999186
ENSGALG00000002018	CAPN15	17.8897	0.315272	0.403262	0.781803	0.999186
ENSGALG00000016102	CYP26B1	0.0863967	1.27493	3.52197	0.361995	0.999186
ENSGALG00000002655	ITGAV	60.2763	0.111606	0.274471	0.406623	0.999186
ENSGALG00000016717	GTPBP6	3.17506	0.0284029	0.833661	0.0340701	0.999186
ENSGALG00000012418	KYNU	0.561361	0.440419	2.10438	0.209287	0.999186
ENSGALG00000016098	EXOC6B	0.749427	1.01176	1.85731	0.544748	0.999186
ENSGALG00000020775		3.95667	-0.24441	0.888481	-0.275087	0.999186
ENSGALG00000002067		2.70687	-0.50301	0.965858	-0.520791	0.999186
ENSGALG00000031987	MYO5A	4.76287	-0.617935	0.81394	-0.75919	0.999186
ENSGALG00000026599		0.244014	1.99468	3.20175	0.622996	0.999186
ENSGALG00000002646	FAM171B	4.32251	-1.10614	0.911747	-1.21321	0.999186
ENSGALG00000000067	SPR	1.58282	-0.0609935	1.32791	-0.0459318	0.999186
ENSGALG00000049514	C16orf89	0.0361666	-0.116655	3.51931	-0.0331471	0.999186
ENSGALG00000016716	STAG3	5.31404	1.2155	0.760597	1.59808	0.999186
ENSGALG00000017370	ARPP19	38.3521	-0.20826	0.321162	-0.648458	0.999186
ENSGALG00000011186	ERMARD	5.85356	0.554923	0.635668	0.872976	0.999186
ENSGALG00000030598	BTAF1	8.29108	-0.297511	0.712881	-0.417335	0.999186
ENSGALG00000042839	FAM214A	14.0798	-0.274753	0.431283	-0.637061	0.999186
ENSGALG00000016094	SFXN5	0.725633	-1.76015	1.75178	-1.00478	0.999186
ENSGALG00000006912	CPEB3	0.456817	1.53091	2.1468	0.713111	0.999186
ENSGALG00000011182	DLL1	1.99775	0.730309	1.15054	0.634755	0.999186
ENSGALG00000002111		0.0718228	1.17235	3.52626	0.332464	0.999186
ENSGALG00000004545	WDR72	0.641494	-0.561734	1.91241	-0.293731	0.999186
ENSGALG00000016698	SHOX	0.172191	1.33435	3.51933	0.379147	0.999186
ENSGALG00000032234	2025-03-05	17.8755	-0.229953	0.406789	-0.565287	0.999186
ENSGALG00000035981	NOTO	0.159918	-0.824363	3.50911	-0.234921	0.999186
ENSGALG00000054678		1.51105	0.772193	1.28163	0.602508	0.999186
ENSGALG00000051831		1.12641	-0.00515261	1.46742	-0.00351133	0.999186
ENSGALG00000011180	FAM120B	2.72009	0.335504	0.9396	0.357071	0.999186
ENSGALG00000022920	SMYD5	0.990449	-1.57415	1.6323	-0.964375	0.999186
ENSGALG00000045814	CRLF2	0.818116	1.33903	1.79811	0.744685	0.999186
ENSGALG00000016089	PRADC1	0.544913	0.0409611	1.93205	0.0212009	0.999186
ENSGALG00000035935		1.01747	-0.697882	1.67265	-0.417232	0.999186
ENSGALG00000002594	TFPI	21.3013	0.453425	0.437639	1.03607	0.999186
ENSGALG00000016088	CCT7	4.42929	-0.632522	0.7499	-0.843475	0.999186
ENSGALG00000052524		0.370421	1.08581	2.51189	0.432268	0.999186
ENSGALG00000011174	PSMB1	14.1811	0.29601	0.435252	0.680088	0.999186
ENSGALG00000032858	RSL24D1	7.32684	0.104051	0.611606	0.170128	0.999186
ENSGALG00000019147		0.350256	-1.57462	2.55344	-0.616667	0.999186
ENSGALG00000031416	UBN1	8.89624	-0.296801	0.561776	-0.528326	0.999186
ENSGALG00000016693	CSF2RA	0.331523	1.19499	2.96342	0.403248	0.999186
ENSGALG00000004435	RAB27A	4.46582	-0.378606	0.78568	-0.481883	0.999186
ENSGALG00000011171	TBP	9.18233	0.350352	0.517791	0.676629	0.999186
ENSGALG00000046156		2.10913	0.990848	1.24038	0.798828	0.999186
ENSGALG00000027635	NME3	5.72728	0.278562	0.720672	0.386531	0.999186
ENSGALG00000038924	IDE	2.97814	0.404077	0.908254	0.444895	0.999186
ENSGALG00000016865	TPP2	10.2938	0.0103506	0.487066	0.021251	0.999186
ENSGALG00000009700	PDK4	1.48497	1.47343	1.34315	1.097	0.999186
ENSGALG00000037734	PIGB	5.4233	0.34893	0.674004	0.517698	0.999186
ENSGALG00000016691	SLC25A6	333.769	-0.26958	0.194161	-1.38843	0.999186
ENSGALG00000004387	CCPG1	10.1918	-0.733157	0.530103	-1.38305	0.999186
ENSGALG00000002276	EME2	0.764382	-1.24885	1.69836	-0.735325	0.999186
ENSGALG00000011169	PDCD2	17.8281	0.223753	0.375876	0.595283	0.999186
ENSGALG00000009689	PON1	0.416205	2.6259	2.69643	0.973845	0.999186
ENSGALG00000016689	ASMTL	3.98433	-0.477733	0.752756	-0.634645	0.999186
ENSGALG00000012382		2.43623	1.74778	1.12914	1.54789	0.999186
ENSGALG00000044278		0.836537	-1.72973	1.8723	-0.923854	0.999186
ENSGALG00000054944	GULP1	22.7938	-0.0412227	0.356718	-0.115561	0.999186
ENSGALG00000030597	KIF11	9.87239	-0.529405	0.507966	-1.0422	0.999186
ENSGALG00000004369	PYGO1	1.51421	-0.956966	1.43675	-0.666063	0.999186
ENSGALG00000002285	SPSB3	2.52561	-0.362114	0.966418	-0.374697	0.999186
ENSGALG00000029083	NXPH2	0.0718228	1.17235	3.52626	0.332464	0.999186
ENSGALG00000030960	TRIM67	0.107989	0.559517	3.51336	0.159254	0.999186
ENSGALG00000016687	P2RY8	1.87523	1.25631	1.17085	1.07299	0.999186
ENSGALG00000043572	FAM89A	25.8657	-0.608028	0.457396	-1.32933	0.999186
ENSGALG00000015459	ZFP92	2.51593	-0.421538	0.940326	-0.44829	0.999186
ENSGALG00000002316	NUBP2	2.79295	0.182659	0.909042	0.200936	0.999186
ENSGALG00000037336	PRTG	4.16026	2.02469	1.05083	1.92676	0.999186
ENSGALG00000030008	HHEX	3.08317	0.887275	0.926395	0.957771	0.999186
ENSGALG00000011155	ARV1	3.24699	0.23428	0.858456	0.272909	0.999186
ENSGALG00000016686	AKAP17A	8.48415	-0.227012	0.600704	-0.37791	0.999186
ENSGALG00000048656		1.35319	1.879	1.37435	1.36719	0.999186
ENSGALG00000009686	PPP1R9A	0.676879	-0.512184	1.90333	-0.269098	0.999186
ENSGALG00000016685	ASMT	0.0361666	-0.116655	3.51931	-0.0331471	0.999186
ENSGALG00000032780	TTC13	11.9203	0.231153	0.522374	0.442505	0.999186
ENSGALG00000021364	FAM173A	1.94469	-1.27683	1.12147	-1.13854	0.999186
ENSGALG00000012380	SPOPL	16.1707	0.802597	0.419223	1.91449	0.999186
ENSGALG00000044620		4.30107	-0.913461	0.83653	-1.09196	0.999186
ENSGALG00000026600	C1orf198	1.78698	-1.92954	1.28508	-1.5015	0.999186
ENSGALG00000006763	EXOC6	1.11846	1.10857	1.56937	0.706381	0.999186
ENSGALG00000016681	ZBED1	7.82996	-0.668971	0.564945	-1.18414	0.999186
ENSGALG00000004347	NEDD4	6.24458	0.377262	0.609743	0.618723	0.999186
ENSGALG00000002443	FBXL16	0.172191	1.33435	3.51933	0.379147	0.999186
ENSGALG00000011136	CAPN9	0.122563	0.662098	3.50905	0.188683	0.999186
ENSGALG00000038768	FAM20C	9.38371	-0.308224	0.515648	-0.59774	0.999186
ENSGALG00000006229		0.285137	-0.333513	2.69095	-0.123939	0.999186
ENSGALG00000009670	SGCE	1.42061	-0.884919	1.43777	-0.61548	0.999186
ENSGALG00000012377	HNMT	0.266719	0.486694	2.79218	0.174306	0.999186
ENSGALG00000002450	WDR24	0.180323	-0.0714519	3.50405	-0.0203912	0.999186
ENSGALG00000011117	AGT	0.876074	-0.456868	1.63827	-0.278872	0.999186
ENSGALG00000024488	CD99	38.7036	0.264541	0.350131	0.755549	0.999186
ENSGALG00000011114	COG2	7.71794	0.197074	0.574255	0.343182	0.999186
ENSGALG00000009493	TMEM229B	3.00945	-0.638864	0.879318	-0.726545	0.999186
ENSGALG00000000417	SLC16A4	0.262671	-1.09925	3.10719	-0.353777	0.999186
ENSGALG00000009653	CASD1	2.09491	-0.705913	1.11087	-0.635457	0.999186
ENSGALG00000011111	PGBD5	0.244014	1.99468	3.20175	0.622996	0.999186
ENSGALG00000036577	JMJD8	1.65937	0.244389	1.39193	0.175576	0.999186
ENSGALG00000033461		1.02075	0.962955	1.59426	0.604012	0.999186
ENSGALG00000036589	GFRA4	0.250159	-1.3103	3.24401	-0.403914	0.999186
ENSGALG00000033695	CYP26A1	0.801843	3.21313	2.00446	1.60299	0.999186
ENSGALG00000042476	TEX9	3.03867	-0.779872	0.972689	-0.801769	0.999186
ENSGALG00000016655	GYG2	0.414184	1.32552	3.13324	0.423051	0.999186
ENSGALG00000041432	STUB1	6.49898	-0.421157	0.649921	-0.648013	0.999186
ENSGALG00000013893	MNS1	8.97192	0.309919	0.668665	0.463488	0.999186
ENSGALG00000011106	GALNT2	9.41967	-0.115185	0.655226	-0.175795	0.999186
ENSGALG00000016654		0.230553	0.763598	2.92208	0.26132	0.999186
ENSGALG00000009495	FGFR2	118.941	-1.45194	0.87723	-1.65514	0.999186
ENSGALG00000025841		0.0863967	1.27493	3.52197	0.361995	0.999186
ENSGALG00000012362	THSD7B	0.842323	0.717587	1.79738	0.399241	0.999186
ENSGALG00000011101	URB2	1.04767	-1.64528	2.04274	-0.80543	0.999186
ENSGALG00000002497	RHOT2	2.16791	-1.35992	1.16087	-1.17146	0.999186
ENSGALG00000016648		0.226504	-0.822859	3.29297	-0.249884	0.999186
ENSGALG00000012357	CXCR4	0.569605	0.356646	2.16798	0.164506	0.999186
ENSGALG00000016034	ATRN	0.862587	-1.44069	1.84609	-0.780401	0.999186
ENSGALG00000011098	TAF5L	6.97402	-0.0236964	0.618776	-0.0382955	0.999186
ENSGALG00000037723		17.543	-0.207935	0.427822	-0.486033	0.999186
ENSGALG00000011096	ABCB10	2.96963	0.918007	0.966179	0.950142	0.999186
ENSGALG00000016636	ARSH	0.42089	0.152588	2.18166	0.0699414	0.999186
ENSGALG00000006705		4.24508	0.57016	0.824899	0.691188	0.999186
ENSGALG00000028172	WDR90	0.162573	-0.824363	3.50911	-0.234921	0.999186
ENSGALG00000050180		0.0361666	-0.116655	3.51931	-0.0331471	0.999186
ENSGALG00000024485	BET1	2.90426	0.289804	0.945311	0.30657	0.999186
ENSGALG00000011091	NUP133	3.89555	0.113778	0.864017	0.131685	0.999186
ENSGALG00000042759		1.82517	1.53536	1.20751	1.27151	0.999186
ENSGALG00000035994		3.81779	1.41845	0.942331	1.50526	0.999186
ENSGALG00000053000	C20orf194	26.7601	-0.655222	0.458641	-1.42862	0.999186
ENSGALG00000004304	TCF12	146.79	-0.504248	0.269545	-1.87074	0.999186
ENSGALG00000012355	DARS	16.5434	0.00695318	0.416291	0.0167027	0.999186
ENSGALG00000052489		0.414184	1.32552	3.13324	0.423051	0.999186
ENSGALG00000006639	CEP55	2.26113	-0.493421	1.09409	-0.450986	0.999186
ENSGALG00000025476	gga-mir-1397	0.0863967	1.27493	3.52197	0.361995	0.999186
ENSGALG00000026733	FFAR4	0.126407	-0.425858	3.51432	-0.121178	0.999186
ENSGALG00000011084	CCSAP	0.159918	-0.824363	3.50911	-0.234921	0.999186
ENSGALG00000040828		12.8116	0.21325	0.437251	0.487706	0.999186
ENSGALG00000038885	FEZ1	0.714225	-2.72597	1.9997	-1.36319	0.999186
ENSGALG00000044813	THUMPD3	9.4646	-0.313254	0.492414	-0.636161	0.999186
ENSGALG00000012109	EIF3M	2.06186	1.08191	1.21365	0.89145	0.999186
ENSGALG00000016864	METTL21C	5.28553	0.988296	0.779757	1.26744	0.999186
ENSGALG00000013602	PCM1	19.6187	-0.580318	0.385508	-1.50533	0.999186
ENSGALG00000011314	LRRC3B	2.44214	0.69801	0.953007	0.732428	0.999186
ENSGALG00000006629	RBP4A	0.953463	1.86513	1.85596	1.00494	0.999186
ENSGALG00000016628	NLGN4Y	1.29769	1.62743	1.38896	1.17169	0.999186
ENSGALG00000004294	CGNL1	12.3679	0.155482	0.459694	0.33823	0.999186
ENSGALG00000008660	CST7	0.0361666	-0.116655	3.51931	-0.0331471	0.999186
ENSGALG00000016531	ASXL2	1.9187	-0.675561	1.11226	-0.607375	0.999186
ENSGALG00000001157	DENND1A	33.3887	0.252294	0.339113	0.743982	0.999186
ENSGALG00000036680		0.78521	-0.449567	1.76471	-0.254754	0.999186
ENSGALG00000016017	SLC4A11	0.506956	1.01638	2.33994	0.434362	0.999186
ENSGALG00000009509	CALCR	1.27811	1.73233	1.52227	1.13799	0.999186
ENSGALG00000012348	MCM6	18.4279	-0.118851	0.393271	-0.302212	0.999186
ENSGALG00000006626	PDE6C	8.96708	0.154085	0.628458	0.245179	0.999186
ENSGALG00000040388	PUDP	1.22539	1.10805	1.9156	0.578435	0.999186
ENSGALG00000034550	POLR2M	3.92975	0.0934922	0.818262	0.114257	0.999186
ENSGALG00000043280	EXOC8	2.29582	-0.627679	0.988275	-0.635126	0.999186
ENSGALG00000011065	SPRTN	0.0718228	1.17235	3.52626	0.332464	0.999186
ENSGALG00000042197	WDR75	8.71657	-0.192262	0.635251	-0.302656	0.999186
ENSGALG00000025817	NHLH1	0.474964	0.0174612	2.20672	0.00791273	0.999186
ENSGALG00000008291	AP3S2	1.13636	0.286429	1.47752	0.193858	0.999186
ENSGALG00000017307	POLD3	4.83043	-0.555196	0.732788	-0.757649	0.999186
ENSGALG00000000400	KCNC4	0.107989	0.559517	3.51336	0.159254	0.999186
ENSGALG00000035013	WDR11	5.8739	0.620817	0.767026	0.809383	0.999186
ENSGALG00000017357	SRSF2	63.0595	-0.0301961	0.299999	-0.100654	0.999186
ENSGALG00000016863	TEX30	1.74348	-2.09048	1.4511	-1.44062	0.999186
ENSGALG00000035081	HTR7L	0.244616	2.1328	3.191	0.66838	0.999186
ENSGALG00000038191		0.0718228	1.17235	3.52626	0.332464	0.999186
ENSGALG00000011312	OXSM	0.861919	-0.510602	1.73204	-0.294797	0.999186
ENSGALG00000036873	SIK2	6.85069	0.769191	0.720124	1.06814	0.999186
ENSGALG00000047148	LIPT2	1.25873	0.022081	1.39246	0.0158575	0.999186
ENSGALG00000041422		61.6682	-0.152762	0.24775	-0.616598	0.999186
ENSGALG00000053165		0.208358	0.7188	3.40177	0.211302	0.999186
ENSGALG00000006622	FRA10AC1	12.0811	-0.0108545	0.520093	-0.0208703	0.999186
ENSGALG00000043618	SLC40A1	23.5012	0.149642	0.485734	0.308073	0.999186
ENSGALG00000012260	LCT	0.696155	1.59702	1.97048	0.810469	0.999186
ENSGALG00000016622	STS	1.29598	-1.86344	1.41984	-1.31243	0.999186
ENSGALG00000004261	AQP9	1.23174	1.4594	1.46643	0.995203	0.999186
ENSGALG00000037177	TSNAX	3.15228	-0.123547	0.983872	-0.125572	0.999186
ENSGALG00000017389	SIX4	0.123752	-0.425858	3.51432	-0.121178	0.999186
ENSGALG00000016003	DDRGK1	4.96156	-0.00436832	0.67919	-0.00643165	0.999186
ENSGALG00000011910	MNAT1	5.1866	-0.38428	0.675683	-0.568728	0.999186
ENSGALG00000012259		28.0823	0.671084	0.377304	1.77863	0.999186
ENSGALG00000002666	RAB11FIP3	0.190338	-0.425858	3.51432	-0.121178	0.999186
ENSGALG00000039587	SYNDIG1	1.13643	2.78358	1.69138	1.64574	0.999186
ENSGALG00000012115	WT1	0.1085	-0.747624	3.51001	-0.212998	0.999186
ENSGALG00000016862	POGLUT2	17.8017	0.13686	0.404403	0.338425	0.999186
ENSGALG00000035850	CSAD	0.294754	1.43721	2.68208	0.535855	0.999186
ENSGALG00000016001	LZTS3	0.208358	0.7188	3.40177	0.211302	0.999186
ENSGALG00000009500	VPS50	4.90647	0.23115	0.679205	0.340324	0.999186
ENSGALG00000031720	LGI1	2.08848	-0.136459	1.08657	-0.125587	0.999186
ENSGALG00000041666	ASNSD1	4.36307	0.113181	0.771602	0.146683	0.999186
ENSGALG00000035134	UBOX5	3.01381	0.584091	0.864222	0.675858	0.999186
ENSGALG00000039349	DISC1	2.26223	-0.261701	1.13907	-0.229749	0.999186
ENSGALG00000016618	PNPLA4	2.05829	0.19325	1.15635	0.167121	0.999186
ENSGALG00000054948		0.244014	1.99468	3.20175	0.622996	0.999186
ENSGALG00000012121		0.458756	-2.09797	2.28873	-0.916652	0.999186
ENSGALG00000000630	HAS3	0.425005	-0.481744	2.75278	-0.175003	0.999186
ENSGALG00000011904	TRMT5	4.65878	-0.28635	0.728773	-0.392921	0.999186
ENSGALG00000037727	OSGEPL1	3.67696	-0.0414014	0.775649	-0.0533765	0.999186
ENSGALG00000004212	ADAM10	58.4119	-0.0236926	0.281627	-0.0841273	0.999186
ENSGALG00000019026		0.190338	-0.425858	3.51432	-0.121178	0.999186
ENSGALG00000002683	DECR2	2.72797	0.0166104	0.936619	0.0177344	0.999186
ENSGALG00000041456	SLC35G1	0.0718228	1.17235	3.52626	0.332464	0.999186
ENSGALG00000035266	ANOS1	2.5841	-0.136166	1.09003	-0.12492	0.999186
ENSGALG00000051286		0.641494	-0.561734	1.91241	-0.293731	0.999186
ENSGALG00000020688	CYP4A22	1.48828	-1.40167	1.44111	-0.97263	0.999186
ENSGALG00000036257	ORMDL1	1.19409	-1.11621	1.52111	-0.733812	0.999186
ENSGALG00000014118	MRPS26	8.43714	0.086771	0.59551	0.145709	0.999186
ENSGALG00000011893	SLC38A6	5.91981	0.132765	0.631717	0.210165	0.999186
ENSGALG00000037506	SIPA1L2	6.47204	0.820721	0.651812	1.25914	0.999186
ENSGALG00000004204	MINDY2	12.8035	-0.431145	0.491012	-0.878073	0.999186
ENSGALG00000012246	R3HDM1	18.0783	0.259597	0.429851	0.603921	0.999186
ENSGALG00000009482	HEPACAM2	0.344985	2.44614	2.8481	0.858868	0.999186
ENSGALG00000049034		0.900999	-0.612779	1.51991	-0.403167	0.999186
ENSGALG00000009479		0.226504	-0.822859	3.29297	-0.249884	0.999186
ENSGALG00000039528	PLCE1	21.6738	0.123076	0.386007	0.318844	0.999186
ENSGALG00000011889		0.389078	-1.80116	2.43497	-0.739704	0.999186
ENSGALG00000035360	XPO6	1.8119	-1.22725	1.18429	-1.03628	0.999186
ENSGALG00000034011	PMS1	5.98218	0.644374	0.708115	0.909984	0.999186
ENSGALG00000004192		0.702455	0.649651	1.8869	0.344296	0.999186
ENSGALG00000053073	NTPCR	4.01383	0.223544	0.756752	0.2954	0.999186
ENSGALG00000001169		4.71546	0.632826	0.726653	0.870878	0.999186
ENSGALG00000032247	ATP1A1	23.4544	0.579013	0.338455	1.71075	0.999186
ENSGALG00000012223	ZRANB3	1.75607	-0.241838	1.14541	-0.211136	0.999186
ENSGALG00000035667	NOC3L	24.7694	-0.662697	0.421166	-1.57348	0.999186
ENSGALG00000039458	GDF8	0.0361666	-0.116655	3.51931	-0.0331471	0.999186
ENSGALG00000040006	TBL1X	111.795	0.0039492	0.223378	0.0176794	0.999186
ENSGALG00000011013	PCNX2	1.91593	-0.39326	1.09772	-0.35825	0.999186
ENSGALG00000009475	FAM133B	34.3039	-0.0900113	0.298578	-0.301467	0.999186
ENSGALG00000054624		1.35815	-0.136201	1.28817	-0.105732	0.999186
ENSGALG00000004171	RNF111	12.827	0.588148	0.452645	1.29936	0.999186
ENSGALG00000053574		1.17559	0.196866	1.39742	0.140879	0.999186
ENSGALG00000009473	EFCAB1	0.360803	-0.809664	2.54813	-0.317749	0.999186
ENSGALG00000015995	PTPRA	16.4588	-0.0217761	0.410548	-0.0530416	0.999186
ENSGALG00000011008	MAP3K21	0.748973	0.279381	1.82645	0.152964	0.999186
ENSGALG00000034044	TBC1D12	9.90544	-0.0152214	0.488582	-0.0311543	0.999186
ENSGALG00000000643	ANKS3	0.195575	0.250543	3.50042	0.0715753	0.999186
ENSGALG00000016615	GPR143	0.172191	1.33435	3.51933	0.379147	0.999186
ENSGALG00000009467	RBM48	2.08943	0.619678	1.01245	0.612055	0.999186
ENSGALG00000011003	SLC35F3	0.190338	-0.425858	3.51432	-0.121178	0.999186
ENSGALG00000011868	SNAPC1	3.95211	0.0586921	0.796578	0.0736802	0.999186
ENSGALG00000005846	MPDZ	18.143	-0.14066	0.405345	-0.347012	0.999186
ENSGALG00000012214	RAB3GAP1	13.0015	-0.691493	0.447513	-1.54519	0.999186
ENSGALG00000030802	SHROOM2	1.7301	-0.788554	1.12794	-0.699111	0.999186
ENSGALG00000030590	COA6	1.38287	0.807085	1.3333	0.605327	0.999186
ENSGALG00000014988	POPDC2	0.366577	1.76531	2.25745	0.781992	0.999186
ENSGALG00000009410	PEX1	5.90675	1.00731	0.690999	1.45776	0.999186
ENSGALG00000028457		1.53261	-0.374058	1.39494	-0.268154	0.999186
ENSGALG00000004161	CCNB1	22.72	0.153822	0.340044	0.45236	0.999186
ENSGALG00000043307	HIBCH	7.52994	-0.0143521	0.577827	-0.0248381	0.999186
ENSGALG00000012207		9.19749	0.177542	0.552109	0.321571	0.999186
ENSGALG00000011000	TARBP1	1.93406	0.436588	1.11063	0.393099	0.999186
ENSGALG00000014981	COX17	5.10396	1.23203	0.714942	1.72325	0.999186
ENSGALG00000040428	MAVS	5.72184	-0.222797	0.661614	-0.336748	0.999186
ENSGALG00000053460		0.0361666	-0.116655	3.51931	-0.0331471	0.999186
ENSGALG00000008551	CRELD2	4.53303	0.172214	0.811246	0.212284	0.999186
ENSGALG00000038799		0.258588	2.07524	3.15085	0.658628	0.999186
ENSGALG00000014980		0.671922	-0.208243	1.96208	-0.106134	0.999186
ENSGALG00000054339		0.123752	-0.425858	3.51432	-0.121178	0.999186
ENSGALG00000001777	MFSD11	8.50791	-0.217421	0.551769	-0.394043	0.999186
ENSGALG00000050404		0.476868	0.316776	2.08827	0.151693	0.999186
ENSGALG00000030877	CLUAP1	0.230042	2.08139	3.25568	0.639311	0.999186
ENSGALG00000004150	MYO1E	12.3854	-0.428576	0.523466	-0.818728	0.999186
ENSGALG00000035299	TOMM20	13.3583	0.527766	0.457627	1.15327	0.999186
ENSGALG00000041884	MFSD6	0.548757	-0.984101	2.29185	-0.429392	0.999186
ENSGALG00000011858	KCNH5	0.474567	1.6218	2.10254	0.771353	0.999186
ENSGALG00000015978	PANK2	3.25772	0.227543	0.953079	0.238745	0.999186
ENSGALG00000017304	PGM2L1	0.0863967	1.27493	3.52197	0.361995	0.999186
ENSGALG00000043193	TAF2	14.2099	-0.260308	0.439018	-0.592932	0.999186
ENSGALG00000028520	CST3	4.75976	0.554006	0.718342	0.771228	0.999186
ENSGALG00000009399	GATAD1	4.55196	-0.0443571	0.70777	-0.0626716	0.999186
ENSGALG00000048698		4.80989	0.366878	0.7703	0.476279	0.999186
ENSGALG00000004103	FAM81A	0.43891	1.07162	2.18171	0.491183	0.999186
ENSGALG00000027533	RNF24	4.0495	0.673029	0.781061	0.861685	0.999186
ENSGALG00000029915	RBM34	1.53529	-0.788936	1.21119	-0.651372	0.999186
ENSGALG00000016607	CLCN4	1.71466	-0.389245	1.19454	-0.325852	0.999186
ENSGALG00000031917	ANKIB1	4.36669	0.0744998	0.796341	0.0935526	0.999186
ENSGALG00000040817	NEMP2	3.81716	-0.00804451	0.774798	-0.0103827	0.999186
ENSGALG00000046969		0.962965	-0.301909	1.59746	-0.188993	0.999186
ENSGALG00000011855	RHOJ	18.0766	-0.390727	0.554966	-0.704056	0.999186
ENSGALG00000015977	SMOX	0.901715	0.188837	1.57829	0.119647	0.999186
ENSGALG00000034003	ARID4B	20.2556	-0.542617	0.419002	-1.29502	0.999186
ENSGALG00000014614	TNKS2	9.82514	-0.036822	0.553515	-0.066524	0.999186
ENSGALG00000008539	ALG12	24.7892	0.0322192	0.332492	0.096902	0.999186
ENSGALG00000037778	NAB1	1.26515	-1.20986	1.38733	-0.872081	0.999186
ENSGALG00000052355	PDE12	0.162573	-0.824363	3.50911	-0.234921	0.999186
ENSGALG00000014977	GSK3B	10.0389	0.223916	0.535052	0.418495	0.999186
ENSGALG00000006670	PPP1R3C	5.05007	-1.15128	0.833423	-1.38139	0.999186
ENSGALG00000042853	GGPS1	2.32766	-0.959429	1.06584	-0.90016	0.999186
ENSGALG00000015967	LRRTM1	3.05806	0.559575	0.909606	0.615184	0.999186
ENSGALG00000040663		0.793633	-0.459515	2.03846	-0.225423	0.999186
ENSGALG00000042651	KRIT1	21.1846	0.0762577	0.344024	0.221664	0.999186
ENSGALG00000012197	ACMSD	0.730531	1.64558	1.97715	0.8323	0.999186
ENSGALG00000011827	WDR89	6.74645	-0.608026	0.709423	-0.857072	0.999186
ENSGALG00000048461		0.0718228	1.17235	3.52626	0.332464	0.999186
ENSGALG00000032659	ZBED4	5.98647	-0.637792	0.658618	-0.96838	0.999186
ENSGALG00000041183	SGPP1	1.43296	-1.11147	1.22285	-0.908913	0.999186
ENSGALG00000029820	NMRAL1	12.6403	-0.356415	0.450583	-0.791009	0.999186
ENSGALG00000010073	DDOST	82.4994	-0.13609	0.230056	-0.591552	0.999186
ENSGALG00000016602	ARHGAP6	0.20896	1.20364	3.42334	0.351598	0.999186
ENSGALG00000012190	TMEM163	0.538768	2.23078	2.03513	1.09613	0.999186
ENSGALG00000027853	CTNNA2	1.92256	0.966687	1.17764	0.820869	0.999186
ENSGALG00000006502	PCGF5	0.867158	2.59334	1.71045	1.51618	0.999186
ENSGALG00000037995	STRIP1	1.03923	-0.391739	1.61798	-0.242116	0.999186
ENSGALG00000008398	MPP4	1.05747	-0.341619	1.50958	-0.226301	0.999186
ENSGALG00000010446	EFCAB14	0.461013	0.0625122	2.36564	0.026425	0.999186
ENSGALG00000013598	SCGN	0.26216	0.261474	3.17889	0.0822533	0.999186
ENSGALG00000006855	MELTF	3.95908	1.2015	0.790766	1.51941	0.999186
ENSGALG00000004087	THSD4	2.65565	-1.20017	0.967902	-1.23997	0.999186
ENSGALG00000005601	DNAH12	2.0653	0.709968	1.0707	0.663087	0.999186
ENSGALG00000012187		6.6201	-0.489641	0.638648	-0.766683	0.999186
ENSGALG00000007821	DNAJA3	0.190338	-0.425858	3.51432	-0.121178	0.999186
ENSGALG00000027688	NDUFB4	7.78479	0.815279	0.597362	1.3648	0.999186
ENSGALG00000013950		0.839724	-0.519781	1.76496	-0.2945	0.999186
ENSGALG00000006491	ANKRD1	2.78011	-0.780548	1.02802	-0.759275	0.999186
ENSGALG00000040549	HTR7	0.159918	-0.824363	3.50911	-0.234921	0.999186
ENSGALG00000014949	RABL3	4.46777	-0.336636	0.801623	-0.419943	0.999186
ENSGALG00000029379	BRD1	33.1004	-0.348533	0.368136	-0.94675	0.999186
ENSGALG00000041433	MSL3	5.70439	0.178808	0.646071	0.276761	0.999186
ENSGALG00000005527	APPL1	6.48043	-0.115721	0.605889	-0.190993	0.999186
ENSGALG00000015961	SUCLG1	7.67437	0.0662721	0.610934	0.108477	0.999186
ENSGALG00000013952	B3GALNT2	8.22134	0.439816	0.557254	0.789257	0.999186
ENSGALG00000042320	GTF2E1	7.71944	0.218019	0.632069	0.344929	0.999186
ENSGALG00000050403	LYPD1	15.0973	-0.844672	0.470223	-1.79632	0.999186
ENSGALG00000005506	HESX1	2.51072	0.108444	1.05125	0.103157	0.999186
ENSGALG00000012171	GPR39	0.693542	2.10463	1.92442	1.09364	0.999186
ENSGALG00000033541	FRMPD4	0.107989	0.559517	3.51336	0.159254	0.999186
ENSGALG00000010986	GNG4	0.985104	0.759717	1.49262	0.508982	0.999186
ENSGALG00000026324		0.122563	0.662098	3.50905	0.188683	0.999186
ENSGALG00000006486	RPP30	1.95145	-0.404102	1.08955	-0.370887	0.999186
ENSGALG00000005499	IL17RD	6.02788	0.542017	0.670917	0.807876	0.999186
ENSGALG00000012166	SLC35F5	2.04806	0.263022	1.08541	0.242325	0.999186
ENSGALG00000016584	EGFL6	1.87051	1.2296	1.21079	1.01554	0.999186
ENSGALG00000039727		1.3952	2.61095	1.44469	1.80727	0.999186
ENSGALG00000011304	NGLY1	7.56696	0.0960698	0.576815	0.166552	0.999186
ENSGALG00000032840		0.411033	-0.018847	2.49626	-0.00755012	0.999186
ENSGALG00000023584	TAFA5	0.67235	-0.695901	1.88243	-0.369681	0.999186
ENSGALG00000038325	CORO7	0.252145	0.431624	3.23413	0.133459	0.999186
ENSGALG00000011811	SYNE2	45.8972	-0.0364041	0.289551	-0.125726	0.999186
ENSGALG00000035882	TANGO6	0.772903	1.04337	1.83748	0.567826	0.999186
ENSGALG00000013600		4.63256	-0.00589205	0.782007	-0.00753453	0.999186
ENSGALG00000013594	PARD6G	6.5146	1.09774	0.720521	1.52354	0.999186
ENSGALG00000050481		0.494172	0.214235	2.16549	0.0989315	0.999186
ENSGALG00000016590	TLR7	1.10548	2.75199	2.17977	1.26251	0.999186
ENSGALG00000038416		10.4887	-0.0801748	0.49935	-0.160558	0.999186
ENSGALG00000048321		3.41579	-0.382891	0.852873	-0.448943	0.999186
ENSGALG00000012159	ACTR3	70.2978	-0.405867	0.291878	-1.39054	0.999186
ENSGALG00000015939	THNSL2	3.57622	-0.765767	0.924477	-0.828325	0.999186
ENSGALG00000042079	NID1	2.37102	-0.967137	1.1214	-0.862441	0.999186
ENSGALG00000034232		2.57453	-0.894396	0.930594	-0.961103	0.999186
ENSGALG00000015937	FABP1	0.962594	2.58734	1.7267	1.49843	0.999186
ENSGALG00000034737		37.932	-0.599072	0.364764	-1.64235	0.999186
ENSGALG00000050687		0.0361666	-0.116655	3.51931	-0.0331471	0.999186
ENSGALG00000010843	GPR137B	3.66345	-0.383538	1.02206	-0.375259	0.999186
ENSGALG00000011801	ESR2	2.96423	0.802729	0.877738	0.914542	0.999186
ENSGALG00000040724	AKAP9	156.199	0.406598	0.27262	1.49145	0.999186
ENSGALG00000010084	EIF4G3	33.3622	-0.143546	0.337982	-0.424716	0.999186
ENSGALG00000006431	PANK1	8.90583	0.14573	0.568369	0.256401	0.999186
ENSGALG00000043058	TBC1D22A	12.5251	-0.182852	0.44197	-0.41372	0.999186
ENSGALG00000016581	TCEANC	3.12705	-0.458143	0.897081	-0.510704	0.999186
ENSGALG00000006421	SLC16A12	0.0361666	-0.116655	3.51931	-0.0331471	0.999186
ENSGALG00000035045	TASOR	6.25857	-0.147937	0.671514	-0.220304	0.999186
ENSGALG00000032361	STXBP5L	1.42259	-0.566814	1.37574	-0.412008	0.999186
ENSGALG00000012156	DPP10	1.16161	0.328884	1.40306	0.234404	0.999186
ENSGALG00000040000	ERO1B	1.61087	0.0120409	1.29346	0.00930909	0.999186
ENSGALG00000045085	IFIT5	0.792226	1.41763	1.88638	0.751506	0.999186
ENSGALG00000016579	RAB9A	4.58237	0.401289	0.820821	0.488887	0.999186
ENSGALG00000019397	CERK	4.79897	0.713143	0.726696	0.98135	0.999186
ENSGALG00000031763	EDARADD	1.07787	0.0599364	1.54295	0.0388454	0.999186
ENSGALG00000006378	LIPA	8.49219	-0.0203545	0.587565	-0.034642	0.999186
ENSGALG00000008445	SLC24A3	2.64753	1.15485	0.983507	1.17422	0.999186
ENSGALG00000046009		1.19927	1.87589	1.48799	1.26068	0.999186
ENSGALG00000012147	DDX18	0.370421	1.08581	2.51189	0.432268	0.999186
ENSGALG00000006352	CH25H	1.64864	0.18489	1.35263	0.136689	0.999186
ENSGALG00000011797	MTHFD1	3.73952	-0.0659903	0.78093	-0.0845022	0.999186
ENSGALG00000004059	LRRC49	0.448926	1.1626	2.40683	0.483042	0.999186
ENSGALG00000007779	ADCY9	3.91214	-0.195245	0.867969	-0.224945	0.999186
ENSGALG00000006351	FAS	1.64999	0.491225	1.31656	0.373112	0.999186
ENSGALG00000016578	TRAPPC2	9.23419	-0.361762	0.566612	-0.638465	0.999186
ENSGALG00000011721		0.126407	-0.425858	3.51432	-0.121178	0.999186
ENSGALG00000031343	ECE1	10.0857	-0.0542018	0.517361	-0.104766	0.999186
ENSGALG00000005450	CCDC66	5.68308	0.396047	0.6324	0.62626	0.999186
ENSGALG00000008429	CRNKL1	16.5704	-0.105733	0.407857	-0.25924	0.999186
ENSGALG00000027090		0.917652	0.779876	1.68634	0.462467	0.999186
ENSGALG00000028942	ZBTB25	1.65765	-0.170359	1.27279	-0.133847	0.999186
ENSGALG00000049282		0.126407	-0.425858	3.51432	-0.121178	0.999186
ENSGALG00000015902	CD8BP	0.172191	1.33435	3.51933	0.379147	0.999186
ENSGALG00000012129	CCDC93	8.24885	0.17044	0.548649	0.310654	0.999186
ENSGALG00000011718	ZBTB1	17.8102	-0.130908	0.411395	-0.318204	0.999186
ENSGALG00000016576	OFD1	8.6691	-0.739401	0.616687	-1.19899	0.999186
ENSGALG00000051133		0.0361666	-0.116655	3.51931	-0.0331471	0.999186
ENSGALG00000029024	TCF21	0.381151	1.81987	2.47367	0.735697	0.999186
ENSGALG00000009466	SEC23IP	3.33993	-0.975958	0.869172	-1.12286	0.999186
ENSGALG00000010444	ATPAF1	3.09868	-0.401587	0.921218	-0.43593	0.999186
ENSGALG00000026294		0.0361666	-0.116655	3.51931	-0.0331471	0.999186
ENSGALG00000016861	BIVM	10.4293	0.355576	0.526231	0.675704	0.999186
ENSGALG00000008667	DSTN	92.3876	-0.225428	0.271842	-0.82926	0.999186
ENSGALG00000009491	RAD51B	1.16546	-0.14428	1.41855	-0.10171	0.999186
ENSGALG00000013591	BLOC1S4	3.15288	0.0090152	0.839975	0.0107327	0.999186
ENSGALG00000031243	ABCB8	1.1637	2.32073	1.51604	1.53078	0.999186
ENSGALG00000016860	ERCC5	8.24006	0.273588	0.643209	0.425349	0.999186
ENSGALG00000027963	COX7C	36.0421	0.371074	0.299609	1.23853	0.999186
ENSGALG00000005419	ERC2	0.994787	1.20423	1.73929	0.692371	0.999186
ENSGALG00000011715	HSPA2	14.3185	-0.127899	0.449056	-0.284817	0.999186
ENSGALG00000047781	RAD9B	0.416807	2.68682	2.3557	1.14056	0.999186
ENSGALG00000032964		0.0361666	-0.116655	3.51931	-0.0331471	0.999186
ENSGALG00000040026		1.17631	0.611735	1.38939	0.440289	0.999186
ENSGALG00000017706		9.00339	-0.104588	0.576121	-0.181538	0.999186
ENSGALG00000004046	LARP6	0.802754	-1.93345	1.93074	-1.00141	0.999186
ENSGALG00000028046	INSIG2	2.51505	0.886209	0.976608	0.907435	0.999186
ENSGALG00000033813	BTBD6	0.267908	-0.424032	2.74974	-0.154208	0.999186
ENSGALG00000005404	LRTM1	0.159918	-0.824363	3.50911	-0.234921	0.999186
ENSGALG00000009062	CDK14	1.91278	0.55673	1.28902	0.431901	0.999186
ENSGALG00000014371	LGALS8	2.71232	1.04503	1.04579	0.999269	0.999186
ENSGALG00000042389	EN1	7.53683	-0.0774453	0.66346	-0.116729	0.999186
ENSGALG00000044730		6.48972	1.11511	0.616775	1.80797	0.999186
ENSGALG00000015641	CCNH	18.9821	0.134256	0.409216	0.328081	0.999186
ENSGALG00000043355		1.44081	-0.202075	1.37454	-0.147013	0.999186
ENSGALG00000011705	BRF1	7.62866	-0.114417	0.572461	-0.199868	0.999186
ENSGALG00000007762	CREBBP	67.0519	-0.189749	0.255345	-0.743108	0.999186
ENSGALG00000014924	POLQ	0.995288	0.0347401	1.42851	0.0243191	0.999186
ENSGALG00000043996		0.190338	-0.425858	3.51432	-0.121178	0.999186
ENSGALG00000031922	TRMU	5.28526	0.938264	0.704983	1.3309	0.999186
ENSGALG00000004038	ADAL	6.02108	-0.0260199	0.735328	-0.0353855	0.999186
ENSGALG00000009044		14.2715	-0.190465	0.477549	-0.398839	0.999186
ENSGALG00000028940	NUDT14	4.06634	-0.0840076	0.741289	-0.113326	0.999186
ENSGALG00000030857	USP48	2.7923	0.518841	0.943791	0.549742	0.999186
ENSGALG00000012119	MARCO	0.280783	1.52652	2.70234	0.564886	0.999186
ENSGALG00000016575	GPM6B	60.3097	-0.351178	0.33378	-1.05212	0.999186
ENSGALG00000054178	CLDN12	0.270563	-0.424112	2.7409	-0.154735	0.999186
ENSGALG00000053568		0.0361666	-0.116655	3.51931	-0.0331471	0.999186
ENSGALG00000016859		0.414184	1.32552	3.13324	0.423051	0.999186
ENSGALG00000005400	CACNA2D3	1.27854	1.15553	1.49886	0.770943	0.999186
ENSGALG00000014901	METTL16	1.69116	-1.74287	1.26199	-1.38106	0.999186
ENSGALG00000008386	KIZ	3.06051	-0.481454	0.921742	-0.522331	0.999186
ENSGALG00000040992	C1QL2	0.529151	0.75137	1.89728	0.396025	0.999186
ENSGALG00000026271	TM2D3	0.244014	1.99468	3.20175	0.622996	0.999186
ENSGALG00000032799		3.58584	0.0354982	0.815275	0.0435414	0.999186
ENSGALG00000051050	CD8A	0.123752	-0.425858	3.51432	-0.121178	0.999186
ENSGALG00000009035	GTPBP10	1.80755	-0.245683	1.18831	-0.206751	0.999186
ENSGALG00000039951	TRAP1	6.69595	1.08064	0.673354	1.60486	0.999186
ENSGALG00000027407		0.107989	0.559517	3.51336	0.159254	0.999186
ENSGALG00000005391	SELENOK	8.82175	-0.0949613	0.587786	-0.161558	0.999186
ENSGALG00000003985	TARSL2	6.63441	0.363088	0.61776	0.587749	0.999186
ENSGALG00000013981	TBPL1	1.41233	0.23289	1.19682	0.194591	0.999186
ENSGALG00000009147	NCSTN	8.84479	0.199198	0.527566	0.37758	0.999186
ENSGALG00000003717	MYO9B	33.4634	-0.214294	0.328455	-0.652429	0.999186
ENSGALG00000006331	STAMBPL1	0.972236	0.248254	1.5266	0.162619	0.999186
ENSGALG00000032592	FAM237B	0.0718228	1.17235	3.52626	0.332464	0.999186
ENSGALG00000012117	STEAP3	0.951527	2.57403	1.78412	1.44275	0.999186
ENSGALG00000011692	CDCA4	14.3463	-0.148708	0.481204	-0.309033	0.999186
ENSGALG00000008372	XRN2	58.992	-0.044737	0.260229	-0.171914	0.999186
ENSGALG00000031841	SLX4	11.2479	-0.355275	0.539503	-0.658523	0.999186
ENSGALG00000039228	ZFP36L1	0.344985	2.44614	2.8481	0.858868	0.999186
ENSGALG00000028821	GLIPR2	11.6785	0.102085	0.563741	0.181085	0.999186
ENSGALG00000051479	CDK5	0.66935	0.491498	1.79756	0.273425	0.999186
ENSGALG00000013980	SLC2A12	0.416715	1.37521	2.78187	0.494347	0.999186
[truncated: 14,831 more rows]

## Sheet: emu
Emu
gene	baseMean	log2FoldChange	lfcSE	stat	padj
ENSDNVG00010016302	47.2549	-4.19554	0.612988	-6.84441	2.92107e-08
ENSDNVG00010000255	37.8814	-2.84601	0.499799	-5.69431	2.35608e-05
TTN	18.4761	-3.79595	0.724418	-5.24	0.000203608
ENSDNVG00010012782	18.3774	-3.49712	0.74159	-4.71571	0.0022907
CCN2	54.9857	1.63464	0.365569	4.4715	0.00590922
MATN4	266.73	1.41146	0.336277	4.19731	0.0171243
ENSDNVG00010008580	8.85227	-5.28326	1.28549	-4.10991	0.0215092
MAB21L2	4.03997	5.17493	1.34103	3.85891	0.049889
ENSDNVG00010020285	41.6603	1.50408	0.390653	3.85017	0.049889
MYOD1	18.7364	-2.58606	0.684298	-3.77915	0.0544192
ANXA1	4.83411	-5.27359	1.38856	-3.79788	0.0544192
MYL4	7.07507	-4.82535	1.2962	-3.72269	0.0624833
ENSDNVG00010000875	3.91871	4.30372	1.19435	3.60341	0.0919012
WIF1	5.54722	3.58233	1.01216	3.53928	0.109017
MYH4	28.4854	-4.42573	1.2938	-3.42073	0.158381
TNC	59.871	1.35874	0.407548	3.33395	0.171427
ENSDNVG00010005811	17.0247	1.98264	0.593943	3.33811	0.171427
twist3	4.13882	4.46278	1.33851	3.33414	0.171427
ENSDNVG00010023039	40.3077	1.66275	0.498491	3.33556	0.171427
ZNF706	8.87993	-3.09715	0.987273	-3.13707	0.250873
MYOM1	33.1474	-1.41973	0.445985	-3.18336	0.250873
ASPN	14.4267	1.7175	0.537309	3.19649	0.250873
ACTA1	4.31233	-4.25017	1.3469	-3.15553	0.250873
ENSDNVG00010018198	29.4858	1.34925	0.428803	3.14656	0.250873
ENSDNVG00010019160	19.072	-1.97652	0.630336	-3.13566	0.250873
ENSDNVG00010021091	9.46493	2.5246	0.788772	3.20067	0.250873
XPA	15.7341	1.65179	0.538509	3.06734	0.304285
ENSDNVG00010005767	11.9023	1.99316	0.661172	3.01458	0.349606
PPP1R3C	4.40993	3.04266	1.02522	2.96782	0.393412
ENSDNVG00010015374	6.03065	2.47486	0.842246	2.93841	0.418316
EEF2	146.411	0.994562	0.341064	2.91605	0.434991
ENSDNVG00010021972	135.082	0.825317	0.285865	2.88708	0.462221
DCN	28.8066	-1.44095	0.503562	-2.86152	0.486011
FHL1	5.77534	-3.47734	1.22125	-2.84736	0.493213
NET1	9.26061	-2.06845	0.736806	-2.80732	0.542943
NEO1	62.5257	0.911424	0.331482	2.74954	0.609661
ENSDNVG00010012042	12.6905	1.5871	0.575225	2.75909	0.609661
ENSDNVG00010021713	7.61826	-2.46364	0.898191	-2.74289	0.609661
TBX5	19.3652	1.52351	0.561851	2.7116	0.641044
FSTL3	4.05946	3.05647	1.12838	2.70872	0.641044
COL22A1	15.6713	-1.48098	0.548271	-2.70119	0.641044
STT3A	27.4768	-1.28651	0.483009	-2.66354	0.672861
CTNNA2	4.36986	-3.30161	1.24058	-2.66135	0.672861
ENSDNVG00010019042	7.79958	-2.29228	0.857474	-2.67329	0.672861
GJA1	70.9192	0.91885	0.346429	2.65235	0.675715
EN1	26.393	1.23091	0.465569	2.64388	0.677782
SF3A3	9.79609	1.71786	0.660794	2.59969	0.680768
CREM	8.77681	-2.0983	0.808254	-2.59608	0.680768
TOP1	14.6507	-1.54302	0.588366	-2.62255	0.680768
CCSER1	4.1153	-3.68461	1.41964	-2.59545	0.680768
ANK2	5.80499	-2.53874	0.978675	-2.59406	0.680768
PTN	31.8914	-1.2586	0.484888	-2.59566	0.680768
ENSDNVG00010023165	65.3065	0.967311	0.367471	2.63234	0.680768
KDELR3	98.1279	0.904238	0.351742	2.57074	0.714873
ENSDNVG00010023004	27.8153	1.09098	0.428608	2.5454	0.754932
ENSDNVG00010005980	52.8972	0.98125	0.387581	2.53173	0.770996
ENSDNVG00010004102	7.24922	-2.1224	0.85003	-2.49685	0.807881
TGFBI	75.8944	-0.86246	0.345084	-2.49928	0.807881
ATP11A	6.31344	1.96158	0.782275	2.50753	0.807881
ENSDNVG00010023046	4.09295	-3.10522	1.24987	-2.48443	0.822679
IRX3	28.3857	1.08065	0.436335	2.47666	0.827017
MAF	47.091	-0.936162	0.382213	-2.44932	0.864212
MRPL39	15.654	1.30728	0.53282	2.45352	0.864212
ENSDNVG00010007875	24.3142	-1.1072	0.454332	-2.43699	0.880287
RSRP1	41.6364	0.936559	0.385661	2.42845	0.887419
RBFOX1	4.17041	2.31177	0.967092	2.39043	0.889108
CCN3	12.7035	-1.54138	0.643555	-2.39511	0.889108
NR2F1	21.6424	-1.19396	0.497739	-2.39876	0.889108
HOXC4	9.99436	1.53422	0.633486	2.42187	0.889108
FN1	47.7701	-0.895922	0.373075	-2.40145	0.889108
CDH23	34.7083	-1.04505	0.435948	-2.39718	0.889108
ENSDNVG00010020876	17.1449	-1.3164	0.547701	-2.4035	0.889108
SMG1	4.37854	-3.08268	1.29662	-2.37748	0.896079
SRPX	14.5164	1.34411	0.564593	2.38067	0.896079
EGFL6	8.09812	-2.04048	0.863962	-2.36177	0.922492
BCL6	5.29192	1.9737	0.844737	2.33646	0.932638
COL14A1	51.8405	-0.937876	0.40385	-2.32234	0.932638
MYO10	4.53559	-2.65651	1.1451	-2.3199	0.932638
IGFBP5	28.3222	-1.02426	0.443683	-2.30854	0.932638
ACKR3	26.9631	1.15075	0.490903	2.34414	0.932638
ENSDNVG00010014426	28.0882	1.14804	0.492005	2.33338	0.932638
ADGRA1	4.01539	-2.9852	1.27176	-2.3473	0.932638
FZD1	61.7181	0.818839	0.354932	2.30703	0.932638
ENSDNVG00010017893	6.40727	-2.0813	0.902378	-2.30646	0.932638
ZNF106	6.54823	-1.9212	0.828217	-2.31968	0.932638
ENSDNVG00010022200	18.6801	1.1995	0.512181	2.34194	0.932638
FBXO11	11.6905	-1.41935	0.617772	-2.29752	0.943962
ENSDNVG00010012512	4.50723	-2.50022	1.09107	-2.29153	0.948101
ENSDNVG00010014195	16.8714	-1.22609	0.536097	-2.28707	0.948507
ENSDNVG00010020477	274.225	0.682051	0.29882	2.28248	0.949354
ENSDNVG00010022447	53.3772	-0.825125	0.363132	-2.27224	0.964449
NXPH2	8.608	1.69676	0.75568	2.24534	0.976984
TMEM50B	3.58237	2.34758	1.04361	2.24948	0.976984
FOS	7.47365	1.69477	0.751895	2.25401	0.976984
ENSDNVG00010021762	6.63816	1.74182	0.776645	2.24276	0.976984
ENSDNVG00010021780	4.70242	2.01507	0.893794	2.25451	0.976984
ND6	121.321	-0.809173	0.360027	-2.24754	0.976984
SGMS1	7.55689	0.440546	0.710265	0.620256	0.999805
SUCNR1	3.58207	0.128207	0.982734	0.130459	0.999805
MINPP1	5.75392	-0.832857	0.826388	-1.00783	0.999805
KCNH5	11.4648	0.919455	0.611142	1.50449	0.999805
ATAD1	4.52965	0.753155	0.898196	0.83852	0.999805
MED12L	11.2518	-0.462299	0.589382	-0.784379	0.999805
PTEN	10.5043	0.897795	0.676155	1.32779	0.999805
P2RY14	4.058	0.483665	0.956347	0.505743	0.999805
SERP1	13.5649	-0.281437	0.555482	-0.506653	0.999805
RNF13	8.8099	-0.50121	0.661082	-0.758166	0.999805
ENSDNVG00010000043	8.80709	-0.172912	0.663263	-0.260699	0.999805
WWTR1	21.263	0.1197	0.508203	0.235537	0.999805
HPS3	4.79035	-0.0914775	0.836193	-0.109398	0.999805
TUBGCP2	6.47716	0.683745	0.731031	0.935317	0.999805
HLTF	5.82815	-0.767047	0.80915	-0.947967	0.999805
CHUK	3.55802	0.500898	1.11214	0.45039	0.999805
DHX36	11.5973	-0.118554	0.588236	-0.201541	0.999805
ENSDNVG00010000071	9.39209	0.330828	0.616206	0.536878	0.999805
SENP2	7.56438	0.85043	0.693039	1.2271	0.999805
IGF2BP2	7.30941	-0.289439	0.74742	-0.387251	0.999805
ENSDNVG00010000111	11.14	-0.249548	0.616027	-0.405093	0.999805
tra2b	12.7009	-0.142497	0.578986	-0.246116	0.999805
HS6ST1	3.92354	-0.609511	0.962375	-0.633341	0.999805
PCCB	4.44745	0.56196	0.894475	0.628257	0.999805
STAG1	3.82311	-1.37305	0.999922	-1.37316	0.999805
PKP4	18.5121	0.25106	0.555348	0.452077	0.999805
WDSUB1	6.88267	-1.26133	0.772848	-1.63206	0.999805
BAZ2B	16.6715	0.0838344	0.501577	0.167142	0.999805
MARCHF7	16.1547	0.148882	0.50113	0.297093	0.999805
ACVR2A	7.19954	-0.835506	0.777119	-1.07513	0.999805
ARL5A	10.2199	0.479806	0.61153	0.7846	0.999805
DZIP1L	3.87789	1.56165	0.944935	1.65265	0.999805
TNKS	5.08512	0.0703449	0.815656	0.0862434	0.999805
ENSDNVG00010000225	3.74632	-0.352972	0.969976	-0.363897	0.999805
PTTG1IP	4.07823	-0.672021	0.994444	-0.675775	0.999805
PATL1	4.56219	-0.674826	0.953137	-0.708006	0.999805
RIF1	9.82984	-0.0877605	0.610921	-0.143653	0.999805
NUP160	7.15603	0.231717	0.70991	0.326403	0.999805
ZEB2	5.79078	-1.44823	0.892357	-1.62292	0.999805
PRPF40A	9.80526	-0.433408	0.641486	-0.675631	0.999805
FNBP4	4.78119	1.00602	0.970641	1.03645	0.999805
ENSDNVG00010000294	3.42715	0.111538	1.06801	0.104435	0.999805
ENSDNVG00010000312	3.69874	-0.526886	0.988473	-0.53303	0.999805
DDB1	9.31446	-0.712556	0.709627	-1.00413	0.999805
RYK	10.6353	-0.430177	0.623852	-0.689549	0.999805
ENSDNVG00010000334	9.38124	-0.302954	0.650715	-0.465571	0.999805
GPC1	3.55367	-0.846511	0.993965	-0.851651	0.999805
bbs2	3.58994	-0.0322893	0.990273	-0.0326065	0.999805
NUDT21	5.93776	0.193351	0.809037	0.23899	0.999805
PRPF19	9.9117	-0.568381	0.632084	-0.899218	0.999805
ZNF319	17.315	0.518739	0.554151	0.936098	0.999805
PAK2	5.51833	0.31153	0.804268	0.387346	0.999805
CFAP20	10.3265	-1.02849	0.676916	-1.51937	0.999805
TMEM132A	4.33126	1.79238	0.979937	1.82908	0.999805
FEN1	6.54759	-0.317846	0.746406	-0.425835	0.999805
B3GNT9	6.84248	0.338013	0.715594	0.472353	0.999805
DTYMK	3.84093	-0.40012	0.953384	-0.419684	0.999805
EPHB1	6.68607	0.492585	0.719375	0.68474	0.999805
GLG1	11.9266	-0.624961	0.597812	-1.04541	0.999805
ENSDNVG00010000435	7.43619	0.227799	0.703154	0.323967	0.999805
XBP1	6.92588	0.288673	0.739937	0.390132	0.999805
PIK3CB	4.3053	-0.468669	0.946531	-0.495144	0.999805
IWS1	10.4742	-0.323846	0.625269	-0.51793	0.999805
VPS8	3.84844	0.840709	1.01817	0.825704	0.999805
ZNF148	3.9069	-0.490939	0.983412	-0.49922	0.999805
OSBPL11	4.66118	-0.6063	0.877995	-0.690551	0.999805
ENSDNVG00010000480	3.56064	0.340015	0.997123	0.340996	0.999805
SRP72	6.52289	0.151627	0.803518	0.188704	0.999805
ENSDNVG00010000510	10.6737	0.896641	0.595418	1.5059	0.999805
DBI	6.58868	-0.306654	0.823749	-0.372266	0.999805
ADGRL3	17.8915	0.348785	0.525502	0.663719	0.999805
YTHDC1	39.8397	-0.444052	0.416918	-1.06508	0.999805
CCDC93	10.703	1.38675	0.623049	2.22576	0.999805
DDX18	6.31127	-0.263188	0.824043	-0.319387	0.999805
TMEM177	6.77138	1.13393	0.768043	1.47639	0.999805
PTPN4	3.7295	0.139451	0.948345	0.147047	0.999805
ENSDNVG00010000604	19.9223	0.0780027	0.478566	0.162993	0.999805
EPB41L5	5.5969	0.484842	0.780876	0.620894	0.999805
HSDL1	3.84061	-0.824621	0.960906	-0.858171	0.999805
MBTPS1	10.1606	1.43882	0.648983	2.21703	0.999805
CLASP1	5.9197	0.0843703	0.792773	0.106424	0.999805
SLC7A6	5.71029	0.442708	0.774077	0.571917	0.999805
SLC49A4	3.71466	0.315266	0.934577	0.337336	0.999805
SEMA5B	10.2142	0.249608	0.630893	0.395643	0.999805
SEC22A	17.1357	-0.587915	0.530924	-1.10734	0.999805
RAB25	20.0251	-0.0947245	0.534793	-0.177124	0.999805
ADCY5	7.22191	-0.553372	0.733158	-0.754778	0.999805
MYLK	10.7965	-0.34256	0.678682	-0.504743	0.999805
SPOPL	45.5241	-0.211961	0.380478	-0.557092	0.999805
ENSDNVG00010000663	10.0956	0.278886	0.630093	0.442611	0.999805
YIPF5	5.97303	0.288491	0.788637	0.36581	0.999805
MGAT5	3.93175	0.00381942	0.930632	0.00410411	0.999805
LRP1B	3.82697	-0.576934	0.953301	-0.605196	0.999805
TCERG1	12.5383	-0.0391934	0.560909	-0.0698748	0.999805
CMTR2	4.32515	0.244684	0.904242	0.270596	0.999805
RAB40C	5.40843	0.449276	0.841622	0.533822	0.999805
DPYSL3	14.7384	0.111855	0.543937	0.205639	0.999805
EGR1	6.75111	-0.109901	0.779212	-0.141041	0.999805
SLC12A4	14.2413	-0.15493	0.536198	-0.288941	0.999805
rapgef6	8.39671	0.0173491	0.675418	0.0256864	0.999805
FNIP1	6.79085	-1.26749	0.778429	-1.62826	0.999805
P4HA2	4.44436	-0.179949	0.86763	-0.207403	0.999805
MMP2	45.2914	-0.0711079	0.395733	-0.179687	0.999805
CNOT1	60.8769	-0.195525	0.341347	-0.572803	0.999805
rad50	14.0999	-0.0857111	0.548795	-0.15618	0.999805
NUP93	3.91734	-0.491958	0.974546	-0.504807	0.999805
ccni2	3.57624	0.170881	0.95444	0.179038	0.999805
EDC4	4.22632	-0.250439	0.893163	-0.280396	0.999805
UQCRQ	4.67313	-0.370386	0.875577	-0.423019	0.999805
HSPA4	9.7587	-0.59653	0.654784	-0.911033	0.999805
ASPM	7.98896	-0.0710549	0.735712	-0.0965798	0.999805
NDFIP1	8.39641	-0.339095	0.672493	-0.504235	0.999805
NR3C1	5.41508	0.0350556	0.86008	0.0407585	0.999805
UBA2	11.7907	-0.275455	0.613066	-0.449308	0.999805
RAB3GAP1	6.91611	0.189475	0.756258	0.250542	0.999805
POP7	5.30543	0.984221	0.856473	1.14916	0.999805
SERBP1	42.4574	0.0611942	0.362648	0.168743	0.999805
ZRANB3	6.62104	0.00144071	0.825431	0.00174541	0.999805
URI1	7.00485	0.590214	0.717791	0.822264	0.999805
UBXN4	10.7456	-1.01545	0.620018	-1.63777	0.999805
R3HDM1	6.46417	-0.673184	0.778515	-0.864702	0.999805
FGF18	16.0659	0.88832	0.515188	1.72426	0.999805
BTC	14.503	-0.247536	0.56463	-0.438403	0.999805
NPM1	63.667	-0.358286	0.340294	-1.05287	0.999805
DARS1	10.996	0.0101542	0.580291	0.0174984	0.999805
TBL1XR1	20.3309	-0.166336	0.494292	-0.336514	0.999805
NAE1	4.22626	-0.177491	0.936528	-0.18952	0.999805
SPARC	66.5416	-0.45563	0.334732	-1.36118	0.999805
MCM6	7.53116	0.175619	0.702388	0.250032	0.999805
DVL3	4.42759	0.046037	1.00516	0.0458009	0.999805
AP2M1	5.331	-0.623801	0.811997	-0.768231	0.999805
ENSDNVG00010000876	21.0812	0.155983	0.474673	0.328611	0.999805
ZSWIM5	13.0193	0.169666	0.581228	0.291909	0.999805
TSHZ3	4.49965	-0.546949	0.891345	-0.613622	0.999805
TK2	8.44601	1.29312	0.68211	1.89576	0.999805
JAK1	15.9388	-0.220983	0.540294	-0.409006	0.999805
G3BP1	22.1843	-0.685935	0.460061	-1.49097	0.999805
ENSDNVG00010000920	4.09205	0.132146	0.971354	0.136044	0.999805
EIF4G1	13.2853	-0.383616	0.583063	-0.657932	0.999805
ENSDNVG00010000924	8.05135	0.0352285	0.727025	0.0484558	0.999805
EPHX4	4.04917	0.986224	0.94362	1.04515	0.999805
GCSH	3.70597	-0.0733807	0.931538	-0.0787737	0.999805
BTBD8	3.57067	0.404198	1.04005	0.388632	0.999805
CDH11	22.2828	0.417989	0.463592	0.901632	0.999805
ANKRD27	4.26992	-0.342314	0.904546	-0.378437	0.999805
NEK6	9.46445	-0.662593	0.636574	-1.04087	0.999805
CMIP	4.57506	-0.917886	0.918432	-0.999405	0.999805
PSMB7	11.2874	0.137941	0.584713	0.235912	0.999805
ENSDNVG00010000987	11.8686	0.436269	0.570324	0.76495	0.999805
CEP89	6.74051	0.972368	0.74687	1.30192	0.999805
RPL35	37.2023	-0.00474042	0.46893	-0.010109	0.999805
SCAI	7.98846	-0.558957	0.738267	-0.75712	0.999805
MPHOSPH6	3.80567	-0.709724	0.957793	-0.740999	0.999805
GPATCH1	6.25284	0.05316	0.755505	0.0703635	0.999805
GOLGA1	6.81215	0.222247	0.719288	0.308982	0.999805
PPP6C	4.12645	-0.547559	0.907434	-0.603415	0.999805
HSPA5	27.5405	-0.264301	0.432274	-0.611421	0.999805
ENSDNVG00010001022	3.46154	0.568452	1.13786	0.499579	0.999805
ENSDNVG00010001023	7.27018	0.255577	0.705219	0.362407	0.999805
BRD7	8.0592	-0.0106509	0.729649	-0.0145974	0.999805
EIF4A2	36.4282	0.549079	0.400781	1.37002	0.999805
PRPF38B	6.17739	0.124387	0.771011	0.16133	0.999805
TENT4B	9.87636	0.357026	0.631167	0.56566	0.999805
AFTPH	7.1057	0.064238	0.707881	0.0907468	0.999805
STXBP3	4.48614	-0.62217	0.877189	-0.709277	0.999805
B3GNT5	7.74123	1.0678	0.731798	1.45914	0.999805
GPT2	6.78195	0.332755	0.773038	0.430451	0.999805
RBM22	6.54832	0.0492533	0.768394	0.064099	0.999805
ANXA6	15.4712	-0.099188	0.569395	-0.174199	0.999805
HEATR3	12.9811	-0.398093	0.56868	-0.700029	0.999805
C1D	6.68112	0.103842	0.782653	0.132679	0.999805
MACROH2A1	15.9545	-0.159199	0.515486	-0.308832	0.999805
ATP11B	6.4901	0.269331	0.735904	0.365987	0.999805
GPSM2	5.56764	-0.435079	0.793089	-0.548588	0.999805
RAD9A	32.9472	-0.14772	0.411366	-0.359097	0.999805
PTBP2	4.9329	-0.105365	0.857683	-0.122848	0.999805
UQCRFS1	3.88331	-0.351531	0.946525	-0.371391	0.999805
KIF16B	13.5766	-0.414669	0.540209	-0.767608	0.999805
GOLIM4	7.69869	-0.309086	0.718929	-0.429926	0.999805
GPI	6.13194	0.435317	0.745743	0.583736	0.999805
SNRPB2	3.75367	0.148855	0.992076	0.150044	0.999805
TNIK	6.21789	-0.661817	0.787216	-0.840706	0.999805
CAMSAP2	3.8221	-0.51673	0.953008	-0.54221	0.999805
PLEKHF1	4.39631	-0.360754	0.930917	-0.387525	0.999805
MEIS1	8.06377	0.395605	0.773164	0.511671	0.999805
DDX59	10.543	0.0531674	0.632655	0.0840386	0.999805
RGS9BP	4.39047	-0.445724	0.942721	-0.472806	0.999805
SERPINI1	4.62725	-1.20469	0.911342	-1.32188	0.999805
uqcrh	6.88656	-0.481457	0.732702	-0.657098	0.999805
RANBP17	3.86718	-1.01087	1.03402	-0.977617	0.999805
CSNK1A1	3.63875	-0.204051	0.989858	-0.206141	0.999805
ENSDNVG00010001194	4.65458	-0.326057	0.903163	-0.361016	0.999805
ZNF281	6.29594	0.774124	0.751076	1.03069	0.999805
CD74	4.42926	0.466488	0.931848	0.500605	0.999805
SNX7	3.77476	-1.10933	0.99261	-1.11759	0.999805
ENSDNVG00010001210	4.69324	0.280513	0.870573	0.322216	0.999805
ENSDNVG00010001212	7.12802	-0.51211	0.730703	-0.700845	0.999805
RPL5	41.4532	0.323523	0.397643	0.813601	0.999805
ENSDNVG00010001219	4.8899	-1.00955	0.869889	-1.16054	0.999805
MTF2	9.10427	0.11635	0.639094	0.182054	0.999805
TTC14	10.9159	0.745946	0.608561	1.22575	0.999805
DNAJC19	6.33348	-0.829678	0.785315	-1.05649	0.999805
FXR1	5.73841	-0.257636	0.787848	-0.327013	0.999805
CDC73	5.67895	0.0208533	0.775954	0.0268744	0.999805
CCDC18	3.59329	0.500758	0.983799	0.509005	0.999805
C5orf24	9.77271	0.000367367	0.639721	0.000574261	0.999805
ZNF423	12.4404	-0.343959	0.586324	-0.586637	0.999805
PCBD2	19.0862	0.620687	0.496441	1.25027	0.999805
RIPOR1	6.54805	-0.55766	0.853685	-0.653239	0.999805
RPS8	44.0981	0.0589039	0.368209	0.159974	0.999805
LARP1	13.4756	0.428364	0.547196	0.782834	0.999805
RRAGC	6.39934	0.268465	1.72257	0.155851	0.999805
CTCF	4.32759	-0.223873	0.940367	-0.23807	0.999805
DDX46	7.77519	-0.641395	0.694255	-0.923862	0.999805
ADGRL2	9.80142	0.261589	0.634267	0.412427	0.999805
AKAP8	9.66694	-0.406411	0.628044	-0.647107	0.999805
WIZ	6.031	-0.74429	0.88813	-0.838042	0.999805
brd4	3.68169	0.438516	1.13348	0.386875	0.999805
RNF220	5.43014	-0.701465	0.835237	-0.83984	0.999805
ENSDNVG00010001360	5.85173	0.681455	0.791285	0.861202	0.999805
RO60	3.72658	0.187531	1.00943	0.185779	0.999805
UCHL5	3.69141	-0.855339	0.988869	-0.864967	0.999805
RGS2	5.97631	-1.42663	0.818824	-1.74229	0.999805
PGLS	31.2611	-0.510906	0.414529	-1.2325	0.999805
ENSDNVG00010001379	9.91964	-0.682521	0.672075	-1.01554	0.999805
DNTTIP2	7.00665	-0.179638	0.725351	-0.247657	0.999805
EHBP1	10.5228	0.77669	0.604044	1.28582	0.999805
LRRC39	3.94046	-0.137655	0.96025	-0.143353	0.999805
MYH10	14.7908	-0.390841	0.564378	-0.692516	0.999805
PBX4	6.53071	0.681386	0.778192	0.875601	0.999805
GPBP1L1	6.78956	-0.634783	0.72968	-0.869946	0.999805
ZC3H6	17.3762	0.0500809	0.494791	0.101216	0.999805
RTCA	4.85453	0.400118	0.853378	0.468864	0.999805
RAB1A	11.2324	-0.114666	0.581104	-0.197325	0.999805
SIAH1	6.34125	0.018335	0.762619	0.0240422	0.999805
NASP	19.9616	-0.77343	0.497881	-1.55344	0.999805
PLXNA1	19.3897	-0.242546	0.499509	-0.48557	0.999805
MDH1	4.89708	-0.590835	0.851845	-0.693595	0.999805
ENSDNVG00010001447	5.77091	0.16496	0.80383	0.205218	0.999805
ANAPC1	3.66329	0.269495	0.949377	0.283865	0.999805
PIN1	3.45592	0.899235	0.973596	0.923622	0.999805
THUMPD2	3.8763	0.180712	0.936925	0.192878	0.999805
DNMT1	10.1842	0.278872	0.63075	0.442127	0.999805
MAP4K3	7.48643	0.416211	0.764892	0.544143	0.999805
ARHGAP29	6.57161	-0.551461	0.742236	-0.742973	0.999805
PTPRG	4.87295	0.511124	0.816706	0.625836	0.999805
CAMLG	15.0671	0.679268	0.537002	1.26493	0.999805
ACSL3	4.40764	0.809382	0.887921	0.911547	0.999805
UGP2	19.4217	0.348173	0.526256	0.661603	0.999805
INPPL1	5.33013	0.17892	0.812575	0.220188	0.999805
HEPHL1	3.87257	0.150966	0.928586	0.162576	0.999805
Hsf3	3.42905	-1.2864	1.08789	-1.18248	0.999805
SEC24A	6.53852	0.501356	0.76718	0.653506	0.999805
SLC44A3	4.49748	0.274714	0.882618	0.311249	0.999805
WDR44	4.34766	1.23911	0.909586	1.36228	0.999805
COL11A1	127.494	0.303955	0.368707	0.824382	0.999805
ENSDNVG00010001578	3.94055	0.490134	0.933926	0.52481	0.999805
taf1	15.054	-0.601267	0.564766	-1.06463	0.999805
FGFR4	10.2789	0.835026	0.612189	1.364	0.999805
DHX57	5.05962	0.250751	0.862699	0.290659	0.999805
RBMX2	3.46082	0.403881	1.00492	0.401905	0.999805
ENSDNVG00010001622	3.6285	-0.573811	1.02777	-0.558306	0.999805
SRSF7	25.1769	0.916829	0.434181	2.11163	0.999805
ENSDNVG00010001630	4.25678	1.78152	0.960208	1.85535	0.999805
ENSDNVG00010001633	17.146	0.434467	0.495265	0.877242	0.999805
OGT	58.6377	-0.214062	0.352402	-0.607437	0.999805
ZNF711	6.27036	-0.121177	0.842363	-0.143854	0.999805
KCNE4	6.92949	-0.954422	0.810786	-1.17716	0.999805
PHKB	11.5881	0.487674	0.606721	0.803787	0.999805
HSD17B7	4.14481	-0.972574	0.934679	-1.04054	0.999805
ENSDNVG00010001666	9.0756	-0.0153088	0.650241	-0.0235432	0.999805
ATP11C	9.46559	0.4766	0.633062	0.75285	0.999805
NSD1	4.22828	0.468794	0.892856	0.52505	0.999805
EIF4A3	8.53621	-0.598301	0.692798	-0.8636	0.999805
ENSDNVG00010001675	21.3518	0.576282	0.484289	1.18995	0.999805
ITFG1	4.96562	-1.11204	0.876743	-1.26837	0.999805
ENOX2	3.94055	-0.780875	0.952682	-0.81966	0.999805
PSMD1	6.63221	-0.971097	0.785511	-1.23626	0.999805
NETO2	5.42753	-0.286309	0.888653	-0.322183	0.999805
DCAF1	14.3148	-0.129479	0.544684	-0.237714	0.999805
Tmem56	3.67606	0.279108	0.95509	0.292232	0.999805
APLP2	93.6461	-0.195411	0.350562	-0.557423	0.999805
DNAJA2	7.13778	0.43097	0.702842	0.613182	0.999805
ITM2A	10.0315	-0.411467	0.63861	-0.644317	0.999805
ncl	33.7975	-0.540363	0.443808	-1.21756	0.999805
ENSDNVG00010001750	9.33548	-0.723201	0.67601	-1.06981	0.999805
SLITRK4	6.6948	-0.440712	0.77399	-0.569403	0.999805
ILF3	23.8166	-0.196102	0.44541	-0.440272	0.999805
TRMT6	5.57762	-0.752313	0.831047	-0.905259	0.999805
TLN2	3.51517	0.469145	0.950637	0.493507	0.999805
ENSDNVG00010001786	3.92966	0.184734	0.982844	0.187959	0.999805
MSN	4.21976	-0.78626	0.937573	-0.838612	0.999805
RSPRY1	5.46165	-0.592614	0.811232	-0.73051	0.999805
MTMR8	4.06006	-0.654316	0.981129	-0.666901	0.999805
ENSDNVG00010001793	9.85441	-0.795597	0.658762	-1.20772	0.999805
PLS3	4.7834	-1.79943	0.988294	-1.82074	0.999805
COMMD1	3.47039	0.371458	0.981931	0.378294	0.999805
RNPC3	5.43927	1.10099	0.934157	1.17859	0.999805
MOSPD1	5.59312	0.735793	0.851631	0.863981	0.999805
PTMA	438.667	-0.00395708	0.324487	-0.0121949	0.999805
PDE6D	4.18403	0.88716	0.888306	0.99871	0.999805
AMER1	4.73705	0.275	0.832839	0.330196	0.999805
LPAR4	4.51437	0.292628	0.861297	0.339753	0.999805
MRPL44	3.48692	0.650957	0.971017	0.670387	0.999805
ARHGEF9	4.7307	-0.673731	0.967492	-0.696368	0.999805
FNDC3A	3.64473	0.402134	0.967865	0.415485	0.999805
PDZRN3	45.5957	0.154851	0.387493	0.399622	0.999805
PMP22	9.93232	-0.317842	0.6869	-0.462719	0.999805
CACNA2D2	4.20131	0.64417	0.905841	0.71113	0.999805
KIF4B	6.63965	-0.0626465	0.769435	-0.0814188	0.999805
SERPINE2	25.1787	0.359358	0.451021	0.796765	0.999805
TM9SF2	12.7019	-0.429739	0.576836	-0.744993	0.999805
FIP1L1	4.1868	-0.184772	0.966419	-0.191193	0.999805
METRNL	9.37744	-0.166932	0.661441	-0.252377	0.999805
MBNL3	8.78827	0.0626826	0.671244	0.0933826	0.999805
ENSDNVG00010001930	15.6305	0.173682	0.516176	0.336478	0.999805
ENSDNVG00010001937	7.00563	0.137846	0.739868	0.186312	0.999805
TBCD	5.59012	-0.136498	0.812349	-0.168028	0.999805
AGFG1	6.54786	-0.0565452	0.759285	-0.0744717	0.999805
CNTRL	11.6909	-0.607902	0.608125	-0.999632	0.999805
si:ch211-242b18.1	5.65456	0.851325	0.867183	0.981713	0.999805
ENSDNVG00010002036	5.11122	-1.41763	0.918753	-1.54299	0.999805
RBMXL1	9.882	-0.195453	0.674445	-0.289799	0.999805
GSN	36.2463	-0.643402	0.395152	-1.62824	0.999805
RNF219	4.08239	0.695403	0.919434	0.756338	0.999805
NARF	8.77187	0.634544	0.668997	0.948499	0.999805
CUL3	8.05567	-0.292706	0.689104	-0.424763	0.999805
ZBTB34	12.7939	0.00876043	0.55079	0.0159052	0.999805
AKTIP	3.75245	-0.492461	0.94164	-0.522983	0.999805
SLC16A2	4.41489	-0.24483	0.965365	-0.253614	0.999805
NEXMIF	9.9797	-0.445774	0.637538	-0.699212	0.999805
PRDX6	8.89335	0.0195549	0.690164	0.0283337	0.999805
CHD9	8.14394	-0.567656	0.744004	-0.762974	0.999805
PRKCD	7.13502	1.42128	0.768664	1.84903	0.999805
SMARCA4	9.46687	-0.577661	0.681196	-0.84801	0.999805
RBM5	92.6418	0.480293	0.324977	1.47793	0.999805
ENSDNVG00010002136	5.84649	-0.148485	0.779187	-0.190564	0.999805
UPRT	4.49303	-1.09535	0.958446	-1.14284	0.999805
map7d3	7.7317	0.430273	0.711315	0.604898	0.999805
ENSDNVG00010002156	3.75427	-0.257773	0.965532	-0.266975	0.999805
ANGPTL2	25.6973	0.156199	0.470906	0.3317	0.999805
SLC2A8	5.29258	0.499096	0.802004	0.622311	0.999805
ENSDNVG00010002190	7.56604	0.15685	0.686872	0.228354	0.999805
ENSDNVG00010002196	4.23555	0.57735	0.943415	0.611979	0.999805
ATRX	100.665	0.162775	0.299207	0.544021	0.999805
PPP2CA	6.5802	-0.35373	0.75931	-0.465857	0.999805
NDUFA8	6.36365	-0.743308	0.79458	-0.935473	0.999805
RBM18	6.36666	0.434948	0.75567	0.57558	0.999805
VAMP4	4.65279	0.395856	0.857526	0.461625	0.999805
HMGB3	16.0442	-0.1365	0.537331	-0.254033	0.999805
SKP1	20.3414	-0.554159	0.493244	-1.1235	0.999805
NUP62	5.0161	0.39619	0.823071	0.481356	0.999805
PRRC2C	19.465	-0.657457	0.509315	-1.29086	0.999805
RABGAP1	10.8595	-0.591011	0.607055	-0.973571	0.999805
ATP13A3	3.64252	-0.394316	1.076	-0.366465	0.999805
DOCK11	10.7443	-0.458265	0.613206	-0.747327	0.999805
SQSTM1	3.43461	1.29532	1.01382	1.27766	0.999805
RHOA	17.4304	-0.155082	0.585763	-0.264751	0.999805
SLIT3	4.13129	-1.1215	0.980607	-1.14368	0.999805
PRRX1	12.0161	1.18094	0.567497	2.08096	0.999805
GPX1	4.14035	-0.307533	0.917255	-0.335275	0.999805
LAS1L	9.67664	-1.02231	0.68097	-1.50126	0.999805
DLG1	4.58329	-0.0026144	0.870308	-0.00300399	0.999805
GPC4	61.0506	-0.309829	0.374065	-0.828276	0.999805
ENSDNVG00010002372	13.4367	0.426253	0.55939	0.761996	0.999805
HDX	8.08087	0.718231	0.696467	1.03125	0.999805
ENSDNVG00010002382	9.31202	-0.100698	0.661271	-0.15228	0.999805
ENSDNVG00010002394	3.42883	-0.191998	1.00599	-0.190855	0.999805
DENND1A	10.0507	-0.368957	0.682037	-0.540964	0.999805
ENSDNVG00010002413	23.7924	-0.287031	0.498459	-0.575838	0.999805
ENSDNVG00010002423	13.3474	-0.593639	0.565181	-1.05035	0.999805
ENSDNVG00010002432	6.50496	0.989181	0.825312	1.19855	0.999805
MTMR1	7.73201	-0.727374	0.768701	-0.946239	0.999805
ENSDNVG00010002435	3.54981	-0.409132	0.986869	-0.414575	0.999805
DBN1	6.87123	0.525747	0.708659	0.74189	0.999805
PBX3	6.20769	-0.0136081	0.786915	-0.017293	0.999805
RNF130	6.27496	-0.0741501	0.787513	-0.0941574	0.999805
GPR160	4.41275	0.188192	0.987233	0.190626	0.999805
CRBN	4.47276	-0.0792876	0.865943	-0.0915621	0.999805
DAG1	3.69839	-0.704437	1.02299	-0.688608	0.999805
GNB4	15.0808	-0.63117	0.55828	-1.13056	0.999805
ENSDNVG00010002527	7.14276	-0.143446	0.745499	-0.192416	0.999805
ENSDNVG00010002556	9.14809	0.403114	0.638465	0.631379	0.999805
ENSDNVG00010002562	8.87148	1.17145	0.665051	1.76144	0.999805
Ddx19b	6.86667	-0.692486	0.754655	-0.917619	0.999805
ITPR1	4.93113	0.0316417	0.877851	0.0360445	0.999805
ENSDNVG00010002636	11.9008	-0.0704629	0.604019	-0.116657	0.999805
RAVER2	4.37072	-0.456434	0.880774	-0.518219	0.999805
CACHD1	8.34772	0.512707	0.672295	0.762621	0.999805
TMEM185A	5.05911	0.217636	0.84029	0.259001	0.999805
ENSDNVG00010002662	4.37172	0.0761045	0.92872	0.0819456	0.999805
vdac1	6.81021	0.0695447	0.716507	0.0970607	0.999805
PGD	5.96651	-0.0216831	0.833989	-0.0259993	0.999805
SETDB1	4.10158	0.44495	0.921928	0.48263	0.999805
PGK2	8.67265	0.239767	0.684331	0.350367	0.999805
KIF1B	22.7271	-0.253073	0.441328	-0.573435	0.999805
ENSDNVG00010002691	5.05169	0.0159654	0.874993	0.0182463	0.999805
EBF1	10.2696	-0.768811	0.6758	-1.13763	0.999805
NEK4	4.17125	0.182683	0.930069	0.196419	0.999805
AMOT	3.78038	-0.0796106	0.945711	-0.0841806	0.999805
BRWD3	4.47166	0.25777	0.897185	0.287309	0.999805
SHQ1	4.58719	0.788508	0.852985	0.924411	0.999805
UBE4B	4.26021	-0.864614	0.91578	-0.944129	0.999805
UBE2D3	10.0453	-0.449335	0.64864	-0.692734	0.999805
PI4KB	6.38509	0.284146	0.75151	0.378101	0.999805
AFF2	3.62191	0.682299	0.987034	0.691262	0.999805
HNRNPH2	165.678	-0.340669	0.320801	-1.06193	0.999805
ZBTB33	12.1911	-0.445026	0.584283	-0.761661	0.999805
DGUOK	3.79818	-0.166809	1.02902	-0.162104	0.999805
PDRG1	3.57599	-0.647055	0.979969	-0.660281	0.999805
NKAPL	6.20737	-0.1976	0.746482	-0.264708	0.999805
SLC35D1	5.10883	-0.405544	0.848799	-0.477786	0.999805
ELF2	9.52639	-0.0170851	0.617675	-0.0276602	0.999805
ENSDNVG00010002803	15.5583	0.520975	0.552507	0.942931	0.999805
FMR1	4.8002	-0.204025	0.85674	-0.238141	0.999805
BRD8	4.21588	-0.0764882	0.921698	-0.0829862	0.999805
DCX	23.5912	0.29442	0.565669	0.520481	0.999805
GNL3	10.109	-0.192611	0.610312	-0.315594	0.999805
ENSDNVG00010002833	8.72099	-0.259937	0.683903	-0.380079	0.999805
PRMT9	5.69697	0.179755	0.795749	0.225894	0.999805
MIER1	3.62613	-0.0223643	0.987714	-0.0226425	0.999805
INTS11	6.09038	0.767314	0.757504	1.01295	0.999805
PAK3	6.85404	0.540972	0.712825	0.758914	0.999805
PBRM1	12.734	-0.585019	0.561911	-1.04112	0.999805
ENSDNVG00010002867	10.618	-0.213673	0.616895	-0.346368	0.999805
SFXN1	3.91246	-0.257548	0.92903	-0.277222	0.999805
ENSDNVG00010002874	8.95196	0.243496	0.66885	0.364052	0.999805
GPATCH2	4.7576	-0.434679	0.862701	-0.503858	0.999805
ENSDNVG00010002885	31.7358	-0.235245	0.40953	-0.574427	0.999805
frem3	3.60013	-0.963632	1.01604	-0.94842	0.999805
ENSDNVG00010002892	4.14017	-1.07673	0.976313	-1.10285	0.999805
SMARCA5	5.85033	-0.905566	0.802921	-1.12784	0.999805
RUFY1	5.30197	-0.732696	0.816718	-0.897122	0.999805
OPA1	5.96342	-0.716176	0.823456	-0.869721	0.999805
GAB1	3.68262	0.76929	0.95291	0.807306	0.999805
DDOST	8.00946	-0.188794	0.686009	-0.275206	0.999805
DOCK10	6.73669	-0.840782	0.797458	-1.05433	0.999805
PCDH18	20.7455	0.984267	0.524211	1.87762	0.999805
PGM1	8.54525	-0.210694	0.699714	-0.301115	0.999805
CDC20B	7.20429	0.0790042	0.771224	0.10244	0.999805
RPL32	26.3115	-0.233269	0.458302	-0.508985	0.999805
INPP4B	3.88442	0.345659	0.923864	0.374145	0.999805
TPX2	4.11584	-0.423501	0.941432	-0.449847	0.999805
ndufa1	3.55773	-0.789364	1.00814	-0.782994	0.999805
IFT122	5.49904	0.101165	0.79354	0.127486	0.999805
UPF3B	13.0658	-0.422771	0.62163	-0.680102	0.999805
rpl39	33.7204	-0.236221	0.43643	-0.541259	0.999805
PPCS	4.17306	0.793448	0.909894	0.872022	0.999805
CLGN	6.54288	-0.230753	0.745055	-0.309713	0.999805
ENSDNVG00010003014	8.83447	-0.495411	0.655822	-0.755404	0.999805
FAU	4.58531	-1.31752	0.965551	-1.36453	0.999805
plpp3	37.8533	-0.231164	0.381494	-0.605944	0.999805
ENSDNVG00010003041	8.73963	0.578269	0.704983	0.82026	0.999805
SMAD1	6.34525	-0.874115	0.792197	-1.10341	0.999805
OTUD4	4.10054	0.713251	0.948862	0.751691	0.999805
CADM1	3.98027	-1.65402	1.09777	-1.50671	0.999805
ABCE1	16.8614	0.110054	0.560547	0.196334	0.999805
CHERP	4.44176	0.109365	0.866476	0.126218	0.999805
ENSDNVG00010003087	8.88544	-0.653223	0.692289	-0.94357	0.999805
SCLT1	4.76627	1.09808	0.916075	1.19868	0.999805
PICALM	3.6382	-0.886848	1.04649	-0.847447	0.999805
USP24	14.8157	0.641155	0.543564	1.17954	0.999805
LARP1B	6.60011	0.4592	0.761539	0.602989	0.999805
ENSDNVG00010003118	5.40058	-0.405916	0.814798	-0.49818	0.999805
KLF2	11.2808	-0.703436	0.592232	-1.18777	0.999805
MCTS1	4.46446	-1.055	0.922912	-1.14312	0.999805
HSPA4L	3.42487	-1.25334	1.049	-1.19479	0.999805
ARHGEF12	7.05117	-0.39158	0.739258	-0.529693	0.999805
CLSTN1	23.7465	0.311693	0.502193	0.620663	0.999805
ENSDNVG00010003142	16.6354	0.296079	0.524926	0.56404	0.999805
INTU	6.25722	1.46815	0.751539	1.95353	0.999805
XPC	3.83256	-1.25529	0.985442	-1.27383	0.999805
H2AX	6.4664	-1.1306	0.832908	-1.35741	0.999805
ENSDNVG00010003167	7.03939	-0.0625431	0.72026	-0.0868341	0.999805
ENSDNVG00010003178	6.86469	0.387369	0.807234	0.479873	0.999805
SIK2	7.37342	0.335677	0.693051	0.484347	0.999805
NRDC	8.57686	0.414275	0.645504	0.641786	0.999805
ENSDNVG00010003192	6.07599	-0.2596	0.845908	-0.306889	0.999805
SEPTIN6	4.44779	-0.765987	0.942823	-0.81244	0.999805
THOC7	4.20898	-1.11014	0.991199	-1.12	0.999805
ATXN7	3.4699	-0.298814	1.04518	-0.285897	0.999805
OSBPL9	3.60827	-0.337032	0.992301	-0.339647	0.999805
MFSD8	3.71118	1.36778	1.01595	1.3463	0.999805
TPM4	7.62416	-0.618095	0.704755	-0.877035	0.999805
PSMD6	6.93512	0.62388	0.736791	0.846753	0.999805
ENSDNVG00010003234	41.667	-0.125307	0.368196	-0.340327	0.999805
DNER	4.05763	-2.28913	1.13308	-2.02027	0.999805
NKRF	5.15382	0.39933	0.905491	0.44101	0.999805
PSPC1	18.7697	-0.688945	0.494298	-1.39379	0.999805
DOCK7	6.86244	0.660736	0.739515	0.893472	0.999805
ENSDNVG00010003314	5.64646	-0.77099	0.900678	-0.856011	0.999805
IRS1	11.5956	0.0822718	0.598891	0.137374	0.999805
TRIP12	6.03764	-0.529973	0.809827	-0.654427	0.999805
SSBP3	33.7024	0.141989	0.43697	0.32494	0.999805
USP1	6.84409	0.428413	0.712148	0.601578	0.999805
ENSDNVG00010003372	5.94061	-1.08135	0.813475	-1.32929	0.999805
TPD52L2	8.26881	-0.691587	0.689782	-1.00262	0.999805
ENSDNVG00010003394	10.9976	0.938503	0.596275	1.57394	0.999805
SPRY1	5.49423	-0.740497	0.835768	-0.886008	0.999805
RNF11	6.07028	-0.404417	0.767549	-0.526894	0.999805
ENSDNVG00010003420	9.84771	0.710546	0.606651	1.17126	0.999805
ENSDNVG00010003430	18.3717	-0.191748	0.479246	-0.400103	0.999805
PADI2	6.78746	-0.129496	0.788336	-0.164265	0.999805
MOGAT1	3.92624	-1.25962	1.1054	-1.13951	0.999805
DNAJC5	5.63863	0.445949	0.821965	0.542541	0.999805
GNA11	12.2515	-0.202806	0.612114	-0.331321	0.999805
TIPARP	3.47722	-0.166604	0.99561	-0.167338	0.999805
DHCR24	7.04957	0.474157	0.705399	0.672182	0.999805
ENSDNVG00010003474	11.4853	0.188428	0.605972	0.310951	0.999805
KIAA1109	15.3094	0.44912	0.529458	0.848264	0.999805
GFPT2	9.09137	0.413417	0.699768	0.590791	0.999805
SSR3	4.56053	0.474123	0.878556	0.539662	0.999805
SMC4	8.87187	-0.222522	0.694337	-0.320482	0.999805
CSNK1G2	12.824	0.000670102	1.15139	0.000581995	0.999805
NCAPD3	4.19561	0.866812	0.926327	0.935752	0.999805
aldh2.2	4.31729	-0.379727	0.895561	-0.424011	0.999805
ENSDNVG00010003516	13.7209	-0.953613	0.554987	-1.71826	0.999805
NUCKS1	57.7843	-0.0665069	0.354512	-0.187601	0.999805
AP3D1	17.6069	0.283345	0.534372	0.53024	0.999805
GMPS	5.02587	-0.392858	0.848815	-0.462832	0.999805
zc3h11a	9.93433	0.137007	0.662234	0.206886	0.999805
TLE5	11.6141	0.322615	0.586075	0.550467	0.999805
NMD3	7.14444	0.345639	0.711482	0.485801	0.999805
TLE2	4.99142	0.678891	0.871482	0.779007	0.999805
ENSDNVG00010003584	5.11332	-0.034824	0.881841	-0.0394901	0.999805
KDM2B	4.9931	0.604157	0.836788	0.721995	0.999805
ACTN4	15.1775	0.54297	0.522701	1.03878	0.999805
PUM1	14.9329	0.489641	0.540758	0.90547	0.999805
KPNA4	6.33802	-0.157056	0.753465	-0.208444	0.999805
PLOD2	41.3616	0.346909	0.477269	0.726863	0.999805
HMGN2	13.603	-0.354747	0.558533	-0.635142	0.999805
TRIM59	13.0829	0.408435	0.549587	0.743166	0.999805
WRAP73	10.9101	-0.138946	0.63048	-0.220382	0.999805
ENSDNVG00010003660	14.7442	0.546653	0.522056	1.04712	0.999805
ENSDNVG00010003667	5.34416	1.15484	0.833764	1.38509	0.999805
ENSDNVG00010003680	3.70047	1.52663	0.978096	1.56081	0.999805
tmsb4x	9.50775	-0.840943	0.704384	-1.19387	0.999805
CFAP74	7.82187	0.788834	0.783231	1.00715	0.999805
SEC62	7.60043	0.158008	0.734072	0.215248	0.999805
NISCH	6.08329	0.927987	0.778767	1.19161	0.999805
SLU7	5.03659	-0.258883	0.848387	-0.305148	0.999805
SDC3	7.02133	0.485537	0.74114	0.655121	0.999805
GLB1L2	4.56721	-0.0215406	0.924308	-0.0233045	0.999805
TIMM8A	3.43525	-0.00571652	1.04491	-0.00547085	0.999805
CCDC86	3.53037	-0.0152679	0.972617	-0.0156978	0.999805
HNRNPAB	11.209	0.0854069	0.613726	0.139161	0.999805
rpl29	17.3687	0.225451	0.491538	0.458663	0.999805
TFRC	6.68594	-0.00950069	0.729298	-0.0130272	0.999805
RPL36AL	13.6104	0.0438131	0.552259	0.0793343	0.999805
SLC6A6	9.34214	-1.4093	0.699447	-2.01488	0.999805
LRCH3	6.08248	0.998084	0.761058	1.31144	0.999805
ENSDNVG00010003803	24.994	0.376547	0.439906	0.85597	0.999805
ENSDNVG00010003831	34.5977	-0.152683	0.400979	-0.380776	0.999805
TTC1	4.5347	0.324066	0.857658	0.377851	0.999805
UBE4A	4.41435	-0.222725	0.869427	-0.256175	0.999805
ENSDNVG00010003864	5.36059	0.392065	0.825031	0.475213	0.999805
VPS72	3.85691	-0.21834	0.990369	-0.220464	0.999805
ENSDNVG00010003871	26.3073	0.226896	0.431047	0.526383	0.999805
rpl35a	13.9984	0.00528371	0.566985	0.00931897	0.999805
ENSDNVG00010003879	7.04286	-1.1657	0.76445	-1.52488	0.999805
ENSDNVG00010003881	4.92993	-0.0136178	0.84383	-0.0161381	0.999805
NFIA	138.351	0.550738	0.297386	1.85193	0.999805
KMT2A	7.3038	-0.324009	0.73605	-0.440199	0.999805
ENSDNVG00010003910	10.4197	0.15011	0.642468	0.233646	0.999805
ENSDNVG00010003914	6.65937	0.506244	0.748682	0.676181	0.999805
MECOM	6.42136	-0.264605	0.746483	-0.354469	0.999805
NCAM1	18.5111	0.59851	0.526227	1.13736	0.999805
MXRA8	8.40076	0.756701	0.65516	1.15499	0.999805
RSRC1	5.67142	0.169002	0.791299	0.213576	0.999805
DOT1L	6.17038	1.06154	0.788411	1.34643	0.999805
TTC12	3.59194	-0.284347	1.05558	-0.269374	0.999805
PDCD10	5.00698	0.89521	0.871849	1.0268	0.999805
eef1g	6.09613	-0.259149	0.863086	-0.300259	0.999805
TMEM59	15.9191	-0.177863	0.518559	-0.342995	0.999805
PTX3	7.4209	0.593407	0.76242	0.778321	0.999805
HP1BP3	13.2913	0.577205	0.616013	0.937001	0.999805
CCNL1	18.6849	0.57904	0.474806	1.21953	0.999805
SNRNP200	4.23761	-0.184882	0.954043	-0.193788	0.999805
ENSDNVG00010004035	5.43542	-0.637709	0.855669	-0.745275	0.999805
ENSDNVG00010004051	14.6864	-0.155811	0.527227	-0.29553	0.999805
TFDP2	5.65687	-0.473588	0.859797	-0.550814	0.999805
GK5	15.3185	0.120813	0.529063	0.228354	0.999805
GLIS1	3.86978	-0.10945	0.927993	-0.117942	0.999805
XRN1	5.55693	-0.383277	0.810953	-0.472626	0.999805
BEND5	4.52806	1.29923	0.881834	1.47332	0.999805
SPATA6	3.5784	0.339593	0.99192	0.34236	0.999805
ENSDNVG00010004121	4.97481	1.14936	0.842995	1.36342	0.999805
ATR	10.6047	0.254573	0.630255	0.403921	0.999805
ZC3H4	5.90402	0.329126	0.798254	0.412307	0.999805
TIMP4	4.22502	-0.39703	0.904149	-0.43912	0.999805
SKI	12.5161	-0.639314	0.599166	-1.06701	0.999805
TM2D2	4.70317	-0.0700543	0.862926	-0.0811823	0.999805
PEX10	4.36101	-0.015029	0.899574	-0.0167068	0.999805
ENSDNVG00010004179	8.46361	0.107359	0.694612	0.154559	0.999805
UBAP2L	7.12448	0.539614	0.756467	0.713334	0.999805
ARCN1	19.3408	0.0872875	0.475163	0.1837	0.999805
TXNIP	6.8646	0.119501	0.815661	0.146508	0.999805
RAF1	9.51688	0.147255	0.64424	0.228572	0.999805
U2SURP	15.3826	0.0281836	0.514692	0.0547582	0.999805
CNBP	6.68369	-0.619242	0.80039	-0.773675	0.999805
ENSDNVG00010004245	3.91816	-0.956886	0.985729	-0.970739	0.999805
HYOU1	6.05506	-0.924978	0.841065	-1.09977	0.999805
STXBP1	5.3916	0.803206	0.800707	1.00312	0.999805
EIF4G3	35.0292	0.129181	0.403956	0.319791	0.999805
ENSDNVG00010004294	4.51873	-0.409142	0.939685	-0.435403	0.999805
RPS25	11.7154	-0.144115	0.578361	-0.249178	0.999805
Nomo1	7.26282	0.910098	0.72022	1.26364	0.999805
CHD3	5.47769	-0.249119	0.842985	-0.29552	0.999805
UAP1L1	9.35885	-0.439194	0.6764	-0.64931	0.999805
RANBP9	3.76315	0.56961	0.933919	0.609914	0.999805
ENSDNVG00010004334	4.17519	0.653823	0.989999	0.660428	0.999805
SH3PXD2B	5.24331	-0.514383	0.845152	-0.608627	0.999805
DDX6	4.4224	0.126059	0.872049	0.144555	0.999805
CCT3	6.52296	-0.865861	0.789032	-1.09737	0.999805
SMAD5	7.70726	0.0229624	0.697931	0.0329006	0.999805
HMBS	10.0027	0.7551	0.623929	1.21023	0.999805
IQGAP3	6.28478	0.075563	0.740519	0.102041	0.999805
ENSDNVG00010004412	6.25958	0.686488	0.750954	0.914155	0.999805
ENSDNVG00010004419	7.152	1.09221	0.760982	1.43526	0.999805
SIRT5	8.14365	-0.782535	0.688953	-1.13583	0.999805
ENSDNVG00010004421	16.5167	0.482764	0.509819	0.946934	0.999805
PRRC2B	5.05968	-1.40512	0.920656	-1.52622	0.999805
KIF13A	6.5379	0.548278	0.760441	0.721	0.999805
IQSEC1	13.369	0.155695	0.561287	0.27739	0.999805
CDK5RAP2	21.2741	0.168683	0.452622	0.372679	0.999805
ENSDNVG00010004451	15.1366	0.150532	0.522406	0.288152	0.999805
PER3	10.0935	-0.229332	0.605411	-0.378804	0.999805
ZBTB1	4.65107	0.327937	0.878897	0.373123	0.999805
ENSDNVG00010004462	20.1708	0.696737	0.475862	1.46416	0.999805
C6orf62	12.2687	-0.151705	0.602886	-0.251631	0.999805
HSPA8	41.2531	0.368473	0.398784	0.92399	0.999805
USP7	24.3883	-0.234221	0.450853	-0.519507	0.999805
CARHSP1	5.8257	0.312968	0.770629	0.406121	0.999805
FGFR1	16.9566	0.72132	0.531702	1.35662	0.999805
PSMC6	5.97469	-0.509617	0.770135	-0.661724	0.999805
PPP3CC	6.17034	-1.10192	0.868988	-1.26805	0.999805
STYX	3.46672	-0.863151	1.01935	-0.846764	0.999805
ERP29	7.42914	-0.140897	0.689427	-0.204367	0.999805
XPO7	6.04346	-0.262371	0.762831	-0.343944	0.999805
NAA25	6.41706	1.00908	0.740754	1.36223	0.999805
CBL	13.2787	0.832875	0.556564	1.49646	0.999805
ENSDNVG00010004568	5.70528	-0.568557	0.791779	-0.718075	0.999805
KDM1B	3.55573	-1.12957	1.14953	-0.982637	0.999805
NSD3	5.34515	-0.491176	0.828361	-0.59295	0.999805
DEK	21.3088	0.275222	0.513412	0.536065	0.999805
VASN	6.48006	0.85978	0.734927	1.16989	0.999805
CCNL2	18.2092	0.572147	0.494346	1.15738	0.999805
HECTD4	8.62222	-0.516019	0.705284	-0.731647	0.999805
FERMT2	8.24727	-0.380991	0.670059	-0.568593	0.999805
ENSDNVG00010004611	6.23546	-0.551339	0.795251	-0.69329	0.999805
ADNP2	10.503	-1.00711	0.683485	-1.47349	0.999805
ARHGAP32	18.4951	0.0378726	0.517785	0.0731434	0.999805
DNAH1	11.1301	1.04488	0.661611	1.5793	0.999805
RPL10A	11.8278	0.459767	0.652525	0.704597	0.999805
ENSDNVG00010004649	29.6033	-0.411835	0.47821	-0.861201	0.999805
RPS15A	14.5497	0.731438	0.60234	1.21433	0.999805
SRPRA	13.5019	0.00589648	0.566713	0.0104047	0.999805
CRACR2A	5.07515	-0.572429	0.882156	-0.648898	0.999805
CTDP1	4.60937	0.685471	0.855887	0.80089	0.999805
BFAR	17.567	0.0305904	0.570579	0.0536128	0.999805
SETD1B	8.15119	0.418274	0.703375	0.594668	0.999805
PINK1	7.36479	-0.515428	0.722767	-0.713132	0.999805
Tcp11x2	4.24084	0.157928	0.89511	0.176434	0.999805
ZC3H7A	11.9672	0.383139	0.567704	0.674891	0.999805
NFATC1	7.57952	-0.0538336	0.734996	-0.0732434	0.999805
FUBP3	9.47895	-0.370328	0.635839	-0.582424	0.999805
FGFBP2	53.6026	-0.993133	0.846541	-1.17317	0.999805
PROM1	3.68269	0.483873	0.93111	0.519674	0.999805
PTPN11	3.75018	-0.759766	1.003	-0.757495	0.999805
ATP9B	5.04544	0.85086	0.827536	1.02818	0.999805
BRF1	5.36956	-1.77626	0.953266	-1.86334	0.999805
ENSDNVG00010004744	15.6038	-0.188533	0.527182	-0.357624	0.999805
AFAP1	17.5349	0.661062	0.50523	1.30844	0.999805
EEF1A2	11.3062	-1.07366	0.631187	-1.70102	0.999805
BTBD6	7.05907	1.67546	0.769478	2.1774	0.999805
ENSDNVG00010004751	6.79126	-1.17067	0.798808	-1.46552	0.999805
ANAPC5	3.55659	0.347882	0.983178	0.353834	0.999805
QRICH1	13.8541	0.211675	0.618485	0.342247	0.999805
EP400	10.3031	0.56625	0.63782	0.88779	0.999805
POMT1	6.78922	-0.697918	0.764996	-0.912315	0.999805
GSPT1	10.5442	-0.316567	0.605445	-0.522867	0.999805
PHLPP1	5.73681	1.14345	0.815338	1.40242	0.999805
PRDM2	13.9177	-0.645933	0.584437	-1.10522	0.999805
CNIH1	10.8236	-0.579716	0.631918	-0.917391	0.999805
BRD3	8.55371	-0.543348	0.687407	-0.790431	0.999805
CDON	17.6939	-0.349901	0.532864	-0.656642	0.999805
ETS1	11.3317	-0.128808	0.640592	-0.201077	0.999805
psmd9	4.25362	0.14518	0.878663	0.165228	0.999805
CLSPN	3.9137	0.0149139	0.948511	0.0157235	0.999805
MAGI1	8.03955	0.997831	0.678964	1.46964	0.999805
NUP210L	15.4975	0.292624	0.616135	0.474934	0.999805
TBC1D14	6.89266	-0.146651	0.753633	-0.194592	0.999805
AGO3	9.88044	-0.348325	0.615327	-0.566081	0.999805
CC2D2A	14.1178	0.543216	0.542282	1.00172	0.999805
FLI1	5.97601	-0.512303	0.821308	-0.623766	0.999805
KIAA0232	15.152	-0.0542895	0.569114	-0.095393	0.999805
ENSDNVG00010004907	3.57787	-0.381522	1.02683	-0.371554	0.999805
ACOX3	4.13558	1.05735	0.901314	1.17312	0.999805
ENSDNVG00010004911	7.37636	0.215434	0.709024	0.303846	0.999805
TBC1D1	6.81098	-0.189711	0.73802	-0.257054	0.999805
EI24	6.77267	0.12065	0.778303	0.155017	0.999805
ENSDNVG00010004928	3.78144	0.594754	0.959258	0.620015	0.999805
COL8A1	13.9705	-0.330959	0.657091	-0.503672	0.999805
LYAR	15.6256	-0.256349	0.512298	-0.500391	0.999805
FBXL5	21.6547	0.859093	0.481875	1.78281	0.999805
ENSDNVG00010004955	4.15547	-0.0884005	0.916149	-0.0964914	0.999805
THRAP3	47.4434	-0.11844	0.363413	-0.325911	0.999805
ENSDNVG00010004965	5.44678	0.822019	0.837962	0.980974	0.999805
ENSDNVG00010004973	4.56388	-1.08256	0.93054	-1.16337	0.999805
ZCCHC2	3.9318	0.920104	0.953324	0.965153	0.999805
HTRA3	9.82422	-1.28141	0.660428	-1.94027	0.999805
ENSDNVG00010004978	7.81909	-0.429333	0.708267	-0.606174	0.999805
RELCH	4.7545	-0.120039	0.842052	-0.142556	0.999805
TXNDC11	10.37	0.835669	0.597827	1.39785	0.999805
GUF1	7.97625	0.588383	0.67159	0.876104	0.999805
ENSDNVG00010005009	3.42711	-0.27243	1.06745	-0.255215	0.999805
ADD1	5.57817	0.435635	0.782657	0.55661	0.999805
RPRD2	11.103	-0.376074	0.62204	-0.604583	0.999805
SNX27	5.93871	0.43474	0.791414	0.54932	0.999805
mfsd10	4.04119	0.9626	0.949776	1.0135	0.999805
ZNF703	6.43627	0.890509	0.750015	1.18732	0.999805
NOP14	8.53916	-0.460312	0.698298	-0.659191	0.999805
SSR2	8.25031	-0.181339	0.711558	-0.254848	0.999805
SRSF4	6.78997	0.409961	0.753974	0.543734	0.999805
HTT	6.46624	-0.0178674	0.737423	-0.0242295	0.999805
TLR6	8.80372	-0.286722	0.700922	-0.409064	0.999805
CREBBP	18.5988	0.346726	0.476676	0.727382	0.999805
FAM114A1	8.60509	-0.00222868	0.735146	-0.00303161	0.999805
NTAN1	6.62315	-0.560656	0.740802	-0.756823	0.999805
PXK	3.55276	-0.980437	0.99991	-0.980525	0.999805
KLHL5	3.49648	0.619961	1.00023	0.619816	0.999805
WFS1	4.00352	-1.45226	1.03309	-1.40574	0.999805
RRN3	8.69126	0.0551077	0.665018	0.0828665	0.999805
LOXL2	3.78659	1.68391	0.997907	1.68744	0.999805
WDR1	3.69135	0.264424	0.973458	0.271634	0.999805
KCTD6	4.81844	-0.461703	0.878801	-0.525378	0.999805
alg1	6.04334	0.124448	0.82424	0.150985	0.999805
DHRS7	4.65087	0.908943	0.857801	1.05962	0.999805
UCHL1	9.2462	-0.423447	0.654321	-0.647156	0.999805
SAMD4A	27.0566	-0.717622	0.436337	-1.64465	0.999805
CCDC66	4.19227	0.75049	1.01784	0.737338	0.999805
RNF182	5.34571	0.348347	0.801887	0.434409	0.999805
WDR48	8.68142	0.607983	0.650666	0.934401	0.999805
TASOR	4.58873	-0.0224838	0.876054	-0.0256649	0.999805
ZNF518B	5.36205	-0.0626655	0.808581	-0.0775006	0.999805
STMN1	37.3305	-0.577365	0.418435	-1.37982	0.999805
LIAS	5.78385	0.510147	0.814491	0.626338	0.999805
UGDH	18.6555	-1.0621	0.503705	-2.10858	0.999805
CLEC16A	3.55786	0.0877192	0.967559	0.0906603	0.999805
MAPK1IP1L	7.30456	0.277733	0.781418	0.355422	0.999805
MAN1C1	6.4248	-1.09884	0.816153	-1.34637	0.999805
WDR89	12.5536	-0.344588	0.634452	-0.543127	0.999805
RSL1D1	8.99062	-0.0994586	0.685476	-0.145094	0.999805
ENSDNVG00010005244	4.40867	-0.0733874	0.873452	-0.08402	0.999805
EBF2	4.39181	-1.6416	0.97551	-1.68281	0.999805
MTOR	3.75633	-0.330525	0.944252	-0.350039	0.999805
FBXO34	4.02442	0.0636402	0.947848	0.0671418	0.999805
ARHGEF11	5.66694	-0.296765	0.872973	-0.339948	0.999805
ENSDNVG00010005260	7.96644	0.240526	0.689273	0.348956	0.999805
ENSDNVG00010005264	11.5466	-0.30171	0.663476	-0.454741	0.999805
TAF12	4.24277	0.710098	0.905404	0.784289	0.999805
ENSDNVG00010005291	5.61645	-0.742183	0.850628	-0.872512	0.999805
CDCA4	25.7699	0.316905	0.448607	0.70642	0.999805
UBQLN4	3.73573	-0.498783	0.996252	-0.500659	0.999805
SRRM1	20.8491	0.486853	0.465909	1.04495	0.999805
ENSDNVG00010005313	8.98391	0.327427	0.637352	0.51373	0.999805
YTHDF2	6.73293	0.128475	0.769854	0.166882	0.999805
RUNX3	4.14922	0.609731	0.926361	0.6582	0.999805
SYNE2	23.6254	-0.0554664	0.490989	-0.112969	0.999805
PPP2R2A	6.48735	-0.418814	0.750475	-0.558065	0.999805
CLIC4	5.70792	-0.823613	0.929865	-0.885734	0.999805
PRKACB	5.86614	-0.280138	0.761629	-0.367815	0.999805
KTN1	34.4074	0.0259825	0.413682	0.0628079	0.999805
FRYL	8.13999	0.116843	0.669035	0.174644	0.999805
WDR5B	12.3452	0.00116134	0.577868	0.00200969	0.999805
PRDX1	8.16428	0.0806806	0.698182	0.115558	0.999805
ENSDNVG00010005373	12.0006	-0.0425974	0.590625	-0.0721226	0.999805
NPHP4	3.72359	0.350166	0.927858	0.377392	0.999805
PPP1CC	3.54988	0.270738	0.980858	0.276022	0.999805
rpl12	10.5378	-0.265488	0.635414	-0.417819	0.999805
TMEM260	4.11818	0.580248	0.911834	0.636352	0.999805
ENSDNVG00010005416	11.8743	-0.353647	0.584139	-0.605415	0.999805
BORA	3.65893	0.100147	1.01826	0.0983511	0.999805
TGFA	5.50585	0.208713	0.792544	0.263345	0.999805
SSU72	21.2057	-0.2146	0.499696	-0.429462	0.999805
ENSDNVG00010005426	9.09386	-0.158753	0.648072	-0.244962	0.999805
ENSDNVG00010005431	5.37006	0.0679803	0.806648	0.084275	0.999805
APBB2	7.91434	-0.568802	0.742208	-0.766365	0.999805
snrpg	8.15711	-0.271657	0.680761	-0.39905	0.999805
ARAP2	5.48844	0.727844	0.807866	0.900947	0.999805
KLHL28	4.74966	-0.5496	0.889682	-0.617748	0.999805
EVC	8.7752	-0.149371	0.703036	-0.212466	0.999805
RHBDF1	6.74862	0.068794	0.810239	0.0849058	0.999805
FICD	4.25487	1.20595	0.887607	1.35865	0.999805
TIA1	30.1026	0.357988	0.425459	0.841417	0.999805
ID3	13.279	-0.271264	0.546539	-0.496331	0.999805
VPS13D	11.2223	-0.177636	0.610903	-0.290777	0.999805
ENSDNVG00010005486	7.35874	0.361209	0.724224	0.498753	0.999805
FBXO38	6.35743	0.548799	0.752816	0.728995	0.999805
TBC1D4	12.5186	0.892499	0.610392	1.46217	0.999805
COL27A1	20.73	0.874354	0.479233	1.82449	0.999805
GTF3C1	7.57304	0.117028	0.694155	0.168591	0.999805
PRNP	4.66268	-0.146179	0.871054	-0.167818	0.999805
ENSDNVG00010005532	44.0409	-0.3566	0.378031	-0.943308	0.999805
UBR4	18.3825	0.247548	0.526109	0.470526	0.999805
NKAIN4	4.45332	0.577814	0.93363	0.61889	0.999805
ANAPC4	11.4304	0.405406	0.59909	0.676703	0.999805
PCNA	14.6568	0.125714	0.5788	0.217197	0.999805
TRUB2	8.08564	0.245835	0.696966	0.352721	0.999805
SWI5	22.3739	-0.27001	0.453197	-0.595789	0.999805
AAK1	21.3856	0.46898	0.491625	0.95394	0.999805
LMO7	18.5296	0.862812	0.493115	1.74972	0.999805
PDGFRA	4.62761	0.331637	0.866894	0.382558	0.999805
SFSWAP	46.9253	0.388189	0.366649	1.05875	0.999805
YTHDF1	5.3031	-0.476338	0.814187	-0.585048	0.999805
DHX15	9.14194	1.08351	0.661389	1.63824	0.999805
GATAD2B	6.31574	0.482247	0.740519	0.651228	0.999805
SRSF10	37.856	0.136897	0.39676	0.345038	0.999805
MYCBP2	23.0521	-0.517724	0.493929	-1.04817	0.999805
CORO1C	6.32652	-0.353759	0.799725	-0.442351	0.999805
BOD1L1	25.9307	-0.181623	0.461438	-0.393603	0.999805
RFC1	14.0373	0.198268	0.637832	0.310846	0.999805
NELFCD	12.5771	-0.457997	0.568025	-0.806296	0.999805
PNRC2	24.6787	-0.319264	0.473556	-0.674184	0.999805
ENSDNVG00010005641	4.75386	-0.196192	0.869195	-0.225717	0.999805
ENSDNVG00010005642	8.85594	0.0120509	0.632498	0.0190528	0.999805
ENSDNVG00010005643	4.37753	-1.39126	0.972707	-1.4303	0.999805
CTSZ	4.98937	0.708547	0.816222	0.868081	0.999805
ybx1	42.0002	-0.535766	0.447417	-1.19746	0.999805
gnas	16.6435	0.346611	0.50845	0.681701	0.999805
CTBS	13.5677	-0.130146	0.599355	-0.217143	0.999805
POGZ	7.09787	-0.0453269	0.78635	-0.0576421	0.999805
LMO4	27.3448	-0.652281	0.452528	-1.44142	0.999805
ENO1	33.2274	-0.0317771	0.411905	-0.0771466	0.999805
ENSDNVG00010005672	3.49575	0.655623	0.972893	0.67389	0.999805
MATR3	34.0692	-0.174984	0.40842	-0.42844	0.999805
ABL1	3.5776	-0.36883	1.12015	-0.32927	0.999805
ARPC3	3.60131	0.859875	1.05642	0.813952	0.999805
SFPQ	20.1061	0.542945	0.481025	1.12873	0.999805
CSTF1	3.96217	1.30842	0.986016	1.32698	0.999805
ENSDNVG00010005680	6.91134	1.06633	0.738384	1.44414	0.999805
ANAPC7	5.94999	-0.510101	0.830344	-0.614325	0.999805
NCAPG	5.82172	-0.61611	0.8327	-0.739895	0.999805
CTNNA1	6.43601	0.738917	1.4738	0.50137	0.999805
CLIP1	12.8078	-0.777366	0.63657	-1.22118	0.999805
NFXL1	6.64722	0.222338	0.757663	0.293452	0.999805
golga2	7.66867	-0.20736	0.727807	-0.284911	0.999805
D10Jhu81e	4.12371	-0.693251	0.948556	-0.730848	0.999805
GNL2	8.49538	0.562294	0.658517	0.85388	0.999805
GTF2B	7.14094	0.468312	0.76777	0.609964	0.999805
CORIN	5.01352	0.246689	0.844833	0.291997	0.999805
GALE	4.31886	0.162595	0.938235	0.173298	0.999805
N4BP2	5.7071	0.438644	0.781264	0.561454	0.999805
DNM1	14.7661	0.388393	0.514056	0.755547	0.999805
ENSDNVG00010005746	4.2646	0.378855	0.959192	0.394973	0.999805
SMIM14	4.76522	0.679224	0.87459	0.776619	0.999805
PSMA7	9.37906	-0.719027	0.64984	-1.10647	0.999805
ENSDNVG00010005760	3.676	0.473175	0.980707	0.482483	0.999805
RBM26	31.0525	0.159607	0.421953	0.378257	0.999805
LRRC8B	4.45997	0.364135	0.879551	0.414001	0.999805
HSPA9	11.7962	-0.145807	0.57004	-0.255784	0.999805
ZCCHC8	3.50874	-0.280794	1.03034	-0.272525	0.999805
LDB2	9.23353	-0.702329	0.663985	-1.05775	0.999805
RSRC2	10.41	0.571682	0.593828	0.962707	0.999805
PDS5A	8.49267	-0.702616	0.68571	-1.02466	0.999805
PHACTR4	8.07981	-0.0489461	0.674028	-0.0726172	0.999805
KNTC1	8.61015	-0.316345	0.6854	-0.461548	0.999805
PITHD1	10.3112	-0.419431	0.615722	-0.681203	0.999805
ZNF326	32.549	0.46305	0.394171	1.17474	0.999805
KCNIP4	4.38283	-0.102803	0.916337	-0.112189	0.999805
RANGAP1	15.7224	-0.225783	0.50735	-0.445025	0.999805
TAF4	4.58225	-0.748279	0.923409	-0.810343	0.999805
RSPO1	3.5853	1.05122	1.0013	1.04985	0.999805
TMEM165	5.79227	-1.1679	0.81004	-1.44178	0.999805
SETX	8.69953	-0.460539	0.662236	-0.69543	0.999805
CYTL1	25.7627	-0.308372	0.503616	-0.612315	0.999805
rpl11	15.8662	0.151791	0.57965	0.261866	0.999805
STX18	5.58155	-0.489888	0.832648	-0.58835	0.999805
ENSDNVG00010005893	16.5042	-0.0846913	0.497691	-0.170169	0.999805
SLC30A9	5.61232	0.1563	0.78496	0.199119	0.999805
NUBP1	3.549	0.660152	0.971242	0.679699	0.999805
ADGRA3	11.9391	-0.0494611	0.576233	-0.0858351	0.999805
COL5A1	33.8429	-0.200775	0.397654	-0.504898	0.999805
rpl9	13.2475	-0.0720048	0.626126	-0.115001	0.999805
PIGK	7.32581	0.0230643	0.712366	0.0323771	0.999805
ENSDNVG00010005940	17.7067	0.0913944	0.545303	0.167603	0.999805
EMC2	10.9877	-0.354247	0.626871	-0.565103	0.999805
ADNP	21.0685	0.56107	0.463953	1.20932	0.999805
ENSDNVG00010005952	15.0712	-0.209046	0.51693	-0.4044	0.999805
ENSDNVG00010005961	9.44735	-0.0926784	0.642883	-0.144161	0.999805
RSPO2	7.8734	0.148098	0.72642	0.203875	0.999805
RBM38	3.91842	-1.91879	1.08707	-1.7651	0.999805
EIF3E	6.08712	0.967873	0.773586	1.25115	0.999805
GATA5	6.43495	-0.010782	0.883048	-0.01221	0.999805
ATP2A2	21.0493	-0.48357	0.478852	-1.00985	0.999805
USP33	7.19067	-0.815039	0.749243	-1.08782	0.999805
RAE1	3.81558	-0.92897	0.995012	-0.933627	0.999805
ENSDNVG00010006031	5.4313	1.11179	0.894202	1.24334	0.999805
ran	12.3439	-0.277216	0.572203	-0.484472	0.999805
ENSDNVG00010006036	4.3162	0.307127	1.12	0.27422	0.999805
XPO6	4.94644	-0.431126	0.876345	-0.491959	0.999805
NEXN	16.4957	-0.793	0.53715	-1.47631	0.999805
FUBP1	13.9835	-0.381765	0.578679	-0.659719	0.999805
F13A1	4.79541	1.32064	0.863111	1.5301	0.999805
MRPL28	8.14094	0.426318	0.718261	0.593542	0.999805
FKBP3	10.0199	-0.620808	0.657516	-0.944171	0.999805
HIP1R	9.72756	0.345038	0.64088	0.538381	0.999805
ATXN2	17.8949	0.435041	0.487882	0.891692	0.999805
SUCLG2	8.1298	-0.553402	0.774566	-0.714468	0.999805
MNAT1	5.57853	-0.649016	0.855083	-0.759009	0.999805
CCNDBP1	6.19078	0.193115	0.753906	0.256153	0.999805
OLFM1	7.70669	0.846471	0.695305	1.21741	0.999805
FRMD4B	4.21355	-0.00082474	0.962818	-0.000856589	0.999805
SLC38A6	16.4591	-0.126856	0.52863	-0.239971	0.999805
STUB1	3.73395	0.610157	0.963372	0.633356	0.999805
PCIF1	9.85362	0.163548	0.622927	0.262548	0.999805
RPS21	39.3599	0.057742	0.398622	0.144854	0.999805
MDGA2	15.3742	0.859934	0.521129	1.65014	0.999805
ENSDNVG00010006167	3.85341	0.699443	0.94148	0.742919	0.999805
ENSDNVG00010006172	5.6157	-0.416048	0.825224	-0.504164	0.999805
WWP1	3.55055	-0.136252	0.999813	-0.136278	0.999805
ENSDNVG00010006190	7.98099	-0.302879	0.705376	-0.429387	0.999805
HBZ	15.4312	-0.034454	0.650442	-0.0529702	0.999805
AP5M1	8.86113	0.512817	0.639791	0.801539	0.999805
ENSDNVG00010006197	8.03091	0.900088	0.676359	1.33078	0.999805
tmem189	5.93044	-0.083585	0.79858	-0.104667	0.999805
RMDN1	10.8728	0.365705	0.580878	0.629572	0.999805
CPNE3	3.86565	0.0727668	0.925785	0.0786001	0.999805
RACK1	5.35848	0.872441	0.797847	1.09349	0.999805
MNS1	8.27938	0.263091	0.678759	0.387606	0.999805
LRR1	7.93658	1.08926	0.691563	1.57507	0.999805
ENSDNVG00010006252	4.63514	-0.111873	0.871351	-0.128391	0.999805
DDX27	5.83229	0.285679	0.784076	0.36435	0.999805
COX4I1	19.1172	-0.0119238	0.476489	-0.0250244	0.999805
PBX1	5.96505	-0.308742	0.775959	-0.397885	0.999805
GLRX3	10.2869	0.183845	0.625973	0.293695	0.999805
USP10	35.3432	-0.393583	0.396314	-0.99311	0.999805
KCTD10	6.70276	-1.29978	0.824833	-1.5758	0.999805
NUF2	8.91	-1.49494	0.715925	-2.08813	0.999805
ENSDNVG00010006291	5.3237	0.430146	0.800051	0.537648	0.999805
MMP16	7.30426	-0.917311	0.818997	-1.12004	0.999805
MYC	3.48208	0.233962	0.963996	0.2427	0.999805
ANXA11	15.3476	0.41824	0.506736	0.825361	0.999805
ENSDNVG00010006307	7.10528	1.53132	0.780394	1.96225	0.999805
ENSDNVG00010006323	5.36149	-0.087358	0.876393	-0.099679	0.999805
ENSDNVG00010006331	3.96155	0.856657	0.990123	0.865203	0.999805
ENSDNVG00010006341	9.27142	0.999675	0.652843	1.53126	0.999805
SAV1	8.69349	-0.0482563	0.667722	-0.0722699	0.999805
NDUFB9	8.39116	0.0630978	0.757436	0.0833045	0.999805
MGST3	3.98027	-0.359349	0.973723	-0.369046	0.999805
TATDN1	5.49895	-0.400118	0.899936	-0.444607	0.999805
BMS1	9.14939	0.0608147	0.65114	0.0933972	0.999805
SEC11C	3.87159	-0.76433	1.01115	-0.755901	0.999805
DARS2	3.53173	0.20676	0.998961	0.206975	0.999805
ACTR10	4.90387	-0.171728	0.848595	-0.202367	0.999805
TM9SF3	30.4408	-0.62873	0.412133	-1.52555	0.999805
PSMA3	5.4314	-1.20803	0.906816	-1.33217	0.999805
PPT1	6.83997	0.526763	0.741225	0.710665	0.999805
NEMF	4.92006	-0.647266	0.855254	-0.756811	0.999805
TFCP2	4.41837	0.668407	0.86181	0.775585	0.999805
KLHDC1	3.87552	0.638551	0.925557	0.68991	0.999805
ZHX1	19.8192	0.20332	0.502522	0.404599	0.999805
DACT1	16.1638	-0.163331	0.546962	-0.298616	0.999805
ARID4A	22.5697	-0.342765	0.453114	-0.756465	0.999805
SH3GLB1	3.9678	-0.582791	0.95443	-0.610617	0.999805
ZHX2	4.90205	-0.38806	0.895968	-0.433118	0.999805
KIAA0586	3.71739	-0.387351	0.972636	-0.398248	0.999805
ENSDNVG00010006505	45.1427	-0.099228	0.366085	-0.271052	0.999805
SSX2IP	3.55	-0.815485	1.05765	-0.771032	0.999805
EXOSC3	3.74804	-0.233433	1.05336	-0.221608	0.999805
COL11A2	10.5358	0.489319	0.598489	0.817591	0.999805
CHMP4B	9.12914	-0.0117542	0.650609	-0.0180665	0.999805
SNRPB	16.9527	0.287235	0.535199	0.536688	0.999805
CBFA2T3	59.2702	0.399752	0.39547	1.01083	0.999805
PDCD7	8.90147	0.0485917	0.642473	0.0756323	0.999805
SLC9A1	10.1673	0.506843	0.654237	0.774709	0.999805
ARF6	16.7972	0.0524023	0.50675	0.103408	0.999805
TAF2	8.54729	-0.450751	0.667907	-0.674871	0.999805
HIF1A	6.14411	-0.408881	0.797365	-0.512791	0.999805
ENPP2	5.04286	-0.631984	0.865286	-0.730376	0.999805
DMXL2	5.09448	-0.864434	0.851816	-1.01481	0.999805
TAP1	19.3809	0.32972	0.472412	0.697951	0.999805
BASP1	30.1274	-0.0798132	0.461593	-0.172908	0.999805
DDX1	7.02606	0.209818	0.748573	0.28029	0.999805
TNFRSF11B	5.34649	-0.222028	0.834058	-0.266202	0.999805
SMC6	8.11186	-0.150666	0.6959	-0.216506	0.999805
ENSDNVG00010006683	7.74746	-0.0400505	0.689897	-0.0580529	0.999805
ANKRD11	49.7446	0.125059	0.35607	0.35122	0.999805
CCN1	29.9831	0.67402	0.483425	1.39426	0.999805
NBAS	11.6906	0.355236	0.575373	0.617401	0.999805
SPG7	3.45803	-0.025139	0.979082	-0.025676	0.999805
HELLS	36.1122	0.0624258	0.404303	0.154403	0.999805
ENSDNVG00010006704	19.1151	0.162542	0.496662	0.327269	0.999805
ABCA5	6.41612	0.533756	0.757291	0.704824	0.999805
GRM4	9.76166	-0.488632	0.684691	-0.713654	0.999805
ANGPTL1	9.31097	0.303956	0.656026	0.463329	0.999805
ENSDNVG00010006721	12.7574	-0.0479188	0.576944	-0.0830563	0.999805
PUM2	6.73974	0.829112	0.725125	1.1434	0.999805
DUS1L	17.9032	0.245963	0.546186	0.450328	0.999805
UTP6	4.86707	-0.328215	0.937187	-0.350213	0.999805
EIF3H	5.65888	1.0483	0.796313	1.31645	0.999805
TRIM32	3.70232	0.978842	0.957216	1.02259	0.999805
RAD21	3.44799	-0.643455	1.07659	-0.59768	0.999805
SDC1	6.24057	0.601521	0.810237	0.742401	0.999805
TRPS1	16.7132	0.250478	0.501754	0.499205	0.999805
ENSDNVG00010006786	6.6474	-0.147426	1.46973	-0.100308	0.999805
SDHC	7.2322	-0.878475	0.751387	-1.16914	0.999805
ENSDNVG00010006795	16.7343	-0.0081678	0.59529	-0.0137207	0.999805
SDF4	5.08137	-0.207878	0.849715	-0.244645	0.999805
TRIO	19.5657	0.405486	0.472877	0.857488	0.999805
TMEM11	11.1623	0.0214317	0.617605	0.0347014	0.999805
PDLIM1	4.4085	0.0988941	0.899588	0.109933	0.999805
MTF1	3.59368	-0.524509	0.986392	-0.531745	0.999805
CSMD3	4.23542	-1.4855	1.01704	-1.46061	0.999805
SVBP	3.67485	-0.614206	0.96723	-0.635015	0.999805
YWHAQ	24.6854	-0.274552	0.466905	-0.588024	0.999805
EIF3F	8.32783	0.342719	0.714698	0.47953	0.999805
ENSDNVG00010006834	9.05468	0.268513	0.649608	0.413346	0.999805
ADAM17	5.37302	1.47848	0.88571	1.66926	0.999805
CEP350	3.73694	-0.814435	1.00115	-0.8135	0.999805
DUT	8.32952	0.14839	0.664978	0.223151	0.999805
ANXA7	5.41455	-0.48237	0.822371	-0.58656	0.999805
FBN1	11.9916	0.245846	0.574995	0.427562	0.999805
MYO5A	3.9213	0.421405	0.944065	0.446373	0.999805
METTL9	5.91192	0.0863251	0.816868	0.105678	0.999805
ENSDNVG00010006857	5.07732	-1.62487	0.945147	-1.71917	0.999805
BCR	7.07541	-0.62937	0.813126	-0.774013	0.999805
CPSF3	3.66544	-0.418114	0.97826	-0.427405	0.999805
CACNA1B	3.47352	0.597383	0.984527	0.606772	0.999805
ENSDNVG00010006879	5.00626	0.243408	0.849036	0.286687	0.999805
USP54	6.97418	0.0467348	0.713633	0.0654886	0.999805
NCOR2	28.5697	-0.170091	0.461751	-0.36836	0.999805
ENSDNVG00010006901	8.61351	0.698999	0.689473	1.01382	0.999805
ITGB1BP1	12.8907	0.304972	0.585627	0.520762	0.999805
CILP	3.84543	-0.0239394	0.93167	-0.0256951	0.999805
CEP131	26.8223	-0.574218	0.499347	-1.14994	0.999805
PI4KA	4.94261	0.249135	0.846732	0.294231	0.999805
CEP152	4.26133	-0.562726	0.907621	-0.620001	0.999805
PHF12	8.36717	0.00245322	0.680533	0.00360484	0.999805
ZNF644	13.3088	-0.228885	0.593431	-0.385698	0.999805
ENSDNVG00010006941	4.86244	0.242928	0.915885	0.265239	0.999805
CZIB	6.23397	0.734376	0.748884	0.980628	0.999805
ENSDNVG00010006945	81.576	-0.535003	0.314593	-1.70062	0.999805
GGNBP2	8.51225	-0.122319	0.667529	-0.183241	0.999805
SECISBP2L	4.29513	-0.667814	0.907943	-0.735524	0.999805
POLR3E	4.46943	0.00508293	0.890704	0.00570665	0.999805
LIX1L	6.16037	-0.98348	0.807282	-1.21826	0.999805
ENSDNVG00010006960	6.78337	-0.122463	0.744211	-0.164554	0.999805
ORC2	4.33116	0.311935	0.875532	0.356281	0.999805
COPS2	6.92768	1.28707	0.746025	1.72523	0.999805
CHTOP	9.47627	0.0802629	0.625585	0.128301	0.999805
FAM214A	11.0905	0.315651	0.595534	0.530031	0.999805
cenpx	4.59265	-0.39367	0.892597	-0.441038	0.999805
FHOD3	3.51798	0.771919	0.998549	0.77304	0.999805
RPS7	66.2652	0.766786	0.389365	1.96932	0.999805
ENSDNVG00010006994	3.8172	0.162673	0.980317	0.165939	0.999805
PARD3B	19.3246	-0.493991	0.542789	-0.910099	0.999805
LAPTM4A	44.3396	0.215591	0.441184	0.488666	0.999805
MRTO4	5.43786	0.339707	0.785015	0.432739	0.999805
CLK1	20.6968	0.106047	0.465772	0.227679	0.999805
ZZEF1	5.35591	-2.19743	1.06684	-2.05976	0.999805
TRIB2	4.09747	-0.428342	0.91814	-0.466533	0.999805
RPRD1A	10.8555	-0.114157	0.59218	-0.192774	0.999805
mycn	10.8998	0.375482	0.610033	0.615511	0.999805
SCP2	4.1866	0.364379	0.889617	0.409591	0.999805
BZW1	3.62335	-1.57503	1.03947	-1.51522	0.999805
RERE	8.9971	0.465152	0.736252	0.631784	0.999805
PRKAR1B	9.42304	-0.295829	0.67076	-0.441035	0.999805
KIDINS220	6.87465	-0.0208251	0.772451	-0.0269598	0.999805
ECHDC2	4.36727	-1.50939	1.04427	-1.4454	0.999805
CAPZB	17.0107	-0.141791	0.520092	-0.272626	0.999805
ENSDNVG00010007046	3.64965	0.707412	1.04452	0.677258	0.999805
COBL	4.34821	-0.348329	0.892238	-0.390399	0.999805
UBE2J2	7.59147	-0.235554	0.709141	-0.332167	0.999805
NDUFS1	4.41993	-0.472809	0.888382	-0.532213	0.999805
WDR35	5.5873	-0.814379	0.843279	-0.965729	0.999805
EEF1B2	44.0406	0.443637	0.427875	1.03684	0.999805
ENSDNVG00010007095	21.3464	0.373628	0.494837	0.755052	0.999805
TUT4	15.0984	0.101969	0.535154	0.190541	0.999805
ID2	9.055	-0.00788768	0.661466	-0.0119246	0.999805
PYCR1	10.9399	-0.343286	0.623057	-0.55097	0.999805
FAM222B	3.71054	0.476147	1.01558	0.468841	0.999805
TEX10	4.83802	-0.427294	0.864687	-0.49416	0.999805
PDIA6	10.3528	0.280076	0.640485	0.437287	0.999805
PRPF38A	17.3774	0.201132	0.534846	0.376056	0.999805
ATP6V1C2	6.44086	0.0687441	0.739487	0.0929619	0.999805
bcl2l10	15.039	0.42466	0.52186	0.813743	0.999805
NOL10	5.31579	-0.350395	0.814916	-0.429977	0.999805
GNA13	11.8687	0.207456	0.573763	0.361571	0.999805
ENSDNVG00010007154	9.56677	0.0284345	0.667997	0.0425668	0.999805
SBNO1	7.05241	-0.294634	0.709196	-0.415448	0.999805
ENSDNVG00010007176	4.07063	0.175272	0.956193	0.183302	0.999805
MIB2	5.10556	-0.577147	0.905021	-0.637717	0.999805
btf3	8.03936	-0.715163	0.706122	-1.0128	0.999805
TXNDC12	3.82913	-0.532047	1.02806	-0.517525	0.999805
MMP23B	8.71203	1.2157	0.642812	1.89123	0.999805
ENSDNVG00010007199	5.8702	-0.21185	0.773709	-0.273811	0.999805
cdk11b	11.8268	0.574863	0.574858	1.00001	0.999805
CDK2AP1	9.13473	0.117808	0.656151	0.179544	0.999805
ENSDNVG00010007207	6.43964	0.5064	0.820309	0.617329	0.999805
MYO1C	4.60163	0.0185385	0.894239	0.020731	0.999805
COPA	6.02082	0.0292375	0.819111	0.0356942	0.999805
HPCAL1	5.05918	0.672668	0.844675	0.796363	0.999805
PDCD6	8.10909	0.269286	0.709423	0.379584	0.999805
ENSDNVG00010007227	5.0112	-0.882842	0.853529	-1.03434	0.999805
ACTG1	147.483	0.576582	0.337229	1.70976	0.999805
EXOC3	5.39716	0.53324	0.811636	0.656995	0.999805
ROCK2	7.08942	-0.241616	0.801339	-0.301515	0.999805
ENSDNVG00010007237	3.76079	0.332696	1.06829	0.311428	0.999805
YWHAE	68.0559	-0.823004	0.389258	-2.11429	0.999805
NR4A1	4.79178	-0.0952024	0.928397	-0.102545	0.999805
NMRK2	35.6926	0.170761	0.409714	0.41678	0.999805
ATP6V0A1	5.41191	0.00531166	0.852032	0.00623412	0.999805
MAPK6	3.45412	-0.839738	1.04497	-0.8036	0.999805
AP3M1	7.83455	-0.408553	0.69285	-0.589671	0.999805
znf280d	6.03577	-0.857721	0.795549	-1.07815	0.999805
ODC1	6.15012	0.0781084	0.804502	0.0970892	0.999805
P4HB	18.5791	0.0590545	0.516897	0.114248	0.999805
OSR1	4.12754	-0.483559	0.909027	-0.531952	0.999805
KAT6B	13.5043	-0.314184	0.547455	-0.573899	0.999805
ENSDNVG00010007304	6.50083	-0.665492	0.796568	-0.83545	0.999805
SPPL2A	10.3369	0.00105628	0.598163	0.00176587	0.999805
ADK	4.98164	-1.24509	0.958303	-1.29927	0.999805
NEDD4	5.32253	0.000742117	0.808638	0.000917738	0.999805
EPHB2	5.0499	0.415836	0.869818	0.478073	0.999805
TRPM7	7.16512	0.456146	0.735188	0.620449	0.999805
DOCK1	4.23815	-0.959015	0.938095	-1.0223	0.999805
ASH1L	33.901	0.0936597	0.405522	0.230961	0.999805
USP8	17.5574	-0.502268	0.507734	-0.989234	0.999805
SRSF11	45.4947	-0.00923408	0.37051	-0.0249226	0.999805
FBLIM1	5.82642	-1.51436	0.870218	-1.74021	0.999805
ENSDNVG00010007383	11.5487	0.296642	0.640207	0.463354	0.999805
ENSDNVG00010007385	3.8642	0.237323	0.935848	0.253592	0.999805
WDR12	3.84459	0.594063	0.927356	0.640598	0.999805
MYO1D	23.2593	-0.443288	0.454687	-0.974928	0.999805
CRYZ	14.1376	-0.268496	0.580922	-0.462189	0.999805
GABPB1	7.33347	-0.387865	0.75343	-0.514799	0.999805
BMPR2	7.44216	0.126294	0.738617	0.170988	0.999805
VDAC2	9.63705	-0.203723	0.662422	-0.307543	0.999805
NOP58	9.46562	-0.360862	0.664036	-0.543437	0.999805
ENSDNVG00010007432	3.89526	1.03462	0.921906	1.12226	0.999805
ENSDNVG00010007438	5.71064	-1.37506	0.93024	-1.47817	0.999805
SCG3	5.52243	0.31869	0.836038	0.38119	0.999805
SPEN	39.6852	0.125344	0.371028	0.337828	0.999805
TMEM132C	6.08351	0.0754104	0.762691	0.0988741	0.999805
ZBTB17	4.37902	-0.394712	1.00621	-0.392274	0.999805
ZNF503	8.53105	-0.16627	0.667693	-0.249021	0.999805
ENSDNVG00010007498	17.0145	0.0673864	0.519897	0.129615	0.999805
PA2G4	15.1333	-0.350468	0.635388	-0.551582	0.999805
CTH	3.76701	0.199561	0.946593	0.210821	0.999805
BNIP2	4.6903	0.00900122	0.92947	0.00968425	0.999805
RFC2	3.6983	-0.167528	0.962039	-0.174138	0.999805
TACC2	5.33255	-0.163772	0.8805	-0.185999	0.999805
VSTM4	4.49707	-1.08955	0.923417	-1.17991	0.999805
GTF2A2	6.53005	0.515494	0.727299	0.708779	0.999805
FZD9	47.1364	0.470801	0.389481	1.20879	0.999805
BAZ1B	6.89864	-1.39687	0.870652	-1.60439	0.999805
ALS2	4.54234	-0.816489	0.8879	-0.919573	0.999805
GABARAPL2	5.76541	-0.409653	0.805231	-0.508739	0.999805
ATE1	5.99578	0.33704	0.798953	0.421852	0.999805
ENSDNVG00010007569	4.31995	0.261917	0.928896	0.281966	0.999805
LRRC40	4.00528	-0.0518149	0.944531	-0.0548578	0.999805
ENSDNVG00010007604	6.03975	1.0678	0.754744	1.41478	0.999805
RPS26	3.94327	-0.309419	2.16387	-0.142994	0.999805
ENSDNVG00010007612	10.2134	0.105925	0.676496	0.156579	0.999805
RPL38	17.7169	0.241369	0.494503	0.488103	0.999805
NSMCE4A	5.11337	-0.115209	0.825075	-0.139634	0.999805
ENSDNVG00010007615	4.2836	0.742085	0.88266	0.840737	0.999805
ZRANB2	5.80602	0.774296	0.822143	0.941802	0.999805
MKS1	4.11397	0.323864	0.920135	0.351974	0.999805
GATM	3.92206	1.03995	0.953507	1.09066	0.999805
JUN	15.4264	0.12555	0.544779	0.230461	0.999805
UHRF1	9.63598	-0.272729	0.628866	-0.433684	0.999805
USP37	4.89924	1.17325	0.828973	1.4153	0.999805
ENSDNVG00010007671	7.12597	-0.0204943	0.728996	-0.028113	0.999805
FEM1A	4.51842	-0.395658	0.908916	-0.435307	0.999805
ENSDNVG00010007695	3.80893	0.169617	0.973345	0.174262	0.999805
ENSDNVG00010007711	11.4276	-0.439478	0.606733	-0.724334	0.999805
ENSDNVG00010007712	7.06765	-1.0038	0.734726	-1.36623	0.999805
ENSDNVG00010007735	4.65956	0.32727	0.858837	0.381062	0.999805
CNTNAP5	7.06237	0.210213	0.708924	0.296525	0.999805
ISLR	4.47331	-0.530524	0.90255	-0.587806	0.999805
SYNM	10.0226	-0.355355	0.624552	-0.568976	0.999805
FGFR2	32.4263	0.342329	0.40019	0.855416	0.999805
chd2	26.8681	-0.281685	0.456882	-0.616537	0.999805
rps24	19.6198	0.242878	0.481997	0.503899	0.999805
MRAS	16.9871	-0.616469	0.548409	-1.1241	0.999805
ACTB	23.2427	-0.17291	0.448316	-0.385686	0.999805
PARP16	3.94066	1.12428	1.00603	1.11755	0.999805
KHDC4	5.00949	-0.291815	0.846172	-0.344865	0.999805
SIN3A	3.97364	-0.57465	0.946849	-0.606908	0.999805
UACA	13.3981	-1.11822	0.579182	-1.93069	0.999805
ENSDNVG00010007839	6.30636	0.274157	0.743909	0.368536	0.999805
SCN8A	3.7877	-0.213613	0.972853	-0.219574	0.999805
CHCHD2	5.42792	-0.765388	0.831959	-0.919983	0.999805
MORF4L1	11.3212	1.02083	0.581817	1.75456	0.999805
CCT6B	8.67938	-0.121497	0.667066	-0.182137	0.999805
ARPC2	17.0761	-0.114299	0.492102	-0.232267	0.999805
MEF2A	8.1212	-0.874981	0.700849	-1.24846	0.999805
LAMA1	14.6845	0.847927	0.557926	1.51978	0.999805
HAT1	4.81009	0.301633	0.904001	0.333664	0.999805
CCDC186	7.91332	0.00991138	0.730031	0.0135767	0.999805
PEAK1	4.45585	-0.696011	0.903445	-0.770397	0.999805
ZMIZ1	18.9804	0.0423279	0.545326	0.0776194	0.999805
ENSDNVG00010007910	4.15293	-0.897183	0.948656	-0.945741	0.999805
DYNC1I2	10.3341	0.34911	0.631864	0.552507	0.999805
OAZ1	13.9058	-0.894825	0.56403	-1.58648	0.999805
TPM1	22.4732	-0.316444	0.445132	-0.710899	0.999805
PTPRM	5.01222	-0.811516	0.857529	-0.946343	0.999805
HDGFL2	7.29375	-0.737161	0.741367	-0.994327	0.999805
Washc2	21.5316	0.103399	0.463561	0.223053	0.999805
ENSDNVG00010007948	41.252	0.613486	0.36995	1.65829	0.999805
DCAF17	5.14862	0.394585	0.865138	0.456095	0.999805
MCMBP	3.62967	0.0373117	0.962322	0.0387725	0.999805
GTF2IRD1	4.08515	-0.668977	1.04324	-0.641252	0.999805
GORASP2	4.66256	-0.0811088	0.855578	-0.0948	0.999805
SNX33	7.74173	0.427296	0.671679	0.636161	0.999805
TNS1	7.84175	0.0584331	0.74829	0.0780889	0.999805
LIMA1	4.32337	0.267373	0.865881	0.308788	0.999805
ZFAND4	4.66634	-0.800354	0.929417	-0.861136	0.999805
SNRPD3	6.79358	-0.314169	0.727143	-0.432059	0.999805
MORC2	4.96163	0.161914	0.904809	0.178949	0.999805
MTCL1	4.94045	-1.68145	0.93586	-1.79669	0.999805
MARCHF8	3.71875	-0.106024	0.968498	-0.109473	0.999805
PPIB	4.08095	1.09504	0.94351	1.1606	0.999805
BAG3	3.50832	-1.35698	1.04792	-1.29493	0.999805
TSPAN3	9.57529	0.362634	0.694704	0.521997	0.999805
ENSDNVG00010008029	8.51557	-0.56818	0.671822	-0.845731	0.999805
RNF10	8.64691	-0.206204	0.687268	-0.300034	0.999805
SP1	4.1155	-0.110727	0.963577	-0.114912	0.999805
ANKRD12	20.252	-0.288781	0.472188	-0.611581	0.999805
COG1	4.58215	0.105854	0.878772	0.120457	0.999805
RALBP1	6.61715	-0.473227	0.765957	-0.617825	0.999805
IREB2	16.9482	0.253851	0.50542	0.502259	0.999805
GRK5	7.16333	-1.60124	0.815654	-1.96314	0.999805
POP5	10.8713	-0.14343	0.624523	-0.229664	0.999805
PRDX3	5.21804	0.294044	0.80081	0.367183	0.999805
RAB31	4.77319	0.228547	0.92867	0.246102	0.999805
SFXN4	6.35582	0.47898	0.737589	0.649386	0.999805
ENSDNVG00010008079	5.36414	0.205388	0.802898	0.255808	0.999805
VAPA	6.87719	0.470607	0.712402	0.660592	0.999805
CASP10	3.61417	0.789275	1.00035	0.789001	0.999805
BLOC1S2	5.30312	-0.112002	0.841048	-0.133169	0.999805
EIF3A	36.1036	0.0620367	0.37782	0.164197	0.999805
PPM1D	7.82097	0.260259	0.665019	0.391356	0.999805
SPOP	6.75518	0.706412	0.768669	0.919007	0.999805
PIEZO2	31.015	0.117408	0.457042	0.256886	0.999805
SPG11	7.07592	0.314121	0.749276	0.419232	0.999805
FLII	3.62189	1.22483	0.966643	1.26709	0.999805
ANTXRL	7.74913	-0.233103	0.712682	-0.327079	0.999805
EDRF1	5.12977	0.469086	0.859091	0.546026	0.999805
MLEC	3.492	-0.267339	1.00172	-0.26688	0.999805
DGCR8	6.50697	0.51166	0.734487	0.696623	0.999805
EIF3J	11.2981	0.165469	0.617671	0.267891	0.999805
SLC35B1	12.3646	0.749705	0.571408	1.31203	0.999805
BCAS3	3.82728	-0.148432	0.981274	-0.151265	0.999805
TRMT2A	4.06443	1.33561	0.966765	1.38152	0.999805
CTDSPL2	3.70707	-0.169731	1.0015	-0.169476	0.999805
RANBP1	18.6139	-0.446738	0.509791	-0.876316	0.999805
TRAF3IP1	9.68149	-0.414259	0.657916	-0.629654	0.999805
CTBP2	16.9287	-0.658624	0.499317	-1.31905	0.999805
ZRANB1	7.01437	-0.239356	0.746461	-0.320654	0.999805
AFG3L2	9.68887	0.887712	0.618382	1.43554	0.999805
ABRAXAS2	4.337	0.384376	0.86944	0.442097	0.999805
UQCRC2	5.96893	-0.038074	0.815701	-0.0466764	0.999805
CEP76	3.88952	0.249225	0.990865	0.251523	0.999805
ENSDNVG00010008216	5.49397	-1.01335	0.873413	-1.16022	0.999805
SMARCE1	4.70679	-0.885342	0.926241	-0.955844	0.999805
PTPN2	7.28275	0.0485293	0.736236	0.0659153	0.999805
DRG2	9.69534	-0.358846	0.627081	-0.572248	0.999805
SEH1L	10.216	-0.639926	0.686393	-0.932302	0.999805
mzt2b	11.1733	0.486341	0.582723	0.834601	0.999805
ENSDNVG00010008238	3.61102	0.843623	0.977276	0.863239	0.999805
OAT	11.2504	-0.327104	0.597018	-0.547896	0.999805
ENSDNVG00010008244	26.0878	-0.126828	0.461696	-0.274701	0.999805
CEP192	7.3275	-0.313386	0.693119	-0.452139	0.999805
RPS17	3.73255	-0.927483	1.03283	-0.898004	0.999805
ENSDNVG00010008251	5.33253	0.288527	0.817922	0.352756	0.999805
PCDH17	5.90753	0.0413563	0.789681	0.0523709	0.999805
DDX42	6.46335	0.186922	0.788034	0.2372	0.999805
DSEL	6.07446	-1.1402	0.851626	-1.33885	0.999805
pcbp2	53.815	-0.0226949	0.372243	-0.060968	0.999805
DIAPH3	4.61629	-1.30721	0.961683	-1.35929	0.999805
ENSDNVG00010008317	17.2661	0.108832	0.527909	0.206157	0.999805
ENSDNVG00010008318	6.27754	-0.687932	0.807399	-0.852035	0.999805
RCN2	7.89593	0.243575	0.683519	0.356355	0.999805
TMX3	8.95283	-0.270321	0.665062	-0.406459	0.999805
CSK	22.3639	-0.0185845	0.461375	-0.0402807	0.999805
SOCS6	11.697	0.409929	0.645809	0.634753	0.999805
HTRA1	4.7162	0.24204	0.873822	0.27699	0.999805
IST1	3.69232	0.320613	0.956713	0.335119	0.999805
TYMS	6.14508	0.263557	0.750647	0.351106	0.999805
ATXN1L	3.86607	0.612384	0.915436	0.668954	0.999805
IGFBP4	5.25439	0.0444535	0.85612	0.0519244	0.999805
METTL4	9.7209	0.422241	0.620693	0.680274	0.999805
ENSDNVG00010008399	12.9636	0.318763	0.563155	0.56603	0.999805
NDC80	3.74194	0.0291659	0.94342	0.030915	0.999805
AKAP13	20.8628	0.389272	0.507851	0.766508	0.999805
CRABP1	37.7671	0.655127	0.444399	1.47419	0.999805
ENSDNVG00010008431	8.34628	1.29766	0.70758	1.83394	0.999805
CUX1	15.8582	0.0258971	0.53465	0.0484374	0.999805
ENSDNVG00010008435	4.87671	0.130296	0.828104	0.157342	0.999805
SCAPER	4.1586	0.0815182	0.90436	0.0901391	0.999805
ENSDNVG00010008445	40.8838	0.0255946	0.389	0.0657959	0.999805
NBR1	3.71288	-0.794002	0.985875	-0.805377	0.999805
PSMD7	7.14366	0.20261	0.725765	0.279167	0.999805
RRM2	4.44165	0.166102	0.87657	0.189491	0.999805
TAOK3	10.5986	0.177442	0.585624	0.302997	0.999805
TIMP2	11.3914	-0.263871	0.717274	-0.36788	0.999805
SMCHD1	13.4483	0.331354	0.565475	0.585974	0.999805
INTS14	4.20726	0.519077	0.893815	0.580743	0.999805
SOX11	27.3477	-0.0674773	0.432313	-0.156084	0.999805
BRCA1	9.2752	-0.0915247	0.641737	-0.14262	0.999805
VPS35L	4.27309	0.923965	0.949115	0.973501	0.999805
NFAT5	3.95484	0.720062	0.950566	0.757509	0.999805
SUDS3	3.44725	-1.01391	1.02257	-0.991535	0.999805
ZFHX3	20.1935	-0.00154849	0.4695	-0.00329816	0.999805
GOLGA3	5.12439	-0.211756	0.877488	-0.241321	0.999805
SPPL3	6.08898	-0.0792611	0.747091	-0.106093	0.999805
ENSDNVG00010008533	18.0426	-0.359865	0.503401	-0.714868	0.999805
TBX2	12.5056	0.349647	0.595143	0.587501	0.999805
HELZ	8.50452	-0.121624	0.662599	-0.183556	0.999805
LARP6	3.97227	-0.440977	0.934174	-0.47205	0.999805
PSMD12	7.83362	-0.32317	0.683098	-0.473094	0.999805
LRRC49	4.07164	0.49591	0.974511	0.508881	0.999805
CHFR	3.59919	-0.512208	0.966234	-0.530107	0.999805
IDH2	4.28827	-2.21099	1.07447	-2.05776	0.999805
MED13L	7.16596	-0.0288809	0.724219	-0.0398786	0.999805
MPHOSPH10	4.97459	0.689584	0.837647	0.823239	0.999805
NIBAN1	3.59993	-1.73552	1.19426	-1.45322	0.999805
TERF2	5.38072	1.08813	0.841749	1.2927	0.999805
C1orf21	5.07883	0.905157	0.94101	0.961899	0.999805
ENSDNVG00010008597	4.32358	1.51581	0.917941	1.65131	0.999805
C12orf43	5.72638	-0.0065117	0.827861	-0.0078657	0.999805
BPTF	23.9688	-0.143032	0.441618	-0.323882	0.999805
ACAN	6.72202	0.362222	0.843327	0.429515	0.999805
ENSDNVG00010008614	13.3647	0.589981	0.584761	1.00893	0.999805
ENSDNVG00010008615	10.1164	0.17058	0.645575	0.26423	0.999805
FOXC2	28.923	-0.0624431	0.489181	-0.127648	0.999805
RAMAC	4.45391	-0.00157797	0.882954	-0.00178715	0.999805
ENSDNVG00010008630	9.41631	0.8136	0.63288	1.28555	0.999805
SNCA	3.46375	0.00729258	1.00825	0.00723291	0.999805
TM6SF1	5.3868	0.562097	0.825217	0.681151	0.999805
ENSDNVG00010008644	37.7909	0.490012	0.402126	1.21855	0.999805
MRPL40	3.6857	-0.0586366	0.952173	-0.0615819	0.999805
ENSDNVG00010008649	10.2747	0.0387955	0.640256	0.0605937	0.999805
ENSDNVG00010008650	19.5985	0.0335448	0.478932	0.0700408	0.999805
TRMT1L	3.57938	1.27651	0.971023	1.3146	0.999805
JPT1	4.36689	-0.645209	0.908435	-0.710243	0.999805
SUMO2	24.1605	-0.109023	0.438017	-0.248901	0.999805
ANXA2	7.70078	0.579988	0.704984	0.822698	0.999805
CABIN1	5.9014	0.00324515	0.803041	0.00404107	0.999805
BTBD1	3.67925	0.298065	0.997628	0.298774	0.999805
MEX3B	15.6895	-0.498856	0.528517	-0.943878	0.999805
PATZ1	5.79747	0.903158	0.799381	1.12982	0.999805
ENSDNVG00010008694	6.8841	-0.0243702	0.756696	-0.0322061	0.999805
TPR	7.07421	-0.683247	0.824611	-0.828569	0.999805
CLUH	11.7799	-0.843254	0.612029	-1.3778	0.999805
SPATS2	9.92768	-0.19463	0.614897	-0.316525	0.999805
TBX3	42.6869	-0.106921	0.374586	-0.285437	0.999805
HMCN1	15.7087	-0.647439	0.524793	-1.2337	0.999805
MESD	4.70762	-1.38535	0.949191	-1.45951	0.999805
ZNF207	16.1233	0.993366	0.527907	1.88171	0.999805
LIG3	6.75281	-0.244111	0.738898	-0.330372	0.999805
ENSDNVG00010008757	6.74892	0.307439	0.728271	0.422149	0.999805
lmnl3	5.14898	1.0128	0.833978	1.21442	0.999805
ENSDNVG00010008762	7.54655	-0.123607	0.756207	-0.163457	0.999805
fbrsl1	21.6482	-0.166979	0.46159	-0.361748	0.999805
GRB2	5.97942	-0.856094	0.786046	-1.08912	0.999805
EFL1	3.75035	-0.882752	0.968887	-0.9111	0.999805
ENSDNVG00010008785	6.23708	0.529621	0.824047	0.642707	0.999805
ENSDNVG00010008787	4.90435	-0.411633	0.917641	-0.448577	0.999805
RABEP1	3.53514	-1.52601	1.04462	-1.46083	0.999805
SYBU	4.4289	-1.31454	0.984603	-1.3351	0.999805
EIF4B	14.5692	-0.354128	0.539539	-0.656353	0.999805
EBAG9	4.41852	-0.197675	0.888793	-0.222409	0.999805
ENY2	8.00706	-0.387175	0.678262	-0.570834	0.999805
NUP88	9.28798	-1.09924	0.655856	-1.67604	0.999805
NUDCD1	9.51537	0.592892	0.623256	0.951281	0.999805
GOLM2	3.91796	-0.339095	0.956049	-0.354684	0.999805
EWSR1	21.9006	-0.0891974	0.465767	-0.191507	0.999805
CEP95	4.646	1.03946	0.868048	1.19747	0.999805
TLNRD1	5.85545	-1.30327	0.885062	-1.47252	0.999805
DDX5	136.562	-0.101722	0.29161	-0.34883	0.999805
RHOT1	5.02525	0.759711	0.92241	0.823615	0.999805
RCOR2	96.0737	0.257701	0.349633	0.73706	0.999805
DENND4A	3.66489	0.313938	1.01913	0.308046	0.999805
TUBA1B	9.81305	-0.331114	0.656596	-0.504289	0.999805
ENSDNVG00010008905	8.58314	0.48601	0.719971	0.675041	0.999805
NUDT12	3.85237	0.741019	0.939104	0.78907	0.999805
MIF	8.35909	0.0899296	0.708502	0.126929	0.999805
CCNH	5.02603	0.641478	0.804959	0.796908	0.999805
RASA1	8.58369	0.113184	0.7039	0.160796	0.999805
PPIP5K2	6.56765	0.163132	0.729177	0.223721	0.999805
LDAF1	6.77581	-0.680837	0.772596	-0.881232	0.999805
SLC39A6	6.43816	0.781733	0.734224	1.06471	0.999805
ABITRAM	5.05068	1.02919	0.846337	1.21605	0.999805
PAM	9.70558	-0.266678	0.622643	-0.4283	0.999805
H3f3b	36.7094	0.649956	0.41409	1.5696	0.999805
COX7C	3.68154	-1.81335	1.10245	-1.64484	0.999805
REXO5	3.83423	0.339503	0.95897	0.354029	0.999805
CHD1	26.8342	-0.457343	0.425141	-1.07574	0.999805
ELP2	4.62586	0.677628	0.879722	0.770276	0.999805
GABBR2	3.82665	-1.9613	1.29263	-1.5173	0.999805
LNPEP	6.52721	0.340634	0.737242	0.462038	0.999805
ANKS6	3.93109	1.1815	1.00871	1.17131	0.999805
GCN1	8.44115	0.0436372	0.679331	0.0642355	0.999805
UBR3	8.61442	-0.648326	0.752858	-0.861153	0.999805
ENSDNVG00010009022	3.54026	-0.72824	0.994002	-0.732634	0.999805
CAST	8.89756	-0.777626	0.661582	-1.1754	0.999805
RPLP0	26.19	0.703462	0.967856	0.726824	0.999805
ATAD5	7.86912	-0.0243088	0.679006	-0.0358006	0.999805
ELL2	9.1219	-0.308935	0.661351	-0.467128	0.999805
TERT	7.08265	0.424623	0.772622	0.549587	0.999805
CRLF3	6.88475	-0.171984	0.713104	-0.241177	0.999805
ARSK	6.39357	0.529837	0.740316	0.71569	0.999805
sdha	11.1277	0.373101	0.595613	0.626415	0.999805
TTC37	12.8787	-0.326313	0.55709	-0.585745	0.999805
COIL	6.34985	-0.0103372	0.738665	-0.0139945	0.999805
ENSDNVG00010009076	7.27394	-0.049303	0.763351	-0.0645875	0.999805
WDR36	4.06241	-0.333441	0.909719	-0.366532	0.999805
RPN2	17.0941	-0.228018	0.548716	-0.415549	0.999805
HLX	5.8035	-0.549447	0.804164	-0.683252	0.999805
EFEMP1	21.6999	-0.709689	0.477241	-1.48707	0.999805
SSB	4.14821	-0.681956	0.991536	-0.687778	0.999805
PPP4R3B	3.58587	-0.165107	0.960928	-0.17182	0.999805
PLCG1	3.95805	0.832849	0.906444	0.918809	0.999805
CFAP36	6.93992	0.215354	0.730842	0.294666	0.999805
KCNJ2	6.93897	-1.2416	0.755702	-1.64297	0.999805
RBM39	11.9497	0.385137	0.566163	0.680257	0.999805
CCDC173	4.71763	1.22533	1.0672	1.14818	0.999805
ENSDNVG00010009133	6.01245	0.688273	0.772727	0.890706	0.999805
RPS27A	17.7727	0.181018	0.558041	0.324381	0.999805
PPIG	43.9786	-0.0615956	0.371963	-0.165596	0.999805
AKAP11	6.24492	-0.483211	0.754207	-0.640687	0.999805
CCDC88A	29.37	-0.180602	0.465684	-0.387821	0.999805
NOG	5.1447	-0.0335048	0.839875	-0.0398925	0.999805
DGKH	8.98515	0.0118948	0.676507	0.0175827	0.999805
bbs5	27.5486	0.691127	0.465762	1.48386	0.999805
MAP1A	6.79831	-0.537808	0.753608	-0.713644	0.999805
SRSF6	3.59437	0.647404	0.973576	0.664975	0.999805
VWA8	7.04296	0.388208	0.727831	0.533376	0.999805
WDR76	6.00288	-0.0818732	0.799454	-0.102411	0.999805
BLM	3.54236	0.497362	0.985804	0.504524	0.999805
FAM172A	4.35714	-0.333325	0.884967	-0.376653	0.999805
SMARCAL1	3.75168	1.2674	0.974962	1.29995	0.999805
ENSDNVG00010009194	10.2615	0.597032	0.620237	0.962587	0.999805
RTN4	25.9742	-0.319966	0.431664	-0.741239	0.999805
HIPK1	7.55204	0.439551	0.70454	0.623884	0.999805
ENSDNVG00010009201	4.93113	-1.03614	0.918036	-1.12865	0.999805
ENSDNVG00010009204	15.088	-0.504527	0.520072	-0.970111	0.999805
ENSDNVG00010009209	9.61101	0.377428	0.667212	0.565679	0.999805
WBP4	11.7607	0.0159735	0.616956	0.0258908	0.999805
HOXC8	19.9126	0.924949	0.480463	1.92512	0.999805
ARFGEF2	6.08127	-1.05098	0.824598	-1.27454	0.999805
ENSDNVG00010009239	7.96697	0.526907	0.737753	0.714206	0.999805
ARRDC3	10.1336	-0.399796	0.626825	-0.637812	0.999805
LRCH1	11.1739	0.0382448	0.60024	0.0637158	0.999805
MAN2A1	3.95676	0.295931	0.9284	0.318754	0.999805
MYH7B	3.46263	-1.86423	1.18534	-1.57273	0.999805
SUGT1	4.00079	-0.687075	1.02837	-0.668123	0.999805
PJA2	4.22945	1.10638	0.885038	1.25009	0.999805
CNMD	24.7419	-0.103234	0.541134	-0.190774	0.999805
TRPC4AP	7.34392	0.574337	0.713829	0.804586	0.999805
ZC3H13	23.2618	0.306438	0.46353	0.661097	0.999805
PCDH9	3.43381	0.997421	0.999034	0.998385	0.999805
SULF2	7.04124	-0.785884	0.752552	-1.04429	0.999805
MEF2C	18.365	-0.969599	0.56282	-1.72275	0.999805
ENSDNVG00010009332	12.5024	0.425865	0.559572	0.761055	0.999805
TRIM33	4.58204	0.646826	0.875447	0.738853	0.999805
ENSDNVG00010009346	4.00196	0.924292	0.924313	0.999977	0.999805
UNKL	3.91313	-0.0540555	0.930402	-0.058099	0.999805
PECR	4.05764	0.125027	0.983407	0.127136	0.999805
SLC19A1	6.27361	-0.698816	0.819606	-0.852625	0.999805
ENSDNVG00010009376	7.41536	-0.256137	0.710895	-0.360302	0.999805
COL6A3	29.3269	0.423679	0.436775	0.970016	0.999805
ZMYND8	10.0308	0.335894	0.628477	0.534457	0.999805
ERCC3	11.6685	0.0474846	0.563395	0.0842829	0.999805
ZFHX4	25.2941	0.51284	0.481098	1.06598	0.999805
FAM20C	11.338	0.0411116	0.610106	0.0673843	0.999805
NCOA6	4.65402	0.725731	0.877594	0.826955	0.999805
ENSDNVG00010009419	8.19036	-0.660024	0.690457	-0.955923	0.999805
TRAF7	8.44323	-0.21849	0.710037	-0.307716	0.999805
USP42	9.62688	0.247874	0.654923	0.378478	0.999805
col6a1	7.63151	-1.43674	0.736689	-1.95026	0.999805
LZTR1	4.5784	0.413262	0.86162	0.479634	0.999805
RNF157	3.94069	-0.169747	0.964994	-0.175905	0.999805
COL6A2	95.881	-0.343985	0.316708	-1.08613	0.999805
PALM2AKAP2	6.40059	0.963062	0.768506	1.25316	0.999805
ZFAND1	5.28281	0.528368	0.797628	0.662424	0.999805
NME2	25.5622	-0.223034	0.953397	-0.233936	0.999805
CHAF1A	9.5908	-0.726514	0.689799	-1.05323	0.999805
SPAG9	7.16865	-0.619723	0.771923	-0.80283	0.999805
SCAMP2	3.53724	-1.05169	1.00488	-1.04658	0.999805
TOB1	18.8533	-0.111399	0.497651	-0.223849	0.999805
CGNL1	5.77385	0.146644	0.815125	0.179904	0.999805
LUC7L3	121.007	0.506734	0.307652	1.6471	0.999805
ENSDNVG00010009546	5.84752	-0.0183886	0.776816	-0.0236718	0.999805
abcc3	4.62984	0.00505215	0.897542	0.00562887	0.999805
ENSDNVG00010009567	3.67821	-0.510345	1.01956	-0.500557	0.999805
MYO9A	7.81599	0.160664	0.734624	0.218703	0.999805
CACNA1G	12.6432	1.06505	0.556081	1.91527	0.999805
DLGAP4	5.88494	0.889195	0.760257	1.1696	0.999805
DCAF12	3.63708	-1.31883	1.04639	-1.26036	0.999805
ENSDNVG00010009590	8.81005	0.420885	0.69759	0.603341	0.999805
ADARB1	3.75606	-0.48747	0.961505	-0.506987	0.999805
UBAP2	24.7184	-0.0497646	0.430559	-0.115581	0.999805
PKM	5.12409	-0.686281	0.872867	-0.786239	0.999805
TOMM34	4.35217	0.296052	0.92941	0.318538	0.999805
ndufa11	5.6041	-0.713134	0.820323	-0.869333	0.999805
CYGB	3.62574	0.763935	0.964105	0.792377	0.999805
TNRC6A	11.3894	-0.641059	0.595939	-1.07571	0.999805
PCNT	24.5491	-0.501353	0.454941	-1.10202	0.999805
rpl7	25.1183	-0.375432	0.463065	-0.810754	0.999805
PTPRD	4.17031	-1.62909	1.10331	-1.47655	0.999805
OAZ2	19.0917	-0.156278	0.504884	-0.309533	0.999805
FAM193A	8.29763	-0.459719	0.680076	-0.675981	0.999805
SMC2	10.8443	0.278497	0.601421	0.463064	0.999805
SERINC3	4.75283	1.56112	0.861234	1.81265	0.999805
TXN	4.11392	0.115759	0.943946	0.122633	0.999805
ENSDNVG00010009693	5.03234	-1.96752	1.00077	-1.96601	0.999805
MPDZ	3.7834	0.163218	0.921219	0.177176	0.999805
CIRBP	87.5561	0.168288	0.339183	0.496156	0.999805
ESCO1	4.547	-0.31163	0.892831	-0.349036	0.999805
SLTM	18.0695	0.438581	0.498173	0.880379	0.999805
RPL27	20.4094	-0.0852996	0.481454	-0.177171	0.999805
TOP2A	8.03199	0.69325	0.697064	0.994528	0.999805
ENSDNVG00010009731	11.8134	0.550468	0.596424	0.922947	0.999805
NFIB	9.72237	-0.352221	0.624548	-0.563961	0.999805
GEMIN4	4.24576	0.626465	0.929818	0.673751	0.999805
ENSDNVG00010009746	3.60047	0.0369844	0.961825	0.0384523	0.999805
ENSDNVG00010009749	16.4652	0.286032	0.548132	0.521831	0.999805
DAZAP1	5.81698	0.683536	0.758382	0.901308	0.999805
NOP56	6.3256	0.702979	0.807566	0.870491	0.999805
IMPACT	3.8225	0.767778	1.04599	0.734017	0.999805
ATIC	4.46962	0.788299	0.896128	0.879672	0.999805
OSBPL1A	8.36299	-0.0647998	0.673759	-0.0961766	0.999805
SF3A1	3.45865	0.129518	0.986986	0.131225	0.999805
TTC39B	4.43798	0.341784	0.909726	0.375699	0.999805
ABCA12	3.76588	-0.108334	0.953843	-0.113577	0.999805
SETBP1	21.6998	0.0176576	0.455337	0.0387791	0.999805
SEC14L1	19.7016	-0.349283	0.496608	-0.703337	0.999805
LRRC59	3.73694	-0.814435	1.00115	-0.8135	0.999805
SPTBN1	47.6282	0.219489	0.40875	0.536977	0.999805
rps15	29.6811	-0.37736	0.462192	-0.816456	0.999805
TTC39C	3.88078	-1.8663	1.1884	-1.57043	0.999805
NKIRAS2	5.32764	0.31205	0.856474	0.364343	0.999805
ENSDNVG00010009815	17.5716	0.222426	0.517123	0.430122	0.999805
MAP2K1	6.24012	-0.646847	0.77317	-0.836617	0.999805
COL1A1	2257.91	0.533408	0.341921	1.56004	0.999805
rpl4	49.9223	-0.0842205	0.387094	-0.217571	0.999805
LONP1	4.58188	0.426865	0.895984	0.476421	0.999805
ENSDNVG00010009837	4.74083	-0.401922	0.86017	-0.467258	0.999805
ENSDNVG00010009839	5.61392	-0.740871	0.947235	-0.782141	0.999805
ITCH	4.30311	1.00849	0.878213	1.14834	0.999805
hiat1a	3.42891	0.27594	1.02722	0.268628	0.999805
GPR75	6.93466	0.0678574	0.813957	0.0833673	0.999805
PIAS1	5.37573	-0.48872	0.840365	-0.581557	0.999805
ERLEC1	10.0928	0.504382	0.636428	0.792521	0.999805
ENSDNVG00010009871	29.1011	-0.0236336	0.417044	-0.0566692	0.999805
PSIP1	20.5297	0.800285	0.511734	1.56387	0.999805
PHF20	12.6139	-0.136484	0.559458	-0.243958	0.999805
rpl36	10.6924	-0.245143	0.628849	-0.389827	0.999805
TNRC6C	67.634	0.00206166	0.328335	0.00627913	0.999805
USO1	7.23348	-0.0894751	0.704477	-0.127009	0.999805
ENSDNVG00010009899	3.44624	0.753904	1.0312	0.731095	0.999805
C18orf25	3.58577	0.691635	0.980186	0.705616	0.999805
ROCK1	19.4294	-0.102778	0.471427	-0.218015	0.999805
STAU1	11.5796	-0.72135	0.609803	-1.18292	0.999805
LMNB2	10.3839	-0.675312	0.629346	-1.07304	0.999805
KIF23	4.32614	-0.16751	0.875414	-0.191349	0.999805
CDH2	3.88499	-1.71582	1.0245	-1.67479	0.999805
CCNI	33.9927	0.027653	0.423479	0.0652995	0.999805
BCAS2	9.73035	-1.02499	0.677313	-1.51332	0.999805
CNTLN	4.97122	-0.320225	1.02296	-0.313039	0.999805
CLTCL1	4.23889	-0.670796	0.929185	-0.721919	0.999805
SEPTIN11	6.86305	-0.0866612	0.731971	-0.118394	0.999805
NRXN1	8.8685	1.44432	0.701978	2.0575	0.999805
SPPL2B	8.45656	-0.384842	0.654002	-0.588441	0.999805
LSM7	5.373	-0.282609	0.857423	-0.329603	0.999805
THOC1	6.11685	-0.0528117	0.805843	-0.0655359	0.999805
RBBP6	27.8692	-0.247197	0.42461	-0.582173	0.999805
SPG21	5.50284	0.567104	0.775907	0.730891	0.999805
ERGIC3	3.87351	-1.39646	1.0582	-1.31965	0.999805
UHRF2	11.4066	0.684165	0.612998	1.1161	0.999805
SEC23B	7.60357	0.501615	0.715182	0.701381	0.999805
YWHAH	15.7008	-0.161201	0.537594	-0.299856	0.999805
BIRC5	4.49014	0.423011	0.904566	0.46764	0.999805
VPS25	3.92413	0.0917059	0.981172	0.0934657	0.999805
EPB41L1	3.68938	-0.472017	1.08556	-0.434815	0.999805
ITGA11	22.0618	-0.0871121	0.46189	-0.188599	0.999805
CDC37L1	6.86149	0.661293	0.768646	0.860336	0.999805
ANP32E	11.2284	-0.018284	0.639684	-0.0285829	0.999805
RNF41	5.3232	-0.319232	0.850804	-0.375213	0.999805
AHCY	6.28256	-0.57938	0.775857	-0.746761	0.999805
IFT52	6.88777	-0.0348389	0.712787	-0.0488771	0.999805
ERMP1	3.56174	-1.1482	1.07074	-1.07235	0.999805
ENSDNVG00010010083	4.01796	0.680331	0.917899	0.741183	0.999805
IGF1R	10.3734	-1.05018	0.679506	-1.5455	0.999805
RBBP8	4.12654	1.04785	0.929473	1.12736	0.999805
COPS4	8.95548	0.409744	0.691246	0.592762	0.999805
KCTD1	5.75503	0.474688	0.815129	0.582347	0.999805
TP53BP1	9.11783	0.161338	0.64811	0.248937	0.999805
CEP250	8.43456	0.106804	0.652221	0.163754	0.999805
GET4	5.52791	0.0305297	0.787718	0.0387572	0.999805
EIF2S2	13.7141	0.504499	0.562345	0.897134	0.999805
USP22	3.92494	-1.33447	0.982366	-1.35843	0.999805
ZBTB39	10.1839	-0.665275	0.657386	-1.012	0.999805
CSE1L	10.5667	-0.352927	0.625424	-0.5643	0.999805
ENSDNVG00010010145	37.7237	-0.442436	0.396206	-1.11668	0.999805
ENSDNVG00010010149	7.25691	-0.0482031	0.691619	-0.069696	0.999805
SEC31A	8.70962	0.154748	0.680707	0.227334	0.999805
ZNF638	26.1949	0.357741	0.431939	0.828221	0.999805
SAMHD1	4.42251	0.0460367	0.912097	0.0504734	0.999805
C1QBP	4.85303	-0.475363	0.862096	-0.551404	0.999805
ENSDNVG00010010238	4.39739	0.518756	0.899589	0.576659	0.999805
ENSDNVG00010010255	3.90773	0.176145	0.948327	0.185743	0.999805
ENSDNVG00010010259	8.57978	0.49401	0.657092	0.751814	0.999805
IQGAP1	17.7592	0.0440577	0.49369	0.0892416	0.999805
ENSDNVG00010010277	3.84186	0.23267	0.922307	0.252269	0.999805
SERPINH1	4.0867	-0.433195	0.939881	-0.460904	0.999805
IRF6	3.82743	0.382749	0.982326	0.389635	0.999805
COG7	3.62184	-0.0672971	1.01763	-0.0661313	0.999805
eef2l2	4.8863	-1.33931	0.890997	-1.50316	0.999805
naca	11.2595	0.158337	0.585268	0.270537	0.999805
MSI2	7.11035	0.313676	0.812409	0.386106	0.999805
PTGES3	10.0863	-0.102573	0.629518	-0.162939	0.999805
UBFD1	4.60082	0.116164	0.9314	0.124719	0.999805
AP2B1	4.03439	-0.149156	0.902622	-0.165248	0.999805
ENSDNVG00010010356	13.6018	0.151824	0.594494	0.255384	0.999805
SMAD2	8.43342	0.545073	0.657127	0.829479	0.999805
HDAC4	5.86627	-0.443618	0.843483	-0.525936	0.999805
RBM12	6.13197	0.108125	0.750144	0.144139	0.999805
CPNE1	8.22444	0.501391	0.672326	0.745756	0.999805
INTS2	23.1376	0.156808	0.481841	0.325435	0.999805
LRRC28	3.82116	-1.34912	1.04573	-1.29013	0.999805
ZDHHC4	3.74288	0.650219	0.919939	0.706806	0.999805
NLK	5.56899	0.643842	0.801069	0.803729	0.999805
SMAD7	5.71068	-1.07554	0.93971	-1.14454	0.999805
NOS2	14.0438	0.302218	0.638654	0.473211	0.999805
ccz1	8.73901	0.553712	0.64289	0.861286	0.999805
ZHX3	3.43461	-0.128998	0.999695	-0.129037	0.999805
ENSDNVG00010010454	7.88301	1.08628	0.683339	1.58966	0.999805
MRC2	24.5142	0.339674	0.434254	0.782201	0.999805
VEZF1	36.6876	0.00793401	0.402693	0.0197024	0.999805
ENSDNVG00010010476	23.7067	0.0970201	0.447548	0.216782	0.999805
SCD5	19.077	1.01143	0.500769	2.01975	0.999805
PLEKHF2	13.6535	0.490578	0.534027	0.91864	0.999805
HIC2	4.81532	-0.901095	0.867039	-1.03928	0.999805
HELQ	4.00825	0.413346	0.953905	0.43332	0.999805
ENSDNVG00010010504	9.15754	0.910793	0.649719	1.40183	0.999805
ENSDNVG00010010508	6.66505	0.641828	0.775568	0.827559	0.999805
RNFT1	3.6708	0.089109	1.02852	0.0866381	0.999805
ENSDNVG00010010526	3.82376	0.424304	1.0382	0.408691	0.999805
ENSDNVG00010010537	4.69268	-1.93664	1.02841	-1.88314	0.999805
DNAJC7	4.3086	-0.816731	0.919411	-0.88832	0.999805
ADAMTS3	5.37679	0.538067	0.797476	0.674713	0.999805
ENSDNVG00010010554	14.8652	-0.0654858	0.533628	-0.122718	0.999805
MTDH	18.005	-0.2802	0.486249	-0.576248	0.999805
FIGN	5.96505	-0.308742	0.775959	-0.397885	0.999805
ENSDNVG00010010573	4.97019	0.403795	0.864693	0.466981	0.999805
MAFB	97.4945	-0.200815	0.343804	-0.584099	0.999805
ENSDNVG00010010586	4.25178	0.352593	0.944389	0.373356	0.999805
ENSDNVG00010010587	7.44384	0.560573	0.701348	0.79928	0.999805
SS18L1	4.95729	0.762052	0.813832	0.936375	0.999805
GNA12	3.57712	-0.27814	0.9634	-0.288707	0.999805
ENSDNVG00010010613	13.5291	0.373258	0.54962	0.67912	0.999805
ENSDNVG00010010621	15.6732	0.298569	0.530177	0.563149	0.999805
ARHGAP12	5.86542	-0.58634	0.839855	-0.698145	0.999805
PDAP1	7.86075	0.532399	0.748616	0.711178	0.999805
ENSDNVG00010010631	6.61064	1.09719	0.752307	1.45843	0.999805
ENSDNVG00010010637	4.30013	0.990032	0.878941	1.12639	0.999805
ENSDNVG00010010646	4.02017	1.04661	0.91229	1.14723	0.999805
ENSDNVG00010010664	4.52112	-0.523198	0.906102	-0.577416	0.999805
NUDT1	7.1728	0.861722	0.720132	1.19662	0.999805
NBN	3.87648	0.139508	0.978357	0.142594	0.999805
stx16	7.46213	0.290417	0.784473	0.370207	0.999805
COPS3	3.56133	-0.455706	0.990514	-0.46007	0.999805
OSR2	6.18662	-0.167489	0.836158	-0.200308	0.999805
ENSDNVG00010010703	9.77813	0.633978	0.622423	1.01856	0.999805
PSMD14	6.14417	0.384405	0.781295	0.49201	0.999805
SDAD1	3.55846	-0.544193	0.976387	-0.557354	0.999805
TCFL5	15.5877	1.00217	0.619216	1.61845	0.999805
ENSDNVG00010010720	15.0238	1.06024	0.526748	2.0128	0.999805
ENSDNVG00010010721	6.38018	0.932356	0.750029	1.24309	0.999805
VPS13B	4.93011	-0.352411	0.888254	-0.396746	0.999805
ENSDNVG00010010729	10.2216	-0.0875363	0.645163	-0.135681	0.999805
col9a3	103.925	0.781292	0.43988	1.77615	0.999805
ENSDNVG00010010731	5.17712	-0.883928	0.867338	-1.01913	0.999805
ANKRD17	17.0276	0.097189	0.494403	0.196578	0.999805
ssna1	3.53166	0.531484	0.953036	0.557675	0.999805
RB1CC1	9.4592	-0.046581	0.637263	-0.0730954	0.999805
ACLY	8.80664	0.264784	1.2805	0.206782	0.999805
IQCE	3.78038	-0.0796106	0.945711	-0.0841806	0.999805
WAC	4.11787	-0.766873	0.959092	-0.799583	0.999805
rpl17	15.6015	0.237286	0.552626	0.42938	0.999805
ABCC8	6.4731	-0.661637	0.779342	-0.84897	0.999805
TCEA1	10.5189	0.368623	0.633966	0.581456	0.999805
MGME1	3.82822	0.481952	0.945792	0.509575	0.999805
ACAA2	8.25321	-0.25799	0.693148	-0.372201	0.999805
ATP6V1H	8.33966	-0.0455114	0.659675	-0.0689907	0.999805
SNX5	6.29251	0.402475	0.81788	0.492095	0.999805
CIR1	10.4028	0.368136	0.608982	0.60451	0.999805
RRBP1	21.935	-0.077079	0.50445	-0.152798	0.999805
TNNT3	11.3562	-2.96106	1.66149	-1.78217	0.999805
MRPL15	16.9941	0.245323	0.515809	0.475608	0.999805
TMUB2	7.74163	-1.03363	0.741312	-1.39433	0.999805
KIF5B	14.8035	-0.130958	0.524996	-0.249446	0.999805
DSTN	17.69	-0.371106	0.51657	-0.718405	0.999805
CST3	11.3724	-0.958035	0.644222	-1.48712	0.999805
EPC1	4.73142	-0.266031	0.844203	-0.315126	0.999805
VMP1	8.63271	0.516901	0.6786	0.761716	0.999805
FAP	5.82952	0.6633	0.764695	0.867405	0.999805
ENSDNVG00010010843	4.27765	0.715067	0.895562	0.798457	0.999805
ITGB1	28.1765	-0.293758	0.418812	-0.701409	0.999805
SSRP1	8.04238	0.530169	0.726885	0.729372	0.999805
OLA1	5.62615	0.664902	0.820861	0.810006	0.999805
SMARCC1	9.80198	-1.41648	0.683812	-2.07144	0.999805
RUNX1T1	24.7271	0.744101	0.479802	1.55085	0.999805
ZDHHC5	3.46898	0.872335	1.08051	0.807336	0.999805
DNAJC1	8.26578	0.11877	0.671222	0.176945	0.999805
ENSDNVG00010010907	13.5738	0.00827992	0.548615	0.0150924	0.999805
ENSDNVG00010010909	12.2234	0.845188	0.569163	1.48497	0.999805
NRP1	6.10168	-0.463887	0.884208	-0.524636	0.999805
TGS1	4.71568	0.338129	0.876746	0.385664	0.999805
PLA2R1	6.45943	-0.119244	0.757508	-0.157417	0.999805
PARD3	7.98837	-0.265756	0.718684	-0.369781	0.999805
RPS20	45.3382	0.336924	0.395109	0.852736	0.999805
TCF4	5.94407	0.55262	0.7697	0.717968	0.999805
CUL2	20.4033	0.746326	0.463602	1.60984	0.999805
P3H4	7.79099	0.231598	0.790066	0.293138	0.999805
WDR7	4.47711	0.0855868	0.905552	0.0945135	0.999805
FAM110B	4.15414	-0.0251259	0.955468	-0.0262969	0.999805
MTPAP	5.69387	1.03873	0.795948	1.30503	0.999805
CCNY	6.46372	-0.71073	0.802558	-0.885581	0.999805
ASPH	9.69246	-0.0765368	0.666391	-0.114853	0.999805
NARS1	5.91566	0.58792	0.800656	0.734298	0.999805
VIRMA	3.8058	0.0231886	0.928176	0.0249829	0.999805
PSMC3IP	5.2795	-0.364344	0.833566	-0.437091	0.999805
FTH1	5.65591	0.594955	0.875144	0.679836	0.999805
COMMD3	4.51232	1.1245	0.87349	1.28736	0.999805
ENSDNVG00010011037	6.67072	0.706369	0.758086	0.931779	0.999805
ENSDNVG00010011042	5.39097	0.0556028	0.844125	0.0658703	0.999805
SDCBP	5.72811	-0.946251	0.804711	-1.17589	0.999805
SVIL	28.0554	0.435945	0.418856	1.0408	0.999805
ADAM10	6.14942	0.170162	0.764398	0.222608	0.999805
ENSDNVG00010011069	260.314	-0.0105203	0.26985	-0.0389859	0.999805
YTHDF3	4.16622	0.0117679	0.922981	0.0127499	0.999805
NSMAF	8.42725	0.939467	0.692578	1.35648	0.999805
ENSDNVG00010011086	9.65456	1.35344	0.663183	2.04082	0.999805
PTPN5	5.15527	1.64368	0.888352	1.85026	0.999805
TOX	5.45335	0.698866	0.794596	0.879524	0.999805
PABPC1	36.92	-0.225487	0.457761	-0.492587	0.999805
INTS8	8.12845	0.25322	0.691166	0.366367	0.999805
ENSDNVG00010011107	5.77297	0.397105	0.800573	0.496026	0.999805
CHD7	9.62789	-0.966806	0.665088	-1.45365	0.999805
YWHAZ	17.1823	-0.940161	0.533264	-1.76303	0.999805
MSRB2	9.4147	0.82505	0.619778	1.3312	0.999805
ATRN	36.7843	-0.0216265	0.404104	-0.0535172	0.999805
ZEB1	20.6136	0.0208573	0.472462	0.0441459	0.999805
ENSDNVG00010011136	6.99982	0.46731	0.723287	0.646092	0.999805
ENSDNVG00010011145	9.22821	0.0644494	0.632753	0.101856	0.999805
WSB1	80.9566	0.596272	0.319842	1.86427	0.999805
DNAAF9	5.45125	0.401161	0.813942	0.492862	0.999805
ASXL3	7.39224	0.155254	0.711374	0.218246	0.999805
NF1	18.9286	0.336043	0.482909	0.695872	0.999805
MCMDC2	4.52171	-0.721616	0.911264	-0.791885	0.999805
KIAA1217	3.56257	-0.211274	1.03054	-0.205013	0.999805
ARHGAP21	5.9245	0.892936	0.788736	1.13211	0.999805
GJC1	10.1199	-0.567327	0.64496	-0.879631	0.999805
AKAP1	5.75476	-0.422306	0.819956	-0.515035	0.999805
ctsd	23.1668	0.017565	0.460085	0.0381778	0.999805
IFITM10	4.61898	0.840982	0.839808	1.0014	0.999805
DUSP8	3.58601	0.819814	0.970653	0.844601	0.999805
CSPP1	13.2486	0.831904	0.538371	1.54523	0.999805
ENKUR	6.26486	1.04585	0.817145	1.27988	0.999805
DDRGK1	5.90688	-0.410375	0.797961	-0.514279	0.999805
ENSDNVG00010011235	10.5535	-0.381657	0.636835	-0.599303	0.999805
MDH2	4.04726	-0.061358	0.932575	-0.0657942	0.999805
ITGAE	4.39049	1.11737	0.887873	1.25847	0.999805
THNSL1	6.73594	-0.0148135	0.768734	-0.01927	0.999805
PTPRA	11.6138	-0.755779	0.588255	-1.28478	0.999805
ENC1	3.55758	-1.33268	1.03395	-1.28892	0.999805
ENSDNVG00010011270	5.06612	0.656391	0.830797	0.790074	0.999805
PREX2	3.48227	-1.73455	1.19639	-1.44982	0.999805
PAIP1	5.97882	0.695969	0.806167	0.863306	0.999805
RORA	6.55531	-0.168557	0.755072	-0.223233	0.999805
CARS1	7.9212	0.937611	0.703449	1.33288	0.999805
NCOR1	18.8171	0.484355	0.486345	0.99591	0.999805
HAPLN1	17.9435	0.0839659	0.550308	0.15258	0.999805
NAP1L4	6.35555	-0.963781	0.798984	-1.20626	0.999805
ENSDNVG00010011330	7.21187	0.229591	0.735383	0.312207	0.999805
ARIH1	10.7555	0.253949	0.600438	0.42294	0.999805
Tarsl2	3.61183	-0.108663	1.04862	-0.103624	0.999805
ldha	6.73184	-0.122391	0.775951	-0.15773	0.999805
VCAN	224.798	-0.53499	0.274757	-1.94714	0.999805
ENSDNVG00010011345	73.4648	0.144025	0.377797	0.381222	0.999805
ARL13B	5.2185	-0.424524	0.826037	-0.513929	0.999805
DCAF13	3.61845	-0.771772	1.05639	-0.730573	0.999805
MSC	4.24017	-4.22732	2.26263	-1.86832	0.999805
DDX52	3.70989	0.504118	0.950412	0.530421	0.999805
STX19	5.94508	0.857232	0.766016	1.11908	0.999805
SNAI2	11.2011	0.421324	0.595643	0.707343	0.999805
ENSDNVG00010011368	7.97784	0.223449	0.66654	0.335238	0.999805
FZD6	4.12446	-0.690421	0.945043	-0.730571	0.999805
CGGBP1	5.84543	-0.0135711	0.844787	-0.0160645	0.999805
PRKDC	4.19554	-0.928409	0.943142	-0.984378	0.999805
AZIN1	7.66876	-0.0195325	0.674766	-0.0289471	0.999805
ABI1	7.0075	0.536455	0.744445	0.720611	0.999805
ABHD12	9.33283	0.739083	0.635973	1.16213	0.999805
SPTY2D1	3.99808	0.168191	0.995748	0.168909	0.999805
MCM4	3.86806	-0.192967	0.937986	-0.205725	0.999805
ATP6V1C1	5.15693	-0.537746	0.828755	-0.64886	0.999805
ENSDNVG00010011444	111.768	0.158907	0.336354	0.472439	0.999805
MEA1	7.34508	0.59048	0.764555	0.772318	0.999805
UBR5	9.8028	-0.483066	0.661354	-0.730421	0.999805
ENSDNVG00010011462	5.31215	-0.81692	0.905639	-0.902037	0.999805
ENSDNVG00010011473	3.56611	-1.02099	1.1378	-0.897344	0.999805
rpl37	8.14772	0.115898	0.756073	0.15329	0.999805
TSSC4	4.47925	0.618653	0.902818	0.685246	0.999805
PHLDB2	61.1574	-0.0638275	0.339194	-0.188174	0.999805
PDGFA	24.1896	-0.279508	0.451959	-0.618437	0.999805
NPEPPS	10.9095	0.828067	0.657539	1.25934	0.999805
HERC1	25.121	-0.169819	0.443352	-0.383035	0.999805
MAD1L1	3.90557	0.442491	1.01249	0.437032	0.999805
KPNB1	12.8422	-0.273737	0.558236	-0.49036	0.999805
CD81	15.5415	-0.205249	0.540812	-0.37952	0.999805
IQGAP2	9.86738	0.206505	0.676408	0.305296	0.999805
NECTIN3	4.96761	-0.0854951	0.841032	-0.101655	0.999805
USP3	5.7633	-0.521968	0.779338	-0.669758	0.999805
BLMH	10.3815	-0.410678	0.613754	-0.669125	0.999805
VPS13C	6.22188	-0.386325	0.756413	-0.510733	0.999805
ENSDNVG00010011570	3.48436	0.538884	1.06157	0.507631	0.999805
rps23	61.2674	0.329446	0.360069	0.914954	0.999805
arpc1a	74.3994	-0.100191	0.33869	-0.29582	0.999805
NSRP1	6.00296	-0.182508	0.761382	-0.239706	0.999805
ENSDNVG00010011604	3.48597	-0.943243	1.05167	-0.896896	0.999805
SSBP2	4.51735	-0.666368	0.943337	-0.706394	0.999805
aggf1	7.52116	-0.00433103	0.741221	-0.0058431	0.999805
FBN2	40.619	0.0114044	0.371316	0.0307135	0.999805
ABHD15	9.73762	0.212157	0.640168	0.331409	0.999805
ALCAM	3.63735	0.145084	0.953614	0.152141	0.999805
ZCCHC9	5.06089	-0.651892	0.855598	-0.761914	0.999805
AIMP2	6.89731	-0.934015	0.773875	-1.20693	0.999805
BBX	10.9382	-0.279795	0.599084	-0.467038	0.999805
SLC12A2	6.14922	-0.719222	0.778957	-0.923314	0.999805
GNPTG	3.6583	-2.18278	1.15048	-1.89728	0.999805
WDR41	6.76528	0.598986	0.739142	0.81038	0.999805
GTPBP4	8.8774	-0.293488	0.756586	-0.387912	0.999805
TSR3	5.7033	0.625217	0.804511	0.777139	0.999805
PITRM1	8.65354	0.836287	0.647377	1.29181	0.999805
UBE2I	6.47361	0.505958	0.846847	0.597461	0.999805
ENSDNVG00010011685	5.11849	-0.27585	0.837423	-0.329403	0.999805
PFKP	8.22548	0.515174	0.738915	0.697203	0.999805
CTNND2	4.80489	0.0881442	0.932822	0.0944919	0.999805
AP3B1	7.29082	-0.729639	0.735949	-0.991426	0.999805
RPL24	10.4123	-0.6528	0.664194	-0.982846	0.999805
KCTD5	5.65612	-0.369649	0.793112	-0.466075	0.999805
atp8b5a	6.94799	-0.203743	0.739654	-0.275457	0.999805
ENSDNVG00010011695	7.30558	-0.31598	0.735699	-0.429497	0.999805
BRI3	5.41348	0.724002	0.812895	0.890647	0.999805
DCP2	3.66433	0.212873	1.03723	0.205232	0.999805
ENSDNVG00010011719	8.65663	0.811454	0.645818	1.25648	0.999805
CLTC	8.10287	-0.220447	0.676039	-0.326087	0.999805
REEP5	6.39841	0.750613	0.728159	1.03084	0.999805
ENSDNVG00010011746	3.78085	1.51635	0.971269	1.5612	0.999805
APC	8.20728	0.185922	0.692517	0.268473	0.999805
ENSDNVG00010011752	4.19821	0.540454	0.921443	0.586531	0.999805
ENSDNVG00010011760	8.48075	-0.574823	0.660915	-0.869738	0.999805
LMNB1	6.18866	0.390723	0.785794	0.497233	0.999805
ENSDNVG00010011773	4.9942	0.43031	0.816634	0.526931	0.999805
ENSDNVG00010011779	7.09443	-0.170442	0.725896	-0.234802	0.999805
ABI3BP	7.49139	-0.482679	0.744885	-0.647991	0.999805
EPB41L4A	11.6175	-0.488149	0.612229	-0.797332	0.999805
CCT5	13.5092	0.110623	0.539924	0.204885	0.999805
VCP	10.2265	-0.498498	0.699865	-0.712278	0.999805
ENSDNVG00010011824	6.70386	1.3722	0.734042	1.86938	0.999805
KDM3A	6.74439	0.607016	0.776371	0.781863	0.999805
ENSDNVG00010011844	6.39711	-1.42779	0.802105	-1.78006	0.999805
ZNF608	10.2073	0.0154674	0.605464	0.0255464	0.999805
CPLANE1	7.26695	-0.29267	0.720836	-0.406015	0.999805
MTHFD2L	5.21529	0.318646	0.831955	0.383009	0.999805
PDPK1	8.26821	-0.200672	0.692026	-0.289978	0.999805
TFG	22.3362	-0.0701643	0.483299	-0.145178	0.999805
CTBP1	12.2751	0.332576	0.563864	0.589816	0.999805
CEP120	3.79419	-0.37106	0.989171	-0.375122	0.999805
TOMM70	13.0495	0.283638	0.542731	0.522613	0.999805
ENSDNVG00010011912	9.33711	-0.452784	0.640278	-0.707168	0.999805
NUP155	3.8999	0.101287	0.920647	0.110017	0.999805
SNX24	5.13571	0.588044	0.81574	0.720872	0.999805
EIF2AK3	10.2686	0.0643392	0.612354	0.105069	0.999805
NIPBL	15.5194	0.174411	0.518066	0.336658	0.999805
ENSDNVG00010011923	12.6725	0.140431	0.553602	0.253667	0.999805
MAEA	4.26797	-1.4869	1.01608	-1.46336	0.999805
SNX2	7.23488	0.207806	0.696981	0.298151	0.999805
DCBLD2	4.20704	1.10247	0.937763	1.17564	0.999805
TWIST2	31.7207	0.359215	0.46239	0.776865	0.999805
ENSDNVG00010011935	4.44362	0.434615	0.86761	0.500934	0.999805
ENSDNVG00010011937	9.68898	0.358737	0.619691	0.578897	0.999805
ABI2	7.25967	-0.765968	0.725589	-1.05565	0.999805
PTCD3	4.025	1.32358	0.952419	1.38971	0.999805
[truncated: 5,672 more rows]
