# Supplementary material for: Heterochronic activation of TGF-β signaling drives the diversity of the avian sterna
Source: Nat Commun. 2026 Apr 29;17:5877. doi: 10.1038/s41467-026-72602-6 (PMC13333996; doi:10.1038/s41467-026-72602-6)
Supplement: Supplementary file 4 — Supplementary Data 2 [file 41467_2026_72602_MOESM4_ESM.xlsx]

## Sheet: Sheet1
Supplementary Data 2. Primer and probe sequences used for ISH and expression plasmid
Chicken
Gene	Primer-F	Primer-R	Probe
TGFBI	atagaattcagaacttgaacaggccgggta	atactcgagcactttgggagcctggtttt	agaacttgaacaggccgggtaccttcactgtgtttgctccaaccaacgaagctttccgagccatgccacagggggaactcaacaaactgatgggtaacgccaaggagcttgccagcatcctcaagttccacatggctgatgagatcctggtgagcggcgcggtcagcgctcttgtgcggctcaagtccatgcagggagacaagctggaagtcagcatgaaaaaccacgtaatacatgtcaacaaggagcccgttgctgaaagcgacatcatggccacgaacggtgtgattcatgctgtcagctccgtcttgcagcctcaggcttcaaggccacaagaaagaggtgacgagcctgcagaccctgcattagagatcttcaaacaggcatctgctctatcta…
LTBP1	atagaattcgccacgggttctgtgaaaac	atactcgagcgcttttctgttgcgtccaa	gccacgggttctgtgaaaacatggacggctcctaccgctgcctctgttaccagggctatcaggactcacaggatgggcaagggtgtacagatgtgaatgaatgtgaaatgctgagcggggtttgtggcgaagccctctgtgaaaacgttgatggttctttcctgtgcctgtgttctgatgaaaaccaggagtacgatcccatgaccggacagtgtcgcttccgtacctcatcagaattgccaatagagcctgatcaacatgaagatggaaagaaggagtgctactacaatctgaatgatgctaacttctgtgacaatgtgcttgcgtccaatgtaaccaaacaagaatgctgctgtactttgggtgctggctggggtgataactgtgaaatcttcccat…
TGFB2	atactcgagcggcgatggagaaaaatgc	atagaattcgtagtagaggatggtgagggg	cggcgatggagaaaaatgcgtccaacttggtgaaggctgagttcagggtcttccgcctgcagaactcaaaggcgcgggtctcggagcagcggatagagctgtaccaggttctgaaatccaaagaattatcatcaccaggacagcgttacattgacagcaaagtggttaaaacaagagctgaaggagaatggttgtcttttgatgtcactgaggctgtacatgaatggctccatcacagagacaggaaccttggatttaagataagcttacattgtccatgctgcacctttgtgccttccaataattatatcatcccaaataaaagtgaggagcttgaagcaagatttgcaggtattgatgactacacatattccagtggtgatgtgaaagctttaaagt…
Emu
Gene	Primer-F	Primer-R	Probe
TGFBI	ataatcgatcttcacggtgtttgctccaac	ataacgcgtctggagtagacgggtgctag	cttcacggtgtttgctccaacaaacgaagctttccgagctatgccacaaggggaactgaacaagctaatgggtaacgccaaagaacttgccaacatcctcaagttccacgttgccgacgagatcgtggttagcggcgccattggggctctcgtccgactgaagtccatgcagggagacaagctggaagtcagcgtgaaaaaccacgtaatacatgtcaacaaggagcctgttgctgaaggtgatatcatggccacgaacggtgtgatttatgccgtgaactcggtcttacagccccaggcctcaaggccccaagaaagaggtgatgagccagcagatcccgcgttagaaatcttcaaacaggcatctgcattatccaaggttactcaaaggaatcctcg…
LTBP1	ataatcgatcaatggttctggacgcaacag	ataacgcgtggtgccttctcttctccagt	caatggttctggacgcaacagaaaagcgatgcatcagaccagcagattcaagtgaacaaactgaagaaacagaggtctaccaggacctttgctggcagcatctgagtgacgattttgtttgtagtcgacctctggttggaaagcagactacatatactgagtgctgttgcttatatggcgaagcctggggcatgcagtgcgcactgtgtcctatgaaagagtcagaggattatgcccagctgtgcaacattcctgttccaggatctcgacggccatatggacgagatgctttggttgactttgaggagcactacactccagaaactaatccatactttgttgaagaccgttttctgaacagctttgaggagttacaagcagaggaatgtggtattctga…
TGFB2	atactcgagcggcgatggagaaaaatgc	atagaattcgtagtagaggatggtgagggg	gcgatggagaaaaatgcttccaacttggtgaaggcagagtttagagtctttcgactgcagaactcaaaggcgcgggtatcagaacaacggatagaactgtatcaggttctaaaatccaaagaattatcatcaccaggacagcgctacattgacagcaaagtagttaaaacaagagctgaaggagaatggttatcttttgatgtcactgaggctgtacacgaatggcttcatcacagagacaggaaccttggatttaagataagtttacattgtccatgctgcaccttcgtgccttccaataattatatcatcccaaataaaagtgaggagcttgaagcaagatttgcaggtattgatgactacacatattccagtggtgatgtgaaagctttaaagtcc…
dnTGFBR1
Primer-F	agaattacgcgtgctagcaccatggaggcggcggtc
Primer-R	gggatcgatgaattctagttagtgatgatggtggtgatgca
