# Supplementary material for: Heterochronic activation of TGF-β signaling drives the diversity of the avian sterna
Source: Nat Commun. 2026 Apr 29;17:5877. doi: 10.1038/s41467-026-72602-6 (PMC13333996; doi:10.1038/s41467-026-72602-6)
Supplement: Supplementary file 5 — Supplementary Data 3 [file 41467_2026_72602_MOESM5_ESM.xlsx]

## Sheet: chicken
Supplementary Data 3. PIC-RNA-Seq raw counts in chicken and emu
Chicken
ens_gene	ext_gene	St24_v_1	St24_v_2	St24_v_3	St24_v_4	St36_d_1	St36_d_2	St36_d_3	St36_d_4	St36_v_1	St36_v_2	St36_v_3	St36_v_4
ENSGALG00000000003	PANX2	0	0	0	0	1	0	0	0	0	0	0	1
ENSGALG00000000011	C10orf88	0	1	5	4	13	19	1	8	3	28	6	9
ENSGALG00000000055	LAMTOR3	0	1	2	8	6	3	1	6	0	6	0	6
ENSGALG00000000059	TUBB3	3	1	6	3	0	0	0	0	1	1	0	0
ENSGALG00000000067	SPR	0	0	1	1	6	1	0	1	1	14	1	0
ENSGALG00000000071		2	0	0	1	7	2	1	1	1	5	0	2
ENSGALG00000000086	TIMM17B	0	1	1	7	6	9	2	3	3	15	2	3
ENSGALG00000000091	INTS4	3	2	0	5	5	7	2	1	2	3	0	3
ENSGALG00000000094	ADIPOR1	4	3	2	1	10	12	3	7	8	25	3	5
ENSGALG00000000102	UBE2T	0	1	5	7	11	8	1	4	8	13	2	6
ENSGALG00000000106	LRIF1	0	0	0	0	1	6	1	2	4	7	3	3
ENSGALG00000000109	AFMID	0	0	2	3	15	3	1	4	2	0	2	11
ENSGALG00000000112	PLP1	0	0	0	0	1	1	0	1	1	0	0	1
ENSGALG00000000122	GNB2L1	3	5	18	78	123	134	8	39	159	317	43	89
ENSGALG00000000129	TCF25	1	2	2	7	26	30	4	8	18	24	3	12
ENSGALG00000000137	SNRPE	1	1	8	22	40	41	5	20	28	78	14	15
ENSGALG00000000141	BLB1	0	0	0	0	0	1	0	0	0	3	0	0
ENSGALG00000000142	CEPT1	0	1	2	8	10	16	1	11	3	30	8	6
ENSGALG00000000146	SUPT6H	0	2	0	0	4	3	2	1	5	15	3	1
ENSGALG00000000150	RPL9	6	27	78	255	170	185	25	56	183	445	74	61
ENSGALG00000000151	ADAMTS19	0	1	1	2	0	4	0	0	4	4	0	1
ENSGALG00000000154	DENND2D	0	0	0	0	0	0	0	0	0	1	0	0
ENSGALG00000000156	BRD2	16	11	12	35	84	89	14	29	65	167	41	49
ENSGALG00000000161	ISOC1	0	1	3	8	2	4	1	1	2	4	1	0
ENSGALG00000000164	MYBPHL	0	0	0	0	12	38	1	13	2	7	0	0
ENSGALG00000000168	ADORA1	2	0	0	0	0	1	0	1	0	0	0	0
ENSGALG00000000172	MYOG	0	0	0	2	6	25	0	8	1	6	1	1
ENSGALG00000000184	SLC27A6	2	0	1	0	0	0	0	2	0	0	1	2
ENSGALG00000000189	YTHDC2	0	0	3	2	6	5	1	5	3	11	5	8
ENSGALG00000000195	SLC23A2	1	0	1	3	2	6	2	3	5	11	5	3
ENSGALG00000000208	MCC	1	0	3	1	9	13	1	4	5	9	7	9
ENSGALG00000000209	PRNP	1	6	5	12	30	31	6	20	29	110	9	25
ENSGALG00000000215	DCP2	1	1	3	15	33	36	6	14	8	38	17	26
ENSGALG00000000218	SRP19	0	2	3	2	6	10	1	3	5	26	3	3
ENSGALG00000000220	APC	0	0	1	6	14	25	7	15	14	31	21	15
ENSGALG00000000223	TMEM183A	0	2	4	1	19	14	2	3	7	26	4	9
ENSGALG00000000225	MGAT4C	0	0	0	0	0	1	1	0	0	0	0	1
ENSGALG00000000226	TMEM9	0	0	0	1	0	0	0	0	0	2	0	0
ENSGALG00000000227	DPYSL2	0	6	13	25	45	60	8	33	63	157	25	30
ENSGALG00000000234	EPB41L4A	0	1	0	1	6	9	1	5	0	7	1	0
ENSGALG00000000235	PPP2R2A	2	4	9	12	33	22	6	7	16	58	6	19
ENSGALG00000000241	STARD4	0	1	2	2	18	18	2	2	9	43	12	5
ENSGALG00000000242	EBF2	4	2	8	52	38	66	15	37	6	58	8	20
ENSGALG00000000243	RDM1	0	1	0	3	11	11	0	2	5	19	1	4
ENSGALG00000000244	CAMK4	0	1	0	1	18	9	2	5	8	47	17	12
ENSGALG00000000247	WDR36	2	5	4	12	52	57	5	15	34	88	14	24
ENSGALG00000000253	SLC25A46	1	0	0	0	0	1	0	0	3	2	1	0
ENSGALG00000000255	MAN2A1	0	0	0	1	1	3	0	1	2	4	1	0
ENSGALG00000000259	PSMF1	1	0	0	1	6	7	0	3	4	13	2	4
ENSGALG00000000264		0	0	1	1	1	4	2	3	0	2	1	0
ENSGALG00000000273	FER	1	0	3	2	3	9	1	2	5	11	3	1
ENSGALG00000000274		0	0	1	0	0	0	0	0	0	1	0	0
ENSGALG00000000275	KCTD9	1	0	5	5	17	18	0	5	8	21	8	3
ENSGALG00000000276	FBXL17	1	0	0	0	2	1	0	3	0	0	1	2
ENSGALG00000000277	GnRH-I	0	0	1	1	1	7	0	4	1	3	1	2
ENSGALG00000000280	EFNA5	2	0	3	1	1	0	0	1	1	3	0	0
ENSGALG00000000284	HOXB4	0	1	1	5	1	1	1	3	5	9	2	14
ENSGALG00000000293		0	0	0	1	1	1	0	1	0	0	0	1
ENSGALG00000000295		2	1	0	0	1	2	0	1	0	2	0	1
ENSGALG00000000296	PCNX1	3	0	3	1	12	15	1	5	5	24	16	8
ENSGALG00000000302	TNNT2	1	0	0	1	2	17	0	5	3	35	3	1
ENSGALG00000000309		0	0	0	0	0	2	0	0	0	0	0	0
ENSGALG00000000311	DOCK5	1	0	0	4	5	2	1	2	4	6	1	3
ENSGALG00000000313	TNNI1	0	0	0	0	20	54	7	17	2	36	0	2
ENSGALG00000000317	NEFM	4	3	0	1	3	1	1	1	12	22	8	1
ENSGALG00000000318	CSRP1	0	0	0	0	0	3	1	3	1	1	1	0
ENSGALG00000000329	AHCYL1	0	0	1	2	6	10	1	7	4	14	6	5
ENSGALG00000000336	PPP1R12B	0	0	0	1	2	1	0	0	1	2	0	0
ENSGALG00000000349	PSMC5	0	0	0	5	2	7	1	4	3	7	0	1
ENSGALG00000000352	TIMM44	17	27	31	92	85	95	18	32	52	233	42	59
ENSGALG00000000357		0	0	0	0	0	4	0	0	3	4	0	3
ENSGALG00000000367		3	1	1	0	0	3	0	2	0	0	0	0
ENSGALG00000000377	HNRNPM	2	0	1	3	2	4	1	4	6	9	2	4
ENSGALG00000000378	SLC25A37	0	0	0	0	0	0	0	1	0	0	0	0
ENSGALG00000000390	ENTPD4	1	0	1	5	7	5	4	4	4	13	5	6
ENSGALG00000000396	METTL2B	0	0	0	0	2	2	1	1	0	5	1	1
ENSGALG00000000397	IPO9	0	2	2	11	16	15	1	10	8	33	10	19
ENSGALG00000000400	KCNC4	0	0	0	0	0	1	0	0	0	1	0	0
ENSGALG00000000402	LOXL2	2	3	2	5	30	45	3	24	32	118	8	39
ENSGALG00000000404	COPS2	1	4	7	11	10	9	1	7	7	39	6	7
ENSGALG00000000407		0	0	0	0	3	2	0	1	1	1	0	0
ENSGALG00000000409	CHMP7	0	1	0	2	12	13	2	1	12	24	3	4
ENSGALG00000000410	TLK2	1	1	1	1	4	6	2	1	5	9	6	1
ENSGALG00000000417	SLC16A4	0	0	0	1	0	0	0	0	0	2	1	0
ENSGALG00000000419	LAMTOR5	0	0	0	4	6	21	1	5	5	30	0	4
ENSGALG00000000424	CMTM3	1	1	0	2	21	10	3	7	11	38	7	18
ENSGALG00000000430	SPPL2C	1	1	2	2	12	18	1	4	10	34	10	7
ENSGALG00000000436	RABIF	1	0	1	4	15	24	7	9	15	30	8	12
ENSGALG00000000437	PGA3	0	0	0	0	0	0	0	0	0	1	0	0
ENSGALG00000000438	ERMP1	0	0	0	1	3	1	0	0	1	1	0	0
ENSGALG00000000441	KCNA10	0	2	0	0	0	0	0	1	0	0	0	0
ENSGALG00000000442	KCNA2	0	0	0	2	0	0	0	1	1	0	2	0
ENSGALG00000000451	MEIG1	0	0	0	0	0	2	0	0	0	0	0	0
ENSGALG00000000452	TNFRSF10B	1	3	5	9	5	4	0	1	1	5	2	4
ENSGALG00000000458	TMPRSS9	0	0	0	0	0	0	0	0	0	0	0	1
ENSGALG00000000461	MRC2	0	0	0	0	0	0	0	0	0	3	0	0
ENSGALG00000000470	LMNA	20	20	57	138	125	200	35	85	208	388	135	136
ENSGALG00000000474	RPL36	0	3	22	69	75	96	8	42	79	161	29	36
ENSGALG00000000476	LRRTM4	1	0	1	2	1	1	1	0	6	14	0	6
ENSGALG00000000478	TANC2	0	0	0	0	1	0	0	0	0	1	0	0
ENSGALG00000000498	ACE	0	0	0	0	0	0	0	0	1	1	0	0
ENSGALG00000000505	KCNH6	0	0	0	0	8	8	0	1	0	5	2	1
ENSGALG00000000510	DCAF7	1	1	8	19	13	29	2	13	19	71	15	14
ENSGALG00000000511	KCTD20	0	0	0	0	1	3	0	2	2	7	2	3
ENSGALG00000000513	ZNF276	0	0	0	0	0	0	0	1	0	2	0	2
ENSGALG00000000516	FANCA	3	1	1	0	1	2	0	0	3	1	1	2
ENSGALG00000000518	KLHL12	0	0	0	2	12	10	2	4	4	10	4	5
ENSGALG00000000523	STK38	0	0	2	0	2	4	0	3	8	3	1	3
ENSGALG00000000525	MAP3K3	2	2	0	4	18	27	5	5	26	68	23	18
ENSGALG00000000529	LIMD2	0	1	4	4	26	14	2	5	31	83	11	35
ENSGALG00000000533	SRSF3	2	20	22	83	56	48	15	30	40	98	23	43
ENSGALG00000000535	ERRFI1	1	1	0	7	2	1	1	1	2	5	2	0
ENSGALG00000000538	RNF113B	0	0	1	5	8	12	1	1	5	13	3	4
ENSGALG00000000540	GAS8	0	0	0	0	0	0	0	0	0	1	0	0
ENSGALG00000000541	ZC3H11B	1	3	8	32	38	48	5	29	40	82	17	68
ENSGALG00000000542	ZNF593	0	0	0	1	3	3	0	3	8	9	1	2
ENSGALG00000000544		0	0	0	0	2	0	0	0	0	2	0	0
ENSGALG00000000550	STRADA	1	1	1	4	28	13	2	6	12	24	6	9
ENSGALG00000000551	C26H6orf89	0	2	3	11	13	4	3	6	1	22	8	3
ENSGALG00000000556	UTS2	0	0	0	0	1	0	0	0	0	0	0	0
ENSGALG00000000558	SLC1A6	0	0	0	3	6	6	2	3	1	7	0	0
ENSGALG00000000564	CCDC47	0	0	2	9	15	24	2	10	6	33	5	7
ENSGALG00000000573	PER3	3	1	0	3	6	3	2	2	2	6	4	3
ENSGALG00000000576	RRNAD1	0	0	0	0	0	0	0	1	0	0	0	0
ENSGALG00000000577	RANBP3	1	0	2	3	15	15	3	5	12	31	7	4
ENSGALG00000000579	VAMP3	0	0	0	0	2	1	0	1	1	3	0	0
ENSGALG00000000581	DDX42	1	0	6	12	25	30	7	19	16	43	17	14
ENSGALG00000000584		0	0	0	0	0	0	0	0	0	1	0	0
ENSGALG00000000585	MYL4	0	0	0	0	13	31	5	11	9	23	5	9
ENSGALG00000000596	CDC27	1	2	3	14	40	24	2	8	12	57	20	21
ENSGALG00000000603	KANSL1	0	1	0	2	1	3	0	2	1	4	1	3
ENSGALG00000000604		2	4	3	4	2	3	0	2	0	9	2	0
ENSGALG00000000606	ARL8A	6	5	6	16	19	22	3	10	18	37	9	13
ENSGALG00000000607	GPR37L1	0	0	0	0	1	0	0	0	0	7	1	3
ENSGALG00000000608	CDH1	0	0	1	0	1	0	0	0	0	2	0	1
ENSGALG00000000611		0	2	3	4	12	16	6	6	11	32	6	9
ENSGALG00000000613	RAB11B	0	1	1	7	28	20	4	16	31	83	11	18
ENSGALG00000000615	NWD1	0	1	1	7	31	46	7	6	15	82	9	16
ENSGALG00000000618	ZCCHC17	0	1	1	10	14	12	0	8	8	23	2	4
ENSGALG00000000619	ANGPTL4	1	0	2	2	10	7	0	5	7	8	2	4
ENSGALG00000000621	KANK3	0	4	4	11	57	35	8	16	24	131	18	27
ENSGALG00000000625	MAPT	1	2	0	1	21	15	4	4	6	32	4	10
ENSGALG00000000627	DNAJC11	0	0	5	7	16	21	1	1	9	22	4	12
ENSGALG00000000629		2	0	3	10	13	19	4	7	6	28	5	7
ENSGALG00000000630	HAS3	2	0	0	1	0	0	0	1	0	0	0	2
ENSGALG00000000636	MDM4	0	0	0	0	3	2	0	1	0	7	2	3
ENSGALG00000000637	ZBTB48	1	4	5	3	22	42	9	13	8	63	6	11
ENSGALG00000000639	LRRN2	1	0	0	0	0	1	0	0	0	0	0	0
ENSGALG00000000643	ANKS3	1	0	0	0	0	1	0	0	1	0	0	0
ENSGALG00000000650	NIP7	0	0	0	1	0	0	0	0	0	1	0	0
ENSGALG00000000652	ACOT7	0	2	4	7	10	6	2	1	6	14	4	5
ENSGALG00000000653	CNTN2	0	0	0	1	0	0	0	1	0	0	2	0
ENSGALG00000000657	TERF2	0	0	1	7	50	41	2	15	21	62	12	16
ENSGALG00000000660	CYB5B	1	4	2	6	17	19	3	3	13	27	4	5
ENSGALG00000000667	EDN2	0	0	0	0	0	0	0	1	0	4	0	0
ENSGALG00000000668	RBBP5	2	5	3	3	22	15	4	13	11	36	4	14
ENSGALG00000000674	MYO1D	0	0	1	0	6	8	0	4	2	12	3	4
ENSGALG00000000678	CITED4	0	0	1	0	0	0	0	0	0	2	0	2
ENSGALG00000000681	PAK1	1	1	0	3	3	2	1	2	1	4	0	1
ENSGALG00000000685	MAP3K14	0	0	0	0	2	0	0	0	0	1	1	2
ENSGALG00000000690	GDPD4	2	0	0	1	0	1	0	2	0	2	0	0
ENSGALG00000000693	NOB1	0	0	2	3	7	5	1	2	2	7	7	2
ENSGALG00000000695	MFSD4A	2	1	0	0	0	0	0	2	0	2	0	0
ENSGALG00000000699	WWP2	0	1	0	1	93	5	3	6	23	78	34	54
ENSGALG00000000703	SLC45A3	0	2	0	1	0	2	1	1	1	0	0	0
ENSGALG00000000707	PSMD7	0	9	11	39	20	20	3	9	8	38	14	14
ENSGALG00000000708	NUCKS1	29	46	135	330	210	356	40	178	321	636	216	247
ENSGALG00000000712	RAB29	2	2	4	7	19	16	4	7	7	26	8	8
ENSGALG00000000713	ZFHX3	15	10	37	130	138	163	18	56	234	629	153	186
ENSGALG00000000719	RPL22	0	3	4	11	15	13	3	9	24	23	4	9
ENSGALG00000000720		0	0	1	0	1	3	1	0	1	0	0	0
ENSGALG00000000721	SLC41A1	0	0	1	1	0	2	0	1	0	2	0	2
ENSGALG00000000723	STX12	0	0	1	0	0	0	0	0	1	1	1	2
ENSGALG00000000724	PM20D1	1	1	1	6	11	16	3	6	1	17	4	7
ENSGALG00000000726	ELAVL1	6	4	17	52	25	38	6	15	20	82	19	27
ENSGALG00000000729	PPP1R8	2	3	2	8	28	24	1	7	16	86	14	16
ENSGALG00000000731	THEMIS2	0	1	0	0	0	0	0	0	0	5	0	0
ENSGALG00000000734	RPA2	0	2	4	14	27	18	6	9	12	39	5	12
ENSGALG00000000736	MATK	0	0	0	0	0	0	0	0	1	0	0	0
ENSGALG00000000737	SMPDL3B	0	2	0	0	2	1	0	0	0	2	0	0
ENSGALG00000000740	APBA3	0	0	0	0	2	2	0	2	1	8	0	3
ENSGALG00000000745		1	0	1	0	0	0	0	0	0	1	0	0
ENSGALG00000000747	CHD5	2	0	1	0	11	14	0	4	12	33	7	8
ENSGALG00000000748	TJP3	0	0	0	0	0	0	0	0	0	1	0	0
ENSGALG00000000751	ARNT	2	2	1	2	19	16	4	4	9	36	5	9
ENSGALG00000000755	ACER3	0	0	0	8	18	27	6	11	28	70	10	18
ENSGALG00000000761	TSKU	0	3	0	1	0	14	0	8	4	9	5	3
ENSGALG00000000764	SSR2	3	1	2	3	17	17	4	14	17	56	6	12
ENSGALG00000000769	RAB7B	0	0	0	0	0	1	1	0	0	0	2	1
ENSGALG00000000775	CTSS	0	0	0	0	3	0	1	0	0	4	0	0
ENSGALG00000000776	BRPF3	2	1	2	7	14	12	3	10	2	12	4	8
ENSGALG00000000777	EYA3	2	1	0	3	7	17	0	6	6	19	4	2
ENSGALG00000000783	PTAFR	1	0	0	0	2	0	0	0	0	0	0	0
ENSGALG00000000784	PIP5K1C	2	1	1	6	10	19	1	1	10	26	3	7
ENSGALG00000000785	HYAL1	0	0	0	0	3	5	1	4	1	5	1	3
ENSGALG00000000787	DHX38	1	0	2	2	14	23	4	6	6	32	6	8
ENSGALG00000000790	DNAJC8	0	4	10	19	21	29	7	16	29	68	17	11
ENSGALG00000000791		1	2	4	14	3	12	2	2	8	21	7	10
ENSGALG00000000802	DHODH	0	1	1	3	4	7	2	3	7	16	5	8
ENSGALG00000000808		0	1	0	2	0	1	0	0	0	0	0	0
ENSGALG00000000811	IST1	0	2	3	15	32	33	4	16	21	66	22	32
ENSGALG00000000812	OAZ1	0	0	2	0	2	3	2	1	1	4	1	0
ENSGALG00000000814	HNRNPR	7	15	28	113	78	73	17	21	51	203	21	22
ENSGALG00000000816		1	0	0	1	1	1	2	0	4	16	4	4
ENSGALG00000000817	ZNF821	0	1	0	1	3	4	1	4	4	8	5	4
ENSGALG00000000820		0	0	0	0	2	0	0	0	0	4	0	1
ENSGALG00000000830		0	1	0	1	0	0	1	0	0	0	0	0
ENSGALG00000000835	PLEKHJ1	1	0	2	6	3	10	4	2	5	22	3	3
ENSGALG00000000838	THAP12	2	0	1	0	0	1	1	2	0	4	2	0
ENSGALG00000000839	WNT11	0	0	0	0	0	2	0	2	1	5	0	1
ENSGALG00000000843	DOT1L	1	0	2	3	9	13	1	2	4	30	10	10
ENSGALG00000000845	UVRAG	0	1	2	0	7	6	3	1	5	12	2	6
ENSGALG00000000847	GARNL3	1	1	5	21	19	19	7	9	12	39	18	20
ENSGALG00000000848	AP1G1	1	0	1	1	1	1	0	1	3	4	1	0
ENSGALG00000000853	SLC2A8	2	1	2	7	30	21	2	5	10	49	6	16
ENSGALG00000000855	ZMPSTE24	0	0	1	3	10	12	0	7	9	13	5	6
ENSGALG00000000856	EIF2D	1	0	4	14	18	18	2	3	6	29	1	7
ENSGALG00000000857	NMT1	0	1	1	5	9	13	1	3	4	3	2	5
ENSGALG00000000862	RLF	1	2	0	0	3	9	0	1	6	17	5	3
ENSGALG00000000863	DYRK3	0	0	0	0	0	1	0	0	0	1	0	0
ENSGALG00000000864	FBXW2	0	0	4	19	12	16	2	5	11	42	4	8
ENSGALG00000000866	SELENBP1	2	0	0	3	10	12	2	6	4	28	3	3
ENSGALG00000000870	DCAKD	1	1	0	0	0	0	1	1	0	0	0	0
ENSGALG00000000875	PHLPP2	0	1	0	0	1	0	0	0	0	2	1	1
ENSGALG00000000881	GPATCH3	0	0	0	1	0	1	0	0	1	0	0	0
ENSGALG00000000883	MAPKAPK2	0	0	0	1	2	6	1	3	0	4	1	1
ENSGALG00000000884	CXXC5	2	1	10	15	9	24	3	20	3	20	3	4
ENSGALG00000000887	NR0B2	0	0	0	0	0	0	0	0	0	1	0	0
ENSGALG00000000891	NSUN5	0	0	0	1	1	0	0	0	0	0	1	0
ENSGALG00000000895	NUDC	1	1	1	7	11	7	1	9	7	21	5	7
ENSGALG00000000903	TERF2IP	0	0	1	3	2	11	0	4	1	14	0	5
ENSGALG00000000905	PSMB4	0	3	3	10	31	79	5	28	42	98	17	18
ENSGALG00000000906	RALGPS1	1	1	1	3	2	3	1	0	0	9	2	1
ENSGALG00000000907	KARS	0	1	1	6	10	15	2	3	7	16	6	4
ENSGALG00000000908	ADAT1	4	1	0	6	12	12	3	9	2	13	7	16
ENSGALG00000000911	IL19	0	0	0	0	1	4	0	0	0	3	0	0
ENSGALG00000000913	CHST6	2	1	4	22	18	18	3	9	21	68	9	32
ENSGALG00000000918	CCDC103	0	0	0	0	0	1	0	0	0	0	0	1
ENSGALG00000000920	CGN	0	0	0	0	1	1	1	0	0	0	0	0
ENSGALG00000000927	ANGPTL2	0	3	6	20	10	32	6	5	45	210	23	52
ENSGALG00000000934	ZBTB43	0	0	1	0	0	0	0	0	1	4	0	1
ENSGALG00000000943	WDTC1	0	0	0	1	3	3	0	1	0	1	0	1
ENSGALG00000000944	SUPT4H1	0	1	3	10	17	11	0	7	11	25	1	5
ENSGALG00000000946	PFDN1	0	0	1	8	4	9	0	1	4	17	2	6
ENSGALG00000000949	HBEGF	0	0	0	0	2	0	0	1	0	1	0	0
ENSGALG00000000950	MVB12B	1	3	7	15	39	39	6	12	10	54	8	21
ENSGALG00000000955	TMEM222	0	0	0	0	0	2	0	0	0	0	0	0
ENSGALG00000000972	PBX3	2	4	2	22	23	17	1	5	30	94	7	39
ENSGALG00000000975	C1orf174	1	0	0	1	2	7	0	1	1	6	2	1
ENSGALG00000000977	MAPKAP1	1	4	5	14	16	12	0	5	13	31	2	6
ENSGALG00000000978	CEP104	1	0	0	0	0	0	1	0	0	5	2	1
ENSGALG00000000988	EFTUD2	2	2	2	3	2	7	2	4	14	24	5	3
ENSGALG00000000990	SRSF6	9	37	89	324	161	188	66	118	137	532	145	289
ENSGALG00000000991	TAF12	0	3	1	4	15	18	4	5	16	36	9	7
ENSGALG00000000993	GAPVD1	0	2	2	13	21	24	4	11	14	41	7	12
ENSGALG00000000996		1	3	3	12	30	35	4	20	36	76	27	35
ENSGALG00000000997	GJC3	0	0	0	2	5	2	1	1	5	8	1	1
ENSGALG00000000998	MTFR1L	0	0	2	6	17	34	3	8	8	20	10	5
ENSGALG00000001000	HSPA5	7	19	41	100	175	209	28	56	111	414	85	104
ENSGALG00000001003		0	0	0	0	0	0	1	0	2	0	0	0
ENSGALG00000001013	PPP6C	0	0	0	0	1	2	2	1	3	5	0	3
ENSGALG00000001014	ARPC5L	0	0	3	5	5	8	1	2	1	6	2	4
ENSGALG00000001017	WRAP73	1	4	1	17	15	15	7	9	2	34	4	14
ENSGALG00000001022	CCDC43	1	0	0	0	17	12	1	5	13	25	3	6
ENSGALG00000001024	TPRG1L	0	0	0	1	16	17	6	8	15	50	6	11
ENSGALG00000001025	GOLGA1	0	1	1	2	4	10	3	2	5	9	5	10
ENSGALG00000001028		0	0	0	0	1	3	0	1	0	1	0	0
ENSGALG00000001030	SCAMP4	0	1	1	2	18	9	1	6	13	28	6	5
ENSGALG00000001031		0	0	0	0	1	2	0	0	0	0	0	0
ENSGALG00000001034	AAR2	0	0	2	3	7	9	1	1	7	31	5	2
ENSGALG00000001036	ELAC2	0	0	0	0	2	1	0	0	0	4	0	0
ENSGALG00000001037	SCAI	0	1	0	1	0	1	0	0	0	7	2	0
ENSGALG00000001038	MAN1C1	0	0	0	1	0	1	0	1	0	2	1	0
ENSGALG00000001042	MTMR4	0	0	1	0	0	0	0	0	0	0	0	1
ENSGALG00000001043	REXO1	2	2	6	5	10	19	1	9	8	28	7	8
ENSGALG00000001046	DLGAP4	1	1	0	15	28	29	2	19	15	45	9	13
ENSGALG00000001049		0	0	0	1	4	5	0	3	0	10	0	1
ENSGALG00000001051	LDLRAP1	0	0	1	4	2	2	1	4	2	8	0	6
ENSGALG00000001054	C20H20ORF24	0	2	6	4	16	22	1	7	7	53	7	13
ENSGALG00000001055	NSF	0	0	3	6	14	12	4	9	9	27	4	12
ENSGALG00000001062	GGT7	0	0	1	1	4	8	1	2	3	16	3	3
ENSGALG00000001067	TMEM57	4	3	9	30	44	88	12	27	34	98	12	31
ENSGALG00000001076	LIMK1	1	1	1	3	7	3	0	3	3	9	2	3
ENSGALG00000001079	WNT3	0	0	0	1	1	0	0	0	0	0	1	0
ENSGALG00000001081		0	0	1	0	2	2	1	0	0	1	0	2
ENSGALG00000001091		0	0	1	0	0	0	0	0	0	0	1	0
ENSGALG00000001093	TCF3	3	5	14	41	88	151	24	48	80	253	56	85
ENSGALG00000001094	ADGRD2	0	0	0	1	0	1	0	0	0	0	0	0
ENSGALG00000001096	UQCR11	0	0	4	10	19	30	5	11	7	44	5	5
ENSGALG00000001099	ANKHD1	4	3	12	26	29	53	9	22	40	91	22	34
ENSGALG00000001101	MBD3	4	6	23	49	67	61	9	18	74	115	31	38
ENSGALG00000001103	PSMB7	3	3	3	8	28	39	3	9	10	50	12	19
ENSGALG00000001107	GOSR2	0	1	2	6	20	15	1	3	3	44	3	4
ENSGALG00000001108	MIER2	3	6	17	42	5	16	2	8	1	10	5	6
ENSGALG00000001109	GTSF1	1	0	1	1	2	6	1	2	1	15	1	0
ENSGALG00000001115	MMEL1	0	0	0	1	0	0	0	1	0	2	0	0
ENSGALG00000001117	PFKFB2	0	0	0	1	6	6	3	3	4	16	5	7
ENSGALG00000001118	NEK6	3	3	8	37	70	109	17	36	49	203	22	34
ENSGALG00000001121	SH3GL1	0	1	2	7	13	17	3	6	6	53	5	10
ENSGALG00000001122	CALN1	1	0	0	1	7	7	0	4	7	16	5	13
ENSGALG00000001124	LHX2	0	0	0	0	0	0	0	0	0	1	0	0
ENSGALG00000001126	CHAF1A	0	1	3	11	11	5	4	1	7	19	3	6
ENSGALG00000001130	GALNT17	0	0	0	0	0	0	0	0	0	2	0	1
ENSGALG00000001136		0	0	0	4	0	2	2	12	2	29	5	2
ENSGALG00000001141	HES5	0	0	0	1	1	1	1	1	0	4	0	2
ENSGALG00000001143	ETS1	5	6	16	17	70	61	11	43	24	66	13	41
ENSGALG00000001144	ZNF346	0	0	0	0	1	0	0	1	0	3	1	0
ENSGALG00000001146	UBXN6	0	0	2	2	19	21	3	4	5	11	1	5
ENSGALG00000001153	AUTS2	0	1	1	3	2	3	1	1	7	19	2	2
ENSGALG00000001157	DENND1A	15	16	10	32	45	46	10	40	22	99	22	37
ENSGALG00000001158	UIMC1	0	0	0	0	0	1	0	1	0	1	0	0
ENSGALG00000001161	FLI1	2	0	2	5	3	1	1	2	4	3	3	4
ENSGALG00000001163	NDEL1	0	2	2	2	17	14	3	7	7	43	6	11
ENSGALG00000001165	PANK4	1	2	8	21	14	18	5	3	12	40	5	13
ENSGALG00000001168	POLR2C	0	0	0	0	10	10	0	1	5	7	2	3
ENSGALG00000001169		0	0	2	6	10	8	2	4	4	14	0	6
ENSGALG00000001171	SEMA6B	0	0	0	1	4	12	0	3	0	0	0	0
ENSGALG00000001172	KBP	1	1	0	0	1	0	0	0	1	6	0	1
ENSGALG00000001174	RCC1L	1	0	0	2	4	4	1	1	3	13	0	2
ENSGALG00000001175	C4BPA	0	1	2	7	9	17	3	10	6	33	9	4
ENSGALG00000001177	CD34	1	0	0	1	8	6	2	5	3	39	2	6
ENSGALG00000001181	KCNJ5	1	0	0	0	0	3	1	0	1	3	0	1
ENSGALG00000001182	NCOA6	0	0	2	1	3	8	0	7	0	13	5	2
ENSGALG00000001183	MYH10	3	15	37	74	164	138	28	65	174	453	126	130
ENSGALG00000001189	NCF1C	0	0	0	0	3	0	0	1	0	4	0	0
ENSGALG00000001191	MEOX1	1	1	1	8	4	4	1	3	9	19	2	3
ENSGALG00000001201	GFOD2	0	3	1	6	15	35	2	16	7	51	8	10
ENSGALG00000001206		1	0	0	0	0	0	1	0	0	1	0	0
ENSGALG00000001207	PLCH2	0	1	2	0	2	5	0	1	0	1	0	3
ENSGALG00000001214	PARD6A	1	0	0	0	0	0	0	0	0	1	0	0
ENSGALG00000001219	PIGU	1	1	0	1	0	1	1	0	0	1	1	0
ENSGALG00000001220	HERPUD1	0	0	0	2	6	8	1	2	2	22	3	3
ENSGALG00000001223	PEX10	0	0	0	4	4	6	2	7	2	15	2	6
ENSGALG00000001225	RABGAP1	1	2	7	25	38	34	5	6	15	50	10	19
ENSGALG00000001229	SKI	0	0	1	0	1	8	2	2	10	21	3	5
ENSGALG00000001231	SAMHD1	1	5	0	4	7	4	1	0	4	12	3	9
ENSGALG00000001238	STX8	0	0	3	5	5	5	0	4	3	5	1	5
ENSGALG00000001239	SLC26A2	0	1	0	0	0	1	0	1	1	3	0	0
ENSGALG00000001244		0	0	0	0	1	2	0	0	0	0	1	0
ENSGALG00000001245	SIRT6	0	0	0	0	2	6	0	0	2	4	1	1
ENSGALG00000001250	APLP2	10	8	5	40	159	183	44	99	273	870	201	196
ENSGALG00000001252	CREB3L3	0	0	1	0	1	0	0	0	0	0	0	0
ENSGALG00000001253	RC3H2	0	0	0	0	2	2	0	0	2	5	0	0
ENSGALG00000001256	NLRC5	0	0	0	0	1	2	0	1	0	2	0	0
ENSGALG00000001258	NUMA1	1	0	1	0	1	2	1	0	0	1	1	0
ENSGALG00000001262	CLIC4	0	0	2	2	5	9	0	1	8	17	2	1
ENSGALG00000001263	GTF2IRD1	0	1	1	5	7	16	3	3	4	14	2	5
ENSGALG00000001264	PLXNA2	0	0	0	0	0	2	0	1	0	1	1	1
ENSGALG00000001267	MAP2K2	0	1	0	1	3	12	2	5	3	2	0	3
ENSGALG00000001270	PRKCZ	1	1	3	4	7	1	0	3	6	12	10	8
ENSGALG00000001275	PDCL	0	1	0	0	1	2	0	0	2	5	2	2
ENSGALG00000001276	HOXB9	0	0	0	0	0	0	0	0	1	1	0	1
ENSGALG00000001279	ZNF652	0	1	0	0	5	1	0	1	2	2	2	3
ENSGALG00000001282	GABRD	0	0	0	0	0	2	0	0	0	0	0	0
ENSGALG00000001283	SRRM1	6	9	13	33	59	66	14	27	35	114	21	32
ENSGALG00000001288		0	0	0	3	2	2	0	0	1	2	1	1
ENSGALG00000001289		0	0	0	1	2	1	0	1	1	1	0	2
ENSGALG00000001304		0	0	1	0	4	16	1	6	1	6	0	0
ENSGALG00000001306	NFRKB	0	0	0	1	11	9	3	2	13	29	5	8
ENSGALG00000001309	SNF8	0	0	1	2	2	6	0	1	5	10	5	3
ENSGALG00000001310	TRNAU1AP	0	0	0	0	0	0	0	1	1	1	0	0
ENSGALG00000001313	EIF4H	12	51	70	255	181	252	41	85	121	481	66	111
ENSGALG00000001314	PTGS1	0	0	0	0	1	2	0	0	0	2	1	2
ENSGALG00000001316	CPNE2	1	4	4	8	14	16	4	5	12	39	10	14
ENSGALG00000001317		1	0	0	0	1	2	0	1	1	0	0	0
ENSGALG00000001319	CAMK1G	0	0	0	0	0	2	0	1	0	0	0	0
ENSGALG00000001325	CYP1A1	0	0	0	0	0	0	0	0	0	1	0	0
ENSGALG00000001328	BSG	0	1	0	8	19	30	3	14	28	80	13	17
ENSGALG00000001329	EPB41	3	0	0	0	1	3	1	1	2	9	0	2
ENSGALG00000001330	ATP5MC1	2	8	13	29	43	62	13	29	24	94	16	25
ENSGALG00000001331	ST14	0	0	2	7	21	17	1	4	7	30	5	10
ENSGALG00000001332	RBL1	2	0	1	3	2	2	2	2	1	4	1	2
ENSGALG00000001333	MRRFP1	0	0	0	1	2	4	0	0	1	6	1	1
ENSGALG00000001334	GNB1	17	26	33	119	116	175	24	70	164	471	77	104
ENSGALG00000001335	FAM18B1	4	0	5	23	10	20	1	4	6	17	5	3
ENSGALG00000001341	ZBTB44	0	0	0	0	0	2	0	0	0	1	1	0
ENSGALG00000001343	LAMB3	0	0	0	0	0	0	1	0	0	2	0	0
ENSGALG00000001347	LHX6	0	0	0	0	0	0	1	0	0	0	0	0
ENSGALG00000001350	RSPRY1	0	1	1	1	4	1	2	4	5	9	2	3
ENSGALG00000001362	CLK3	1	1	0	3	11	8	1	4	2	13	1	10
ENSGALG00000001363	MYBBP1A	0	1	4	10	5	12	1	6	6	11	5	2
ENSGALG00000001364	CSNK1A1	4	2	6	16	13	20	2	9	9	38	8	2
ENSGALG00000001366	CASP9	0	1	0	4	5	1	0	2	3	2	3	4
ENSGALG00000001371	HS3ST3A1	0	0	0	1	0	0	0	0	0	0	1	0
ENSGALG00000001374	SLC35E2B	0	0	0	1	5	5	1	5	3	2	4	1
ENSGALG00000001375	COX10	0	0	1	1	3	3	0	2	1	5	0	0
ENSGALG00000001376	ARID3B	1	0	0	0	1	0	0	0	0	0	0	0
ENSGALG00000001377	POLRMT	0	0	0	0	0	0	0	0	1	0	0	0
ENSGALG00000001382	CDC2L1	2	2	4	7	19	8	2	8	24	77	7	29
ENSGALG00000001387	SPNS2	1	0	0	0	0	0	0	1	0	0	0	0
ENSGALG00000001389		2	0	1	0	5	3	0	6	5	4	1	6
ENSGALG00000001391	PLLP	0	0	0	0	0	1	0	1	0	2	0	0
ENSGALG00000001392	MMP23B	0	3	3	2	53	40	1	15	54	246	18	73
ENSGALG00000001394	UBL7	0	0	0	0	8	11	1	1	1	8	1	4
ENSGALG00000001405	IRF6	1	2	2	2	0	0	0	0	0	1	0	0
ENSGALG00000001407	ADAMTS15	0	0	0	0	0	1	1	1	0	0	0	1
ENSGALG00000001410	SPNS3	1	0	0	0	0	1	0	1	1	0	1	0
ENSGALG00000001412	SEMA7A	0	0	0	0	1	0	0	1	1	2	0	1
ENSGALG00000001416	ADRA1B	0	0	0	0	0	0	0	0	0	2	0	0
ENSGALG00000001419	DAB2IP	0	0	3	0	9	10	0	4	3	8	2	9
ENSGALG00000001420	RALGAPB	0	0	0	0	5	11	0	3	4	11	2	6
ENSGALG00000001425	SNX19	1	0	0	0	0	0	0	1	0	0	0	0
ENSGALG00000001428	EFHD1	0	2	3	7	3	5	3	4	3	17	0	2
ENSGALG00000001429	TTC1	3	1	2	8	6	10	3	5	4	17	3	5
ENSGALG00000001431	GUCA1A	0	0	0	0	0	1	0	0	0	0	0	0
ENSGALG00000001433	B3GNTL1	1	1	3	5	2	3	1	1	0	8	2	2
ENSGALG00000001434	STOM	0	1	0	0	1	0	0	0	0	1	0	0
ENSGALG00000001437	NTM	1	1	2	6	3	3	1	2	0	5	2	0
ENSGALG00000001439	RANBP10	0	1	0	0	1	0	0	1	0	1	0	0
ENSGALG00000001441	UBE2G1	5	6	5	39	16	25	10	12	21	70	15	10
ENSGALG00000001445	FABP6	2	0	1	1	2	0	0	2	0	2	0	0
ENSGALG00000001446	GSN	1	2	4	5	15	43	4	8	43	300	28	51
ENSGALG00000001449	STRA6	0	0	0	0	0	8	0	0	0	0	0	0
ENSGALG00000001450	IGSF9B	0	0	0	0	2	0	0	0	0	0	1	0
ENSGALG00000001452	ATP5PB	1	1	10	12	41	30	2	16	17	45	7	14
ENSGALG00000001459	TNNC1	0	0	2	0	35	103	12	35	7	46	3	8
ENSGALG00000001462	ADORA3	0	0	0	0	0	1	0	0	0	2	0	2
ENSGALG00000001463	PDIK1L	1	0	0	0	1	2	0	0	0	5	2	1
ENSGALG00000001465	RPL38	2	7	14	27	55	92	9	51	48	132	20	43
ENSGALG00000001467	ANKFY1	1	0	1	0	3	1	1	2	0	5	2	0
ENSGALG00000001470	STOML1	0	0	0	0	2	1	0	1	0	1	0	1
ENSGALG00000001472	JAM3	1	1	2	10	73	143	20	56	53	158	31	44
ENSGALG00000001473	MIB2	0	0	0	0	4	3	0	2	2	5	0	2
ENSGALG00000001474	RAB14	0	4	8	39	41	54	5	15	31	119	23	35
ENSGALG00000001475	STMN1	1	16	41	113	175	339	44	116	131	503	63	88
ENSGALG00000001476		0	3	5	14	19	23	3	8	7	34	4	11
ENSGALG00000001479	CYB5D2	0	0	0	0	9	8	0	5	5	15	3	3
ENSGALG00000001480	INKA2	0	0	0	0	6	16	2	5	2	12	0	3
ENSGALG00000001483		0	0	1	0	1	3	0	4	2	2	1	1
ENSGALG00000001486	ZAP70	0	0	0	0	2	0	0	0	0	0	0	0
ENSGALG00000001489	SSU72	21	21	19	35	7	16	1	11	11	39	3	13
ENSGALG00000001491	NCAPD3	0	0	1	1	3	5	0	0	0	5	1	5
ENSGALG00000001492	NDRG3	0	1	1	1	2	5	2	2	4	6	2	2
ENSGALG00000001501	MAPK3	0	0	2	4	8	33	3	9	12	41	9	12
ENSGALG00000001502	UTP11	2	3	3	15	6	7	3	4	7	16	4	2
ENSGALG00000001503	TBCD	1	2	0	3	6	5	2	4	4	9	3	5
ENSGALG00000001504	DDX20	0	2	2	3	12	18	1	3	8	23	0	5
ENSGALG00000001506	PTTG2	0	5	4	15	9	11	0	6	3	9	7	6
ENSGALG00000001512	KCND3	0	1	0	0	1	5	1	1	0	5	0	2
ENSGALG00000001513	CNTRL	3	3	17	23	24	37	7	16	23	48	21	33
ENSGALG00000001518	ZNF750	0	0	3	0	0	2	0	0	0	2	0	0
ENSGALG00000001521	VPS26B	0	0	0	2	3	4	0	2	6	8	0	4
ENSGALG00000001522	PHF20	2	3	3	9	23	24	8	16	12	41	21	14
ENSGALG00000001525		0	3	7	5	5	9	1	5	2	24	1	7
ENSGALG00000001527	VWA1	0	0	0	0	3	1	0	1	0	8	0	0
ENSGALG00000001529	THYN1	0	1	3	2	12	27	6	10	6	21	2	6
ENSGALG00000001531		1	1	2	7	4	6	1	7	4	12	2	4
ENSGALG00000001536		0	0	0	0	1	0	0	1	0	6	3	0
ENSGALG00000001538	ST7L	0	1	2	3	17	19	4	6	8	24	6	7
ENSGALG00000001540	SF3A3	3	3	15	41	36	48	1	9	15	60	3	9
ENSGALG00000001545	RAB40B	0	0	0	0	7	5	1	0	5	57	4	5
ENSGALG00000001546	ZZEF1	1	2	2	5	6	6	0	4	0	3	4	0
ENSGALG00000001547	CAPZA1	1	3	13	41	40	58	4	21	33	104	16	30
ENSGALG00000001550	RBM39	2	1	5	2	18	23	5	16	7	35	13	30
ENSGALG00000001551	CCNL2	1	3	4	13	40	45	13	24	16	46	18	35
ENSGALG00000001555	AURKAIP1	1	0	10	17	22	26	3	5	3	33	2	5
ENSGALG00000001557	ACAD8	0	0	0	1	6	3	1	1	2	4	0	3
ENSGALG00000001561	MXRA8	1	1	1	5	29	18	3	3	16	44	10	16
ENSGALG00000001563	WDR45B	1	4	8	13	12	17	2	8	11	39	7	8
ENSGALG00000001565	C5	1	2	2	4	4	3	1	1	0	10	0	0
ENSGALG00000001568	NFS1	0	2	11	11	43	61	7	26	28	91	18	27
ENSGALG00000001569	RHOC	0	1	0	0	0	1	0	0	0	0	1	1
ENSGALG00000001571	MYO1F	0	0	0	0	0	0	0	0	1	2	0	1
ENSGALG00000001572	COMMD4	0	0	0	0	3	3	0	0	1	1	0	0
ENSGALG00000001573	P2RX1	1	1	0	0	1	0	0	0	0	0	0	0
ENSGALG00000001577	FOXK2	0	0	0	11	3	3	0	3	1	8	1	1
ENSGALG00000001583	TRAF1	0	0	0	1	1	1	0	0	0	0	0	0
ENSGALG00000001586	NEIL1	0	0	1	0	8	6	1	1	3	9	1	4
ENSGALG00000001593	UFD1L	0	0	0	2	7	4	0	2	2	14	3	5
ENSGALG00000001596	MLLT1	1	0	0	0	2	1	0	0	0	5	1	1
ENSGALG00000001597	PSMB3	1	1	6	24	43	81	11	33	30	114	31	33
ENSGALG00000001600	DVL1	0	1	1	7	23	21	5	8	12	43	9	16
ENSGALG00000001602	NUTF2	1	2	3	3	14	22	2	7	9	33	7	4
ENSGALG00000001603	NARF	0	1	2	13	19	21	4	6	10	31	13	20
ENSGALG00000001604		0	0	2	2	12	9	1	7	11	23	7	8
ENSGALG00000001606	INPP5B	0	0	0	0	0	0	0	0	0	0	1	2
ENSGALG00000001607	CYBC1	0	2	1	8	8	4	2	1	4	18	5	9
ENSGALG00000001608	UNC5D	1	0	0	1	0	2	0	0	0	0	0	0
ENSGALG00000001611	B3GAT1	0	0	0	1	0	0	0	0	0	1	0	0
ENSGALG00000001613	GNL3	7	4	21	47	45	47	5	22	23	71	10	16
ENSGALG00000001615	MAN2C1	0	0	0	1	0	2	0	0	1	7	1	3
ENSGALG00000001616	CDC45	1	5	4	42	20	15	5	5	10	32	12	11
ENSGALG00000001617	CAMKK1	0	0	0	0	0	2	0	1	1	0	0	0
ENSGALG00000001619	ATG16L1	2	1	0	0	0	2	1	1	0	1	0	0
ENSGALG00000001620		1	4	1	1	9	4	3	5	3	9	8	9
ENSGALG00000001621	CLDN5	0	0	0	0	0	2	0	0	1	4	0	0
ENSGALG00000001624	CWC25	2	1	1	11	13	8	3	12	6	27	2	6
ENSGALG00000001626		0	0	0	0	10	4	2	2	3	7	2	0
ENSGALG00000001633	DUSP26	0	0	0	0	1	2	0	1	0	10	0	2
ENSGALG00000001634	RPL23	3	7	54	136	159	160	27	68	108	340	58	95
ENSGALG00000001637	PSMD5	0	0	0	0	1	1	0	0	0	0	0	0
ENSGALG00000001639	MTF1	0	0	0	6	6	16	1	2	5	18	7	12
ENSGALG00000001640	RNF122	0	0	0	0	2	0	1	0	0	3	0	0
ENSGALG00000001642	GLT8D1	0	1	0	4	14	13	1	3	9	49	6	5
ENSGALG00000001644	SIN3A	0	1	0	0	1	0	0	0	0	3	0	2
ENSGALG00000001651	TTI2	1	0	0	1	1	0	0	0	1	1	0	0
ENSGALG00000001652	SEPT2L	0	0	2	10	63	57	7	26	50	148	19	27
ENSGALG00000001654	C1QBP	1	2	2	9	30	38	1	11	31	44	5	8
ENSGALG00000001655	SPCS1	1	0	0	7	14	23	5	3	12	23	6	7
ENSGALG00000001658	RPL19	2	9	21	75	90	78	7	39	75	200	30	44
ENSGALG00000001661	SLC22A7	0	0	0	0	0	0	0	1	0	2	0	0
ENSGALG00000001662	ATP10B	1	0	0	1	1	2	0	1	0	4	1	1
ENSGALG00000001663	MAK16	1	0	0	5	5	2	1	2	1	6	0	5
ENSGALG00000001664	PTPN9	1	1	0	0	5	4	1	4	2	11	1	0
ENSGALG00000001666	RPAIN	0	0	0	2	7	6	0	2	1	8	2	2
ENSGALG00000001668	UBE2R2	1	1	2	5	30	27	7	8	25	59	8	15
ENSGALG00000001678	PRKAB2	0	0	0	0	1	2	0	1	2	1	1	0
ENSGALG00000001682	FBXL20	0	0	0	3	4	3	1	2	0	2	3	1
ENSGALG00000001684	SEC14L1	0	5	6	16	84	38	8	23	46	149	41	39
ENSGALG00000001688	2025-09-05	2	1	2	5	30	40	9	20	8	32	7	14
ENSGALG00000001689	SCAMP2	0	0	0	3	8	3	0	2	4	10	1	4
ENSGALG00000001690	GABRB2	0	5	0	2	4	5	1	3	0	0	0	1
ENSGALG00000001691	INTS11	1	0	0	0	1	0	0	0	4	1	0	0
ENSGALG00000001692	CAMSAP1	0	1	0	1	2	5	0	1	3	7	1	3
ENSGALG00000001695	GABRA6	0	0	1	0	0	0	0	0	0	2	0	0
ENSGALG00000001696	SAG	0	0	0	0	2	0	0	1	1	0	1	0
ENSGALG00000001697		1	1	0	2	0	0	0	1	0	2	0	0
ENSGALG00000001698	GABRA1	2	1	2	1	1	2	0	2	2	1	2	0
ENSGALG00000001701		1	2	3	5	7	7	1	3	1	7	4	8
ENSGALG00000001702	EXOC3L1	0	0	0	1	0	2	0	0	0	2	0	1
ENSGALG00000001708	MED1	2	1	2	11	35	28	5	14	27	50	17	18
ENSGALG00000001709	MUSTN1	0	0	0	0	1	11	2	2	0	18	0	3
ENSGALG00000001711	PPCDC	0	0	0	1	0	1	0	0	0	1	0	0
ENSGALG00000001714	PUSL1	0	0	0	0	2	0	0	0	0	0	1	2
ENSGALG00000001717	SLC16A1	7	8	19	59	17	27	9	16	12	44	24	10
ENSGALG00000001718	CCNG1	0	0	3	9	19	25	3	3	7	45	1	8
ENSGALG00000001720		0	0	0	0	1	1	0	0	1	1	0	1
ENSGALG00000001721		0	0	0	0	0	0	0	0	0	1	0	0
ENSGALG00000001722	E2F4	2	0	3	11	13	12	2	4	9	23	0	6
ENSGALG00000001725	TNRC6C	1	1	0	0	0	5	1	1	2	10	2	5
ENSGALG00000001726	NUDCD2	0	1	1	1	17	8	0	4	1	16	4	3
ENSGALG00000001727	LZTS1	0	1	0	2	1	6	0	2	0	4	0	1
ENSGALG00000001728	NACC2	0	0	2	2	3	1	0	1	4	3	1	1
ENSGALG00000001729	CD276	1	0	0	3	25	19	0	9	17	23	7	10
ENSGALG00000001730	DGKD	0	0	0	0	2	3	0	2	1	6	1	2
ENSGALG00000001731	CDK12	0	0	0	0	0	0	0	0	1	0	0	1
ENSGALG00000001733	LRIG2	0	0	0	0	1	0	0	0	0	3	1	2
ENSGALG00000001737	RABEP1	2	1	2	10	11	15	3	6	12	22	6	4
ENSGALG00000001741	NPTN	8	13	19	68	47	63	11	36	25	146	22	27
ENSGALG00000001749	ACSBG2	2	0	0	0	10	6	1	4	3	8	3	3
ENSGALG00000001750	MAT2B	0	1	0	3	28	44	3	10	13	65	7	19
ENSGALG00000001753	SFMBT1	1	1	0	1	0	0	0	0	0	1	0	0
ENSGALG00000001758	QSOX2	0	0	0	1	0	1	1	0	0	1	2	1
ENSGALG00000001765	CAAP1	0	0	0	1	2	3	0	4	1	2	1	2
ENSGALG00000001768	TENM2	4	6	4	7	18	11	4	3	18	14	15	2
ENSGALG00000001773	RFX2	1	0	1	1	0	1	0	1	0	0	0	1
ENSGALG00000001774	NEO1	3	2	0	4	18	18	3	8	33	87	27	26
ENSGALG00000001777	MFSD11	2	4	2	9	16	14	2	4	10	44	6	5
ENSGALG00000001779	KIAA0895L	0	0	0	1	0	3	0	2	0	0	0	2
ENSGALG00000001780	PROC	0	0	0	0	0	0	0	0	1	0	0	1
ENSGALG00000001782	PLAA	0	3	1	10	14	27	0	6	10	32	3	14
ENSGALG00000001788	ADPGK	5	1	2	5	28	21	4	5	26	88	9	20
ENSGALG00000001790	METTL23	0	0	0	1	1	4	0	0	1	2	1	1
ENSGALG00000001791		0	0	0	0	3	0	0	0	2	6	0	0
ENSGALG00000001792	MRPS34	5	3	8	30	14	13	0	9	10	37	2	4
ENSGALG00000001793	MYL10	1	0	0	0	71	516	45	62	23	457	21	29
ENSGALG00000001798	BBS4	0	0	1	3	6	7	0	3	3	9	0	1
ENSGALG00000001800		1	0	1	0	1	1	0	0	0	1	0	0
ENSGALG00000001801	IFT74	0	0	2	6	3	8	3	0	5	20	4	5
ENSGALG00000001802	JMJD6	0	1	1	1	0	4	0	1	2	4	1	1
ENSGALG00000001803	IWS1	0	2	4	15	27	32	10	21	28	81	20	30
ENSGALG00000001805		0	0	0	1	6	3	0	1	1	4	1	2
ENSGALG00000001806		0	0	0	0	0	0	1	1	0	0	0	0
ENSGALG00000001816	MAGI3	1	1	0	4	4	16	3	9	3	14	3	5
ENSGALG00000001817	CTCF	3	6	5	24	34	38	7	18	46	66	16	20
ENSGALG00000001823	HIKESHI	3	1	3	22	31	25	4	8	12	39	6	8
ENSGALG00000001826	WWC1	0	0	0	0	2	2	0	2	1	4	2	2
ENSGALG00000001828		1	1	0	1	0	0	0	1	0	1	1	1
ENSGALG00000001833	PRKRIP1	0	0	0	0	1	4	0	1	0	6	0	2
ENSGALG00000001835	SCNN1D	0	0	1	0	0	0	0	1	0	0	0	0
ENSGALG00000001837	ORAI3	0	0	0	3	8	8	1	2	7	32	9	5
ENSGALG00000001838	XPO7	0	0	2	4	5	13	1	6	5	17	2	8
ENSGALG00000001840	TEK	2	1	1	1	8	6	0	1	10	24	1	8
ENSGALG00000001841	ROGDI	0	0	0	7	7	17	2	4	3	14	1	11
ENSGALG00000001844	ALKBH4	0	0	0	0	0	3	0	0	0	2	0	1
ENSGALG00000001845	PHTF1	0	0	1	1	2	3	0	0	0	6	2	1
ENSGALG00000001848	UBE2J2	0	0	1	8	14	10	1	1	12	19	4	3
ENSGALG00000001850	RARS	0	0	0	3	14	13	3	6	7	22	3	2
ENSGALG00000001852	LRWD1	0	0	0	0	1	3	1	0	0	4	3	1
ENSGALG00000001856	MOB3B	0	0	0	0	0	1	0	1	0	0	0	0
ENSGALG00000001857	C1QTNF12	1	1	0	0	1	1	0	0	0	1	3	1
ENSGALG00000001860	RSBN1	1	0	1	7	16	13	1	3	19	34	8	10
ENSGALG00000001863	VTG2	0	1	0	0	0	0	0	0	0	2	2	0
ENSGALG00000001864	C9orf72	0	0	1	0	4	3	0	5	0	6	4	2
ENSGALG00000001869	LINGO2	0	0	1	0	0	0	0	0	0	0	1	0
ENSGALG00000001872	SDF4	3	0	2	7	27	23	5	8	21	117	24	24
ENSGALG00000001882	TNFRSF18	0	1	0	0	0	0	0	2	0	0	0	1
ENSGALG00000001885		0	0	0	0	0	0	0	0	0	1	0	0
ENSGALG00000001889	CARD9	0	0	1	1	1	0	0	2	0	1	0	4
ENSGALG00000001894		1	1	1	0	1	1	0	0	0	1	1	0
ENSGALG00000001895	PANK3	0	0	0	1	0	3	0	1	0	4	1	3
ENSGALG00000001901	ARIH1	1	6	15	32	49	48	4	17	25	58	12	19
ENSGALG00000001905	DTX2	0	0	0	2	4	5	0	1	0	6	1	1
ENSGALG00000001907	WAPL	0	1	0	6	12	15	4	9	23	50	13	6
ENSGALG00000001912		0	0	0	1	1	0	0	0	0	0	0	0
ENSGALG00000001916	SLIT3	14	10	24	50	54	22	7	13	5	42	4	15
ENSGALG00000001918	DNAJB5	0	2	0	0	4	2	0	0	1	5	0	3
ENSGALG00000001921		0	0	0	0	0	1	0	0	0	0	0	1
ENSGALG00000001925	GNB1L	1	0	1	3	6	11	0	3	1	3	3	4
ENSGALG00000001926	HSPB1	3	1	0	2	40	127	10	42	13	87	9	21
ENSGALG00000001932	SRRM3	0	1	0	0	0	1	0	0	0	0	0	0
ENSGALG00000001933	CORO2A	0	0	0	0	1	1	0	0	0	0	0	0
ENSGALG00000001934	OPN4	1	0	0	0	0	0	1	0	0	0	0	0
ENSGALG00000001936	MYO7B	0	0	0	1	2	0	0	0	0	0	0	0
ENSGALG00000001938	SLC25A24	2	1	0	0	0	0	1	4	2	3	0	2
ENSGALG00000001939	HIPK1	0	0	0	1	1	4	0	3	0	5	3	0
ENSGALG00000001942	SPDL1	1	7	6	30	27	28	8	16	21	62	17	26
ENSGALG00000001944	TBC1D2	1	0	2	2	16	9	2	3	4	13	4	5
ENSGALG00000001945	RFT1	0	2	0	1	16	21	1	8	2	26	1	5
ENSGALG00000001946	RSPO1	3	1	4	12	4	1	0	1	2	10	2	9
ENSGALG00000001947	ELP1	0	0	1	7	10	20	0	7	10	34	2	10
ENSGALG00000001948		0	0	0	1	5	5	0	7	5	18	8	8
ENSGALG00000001949	MDH2	2	0	7	21	28	56	7	11	28	62	8	21
ENSGALG00000001950	PMPCA	1	0	0	0	0	0	0	0	0	1	0	0
ENSGALG00000001951		1	0	0	0	0	0	1	0	0	3	0	0
ENSGALG00000001954	APTX	0	0	4	10	5	6	0	2	3	9	2	3
ENSGALG00000001956	OLFML3	1	0	0	3	22	27	2	11	31	59	10	21
ENSGALG00000001959	HENMT1	1	0	0	2	5	3	0	0	2	6	2	0
ENSGALG00000001962	PTBP1	14	22	23	53	106	111	11	54	89	273	51	51
ENSGALG00000001963		0	0	0	0	3	0	0	1	0	1	0	0
ENSGALG00000001964	INPP5E	0	0	0	1	1	3	0	1	4	11	1	0
ENSGALG00000001965	AARS	0	0	0	0	3	0	0	0	2	6	0	0
ENSGALG00000001968	SYT6	0	2	0	0	4	3	1	1	1	8	2	6
ENSGALG00000001971	UBE2O	0	0	0	2	1	0	2	0	0	3	2	2
ENSGALG00000001972		2	4	15	16	35	34	9	9	17	62	10	23
ENSGALG00000001973	GNL2	2	2	10	19	24	10	4	5	14	35	8	8
ENSGALG00000001975	TMEM120A	0	0	0	1	0	0	0	1	1	1	0	0
ENSGALG00000001976	TRIM33	0	0	2	1	1	3	1	3	3	4	1	2
ENSGALG00000001977	LDB3	1	0	0	1	8	35	2	6	2	15	0	2
ENSGALG00000001978	MED16	0	0	0	0	6	5	0	1	2	7	1	8
ENSGALG00000001981	PARP6	10	6	7	24	20	16	3	8	13	25	5	17
ENSGALG00000001983		0	0	0	0	7	6	1	3	1	4	0	3
ENSGALG00000001985	PIGQ	0	0	0	1	2	1	0	1	4	5	1	1
ENSGALG00000001986	VCP	0	4	6	35	54	132	17	51	33	140	31	24
ENSGALG00000001988	TXNRD2	1	0	1	4	2	10	0	2	5	11	4	7
ENSGALG00000001992	PKLR	0	0	0	0	0	0	0	0	2	1	1	0
ENSGALG00000001995	LIMS2	0	0	0	0	0	0	0	0	0	1	0	0
ENSGALG00000001998	R3HDM4	0	0	1	1	1	3	0	0	2	2	0	1
ENSGALG00000002000	GRAMD2A	0	0	0	0	0	0	0	0	0	1	0	0
ENSGALG00000002001	STXBP3	1	2	4	8	6	11	2	6	1	13	7	11
ENSGALG00000002002	BCAS2	1	0	0	1	4	1	0	0	2	1	0	0
ENSGALG00000002003	BMPR1A	0	0	0	0	2	3	0	3	1	8	0	0
ENSGALG00000002009	FANCG	1	0	0	0	3	3	2	6	1	4	1	3
ENSGALG00000002010	SNIP1	0	1	0	0	1	1	0	1	0	0	2	0
ENSGALG00000002012		0	1	0	3	2	2	1	2	0	18	1	2
ENSGALG00000002013	MEAF6	1	1	2	5	16	12	1	5	5	27	4	11
ENSGALG00000002014	SMU1	2	2	14	20	23	36	5	6	9	78	4	12
ENSGALG00000002015	SNCG	0	0	0	0	1	1	0	0	2	1	0	0
ENSGALG00000002016	PRKCD	1	0	1	2	18	6	1	4	3	16	1	1
ENSGALG00000002018	CAPN15	1	1	4	14	22	30	6	20	12	48	10	22
ENSGALG00000002022	B4GALT1	1	0	0	0	15	16	0	5	1	33	4	5
ENSGALG00000002024	COMT	0	2	5	17	37	83	5	21	18	40	5	7
ENSGALG00000002028	GPRC5B	0	0	0	0	7	26	3	4	1	3	1	2
ENSGALG00000002029	TMEM259	0	3	3	17	26	17	0	6	8	21	4	12
ENSGALG00000002033	NDUFB6	0	1	4	3	14	21	2	5	4	10	0	6
ENSGALG00000002038	DENND2C	0	0	0	1	1	1	0	1	0	3	2	1
ENSGALG00000002042		2	17	15	29	24	28	3	15	23	46	12	20
ENSGALG00000002043		2	2	1	9	27	18	2	4	6	16	6	11
ENSGALG00000002044	EEF2KMT	0	0	2	0	15	7	3	4	3	9	1	2
ENSGALG00000002046		0	0	0	2	4	0	0	3	2	3	1	0
ENSGALG00000002048	GPRIN2	0	0	1	0	0	0	0	0	1	0	0	1
ENSGALG00000002050	EXOC7	0	0	0	0	20	10	1	2	7	23	3	11
ENSGALG00000002053	POR	1	0	0	0	0	1	0	0	0	2	1	1
ENSGALG00000002055	HES4	5	3	8	21	17	13	2	11	9	22	2	10
ENSGALG00000002056	TANGO2	2	1	2	5	2	7	3	4	5	15	4	3
ENSGALG00000002057	POLR2D	0	2	3	2	9	11	1	5	7	25	0	2
ENSGALG00000002060	TAF15	2	8	6	21	31	34	8	20	23	83	12	23
ENSGALG00000002062	SRP68	0	0	2	0	22	19	1	4	13	30	3	9
ENSGALG00000002064	STOML2	0	1	1	5	19	27	2	9	16	38	9	12
ENSGALG00000002066	NCOA4	2	0	3	12	46	41	4	18	22	127	19	29
ENSGALG00000002067		0	1	0	3	7	5	0	0	4	10	2	4
ENSGALG00000002070	SAP130	1	0	1	4	17	13	1	10	23	65	7	19
ENSGALG00000002080	DOCK2	2	2	0	1	2	3	1	5	0	7	1	3
ENSGALG00000002082	AMPD1	0	0	0	0	1	0	0	0	0	0	0	1
ENSGALG00000002083		0	0	0	0	0	1	0	0	0	0	0	0
ENSGALG00000002085	FZR1	0	0	0	0	1	1	0	2	1	1	2	0
ENSGALG00000002087	NCBP1	0	1	4	11	17	40	5	10	8	56	8	9
ENSGALG00000002089		2	0	1	5	3	4	0	3	6	12	1	3
ENSGALG00000002090	GPSM2	0	0	0	1	9	4	1	4	3	13	5	5
ENSGALG00000002091		0	0	0	0	0	0	0	0	0	0	0	1
ENSGALG00000002094	TRMT2A	0	3	1	7	11	12	1	1	5	18	4	4
ENSGALG00000002095	CHMP4B	2	4	16	45	32	49	2	9	33	82	16	31
ENSGALG00000002098	GRIK3	2	1	0	1	0	1	0	0	0	0	0	0
ENSGALG00000002099		0	0	0	0	6	6	2	1	3	9	1	1
ENSGALG00000002106	CLCC1	1	0	2	0	4	1	0	1	1	8	2	5
ENSGALG00000002107	RANBP1	4	18	17	68	46	64	10	25	50	125	23	16
ENSGALG00000002108		0	0	0	0	0	0	0	1	0	0	0	0
ENSGALG00000002110	TSTD2	1	0	0	0	0	3	0	1	0	7	1	0
ENSGALG00000002111		0	0	0	1	0	1	0	0	0	0	0	0
ENSGALG00000002113	LCP2	0	0	0	2	2	1	2	0	0	1	0	1
ENSGALG00000002116	TEN1	0	1	1	2	4	4	0	0	3	6	1	1
ENSGALG00000002117	PARG	4	0	1	1	4	4	0	2	12	7	5	1
ENSGALG00000002118	KCNMB1	1	0	0	0	0	0	1	0	0	0	0	0
ENSGALG00000002119	VPS35L	5	2	2	5	16	32	3	17	17	54	7	13
ENSGALG00000002123	OSCP1	0	0	0	0	3	0	1	1	1	5	1	2
ENSGALG00000002124	ZDHHC8	1	1	0	1	0	1	1	0	1	6	3	1
ENSGALG00000002125	TMOD1	1	0	1	2	20	69	1	26	5	31	7	12
ENSGALG00000002127	LSM10	0	0	0	0	2	0	0	3	0	3	1	4
ENSGALG00000002129	WDR47	2	2	2	8	13	11	2	6	5	21	10	17
ENSGALG00000002131	NPRL2	0	0	0	1	4	7	0	3	4	18	2	4
ENSGALG00000002132	KCNIP1	0	0	0	0	0	1	0	0	0	1	0	0
ENSGALG00000002137	PGAM5	0	0	1	0	0	1	0	0	1	2	1	1
ENSGALG00000002138	HYAL2	0	0	0	0	0	0	0	1	1	1	0	0
ENSGALG00000002139	CSDE1	89	69	65	151	127	200	47	90	57	300	68	66
ENSGALG00000002141	UGGT1	1	1	0	2	6	7	1	4	5	26	4	4
ENSGALG00000002142	DGKQ	0	1	0	0	2	2	1	1	0	7	0	2
ENSGALG00000002143	ANKLE2	0	1	3	0	10	24	0	5	7	30	8	7
ENSGALG00000002144	THRAP3	3	6	7	22	55	93	11	41	50	180	42	63
ENSGALG00000002145	CAMSAP2	1	0	1	3	6	12	3	8	14	34	10	5
ENSGALG00000002147	SIKE1	1	2	7	5	21	20	4	11	5	45	4	7
ENSGALG00000002150	CPEB1	0	0	0	0	3	1	0	2	3	5	0	4
ENSGALG00000002151	PEX12	0	0	2	4	5	2	0	2	4	7	3	4
ENSGALG00000002152	GABRP	0	0	0	0	0	0	0	0	1	0	0	0
ENSGALG00000002155	HS6ST1	0	6	1	8	16	35	5	12	5	35	3	10
ENSGALG00000002157	RPS17	2	2	9	12	63	44	6	21	49	101	15	15
ENSGALG00000002158	GOLGA3	1	1	2	7	20	45	4	11	14	42	17	21
ENSGALG00000002159	ACOX1	1	2	5	9	4	9	2	4	3	19	3	5
ENSGALG00000002160	B2M	0	0	0	2	6	6	1	1	9	31	3	4
ENSGALG00000002162	ACO1	0	5	3	18	27	23	4	6	14	52	6	8
ENSGALG00000002164	DDX59	0	1	0	6	7	12	0	5	8	12	4	6
ENSGALG00000002165	UNC13B	0	0	0	0	0	0	0	1	0	1	1	1
ENSGALG00000002169	PLEKHB2	1	1	1	4	32	37	2	8	12	95	8	11
ENSGALG00000002170		1	0	0	0	2	0	0	1	0	1	0	1
ENSGALG00000002172	FAM168B	2	2	4	22	62	69	13	24	77	177	38	48
ENSGALG00000002175	KIF14	0	0	3	3	1	3	0	1	3	5	3	2
ENSGALG00000002179	FBF1	0	0	0	0	1	2	0	0	1	1	2	1
ENSGALG00000002180	CHFR	3	0	2	2	6	13	5	4	9	21	6	7
ENSGALG00000002182	NR5A2	1	2	0	1	4	16	1	4	1	3	0	3
ENSGALG00000002183	PRR16	0	0	0	0	0	0	0	0	0	0	0	2
ENSGALG00000002186	UNC45B	0	0	0	0	20	55	5	19	7	13	1	3
ENSGALG00000002187	HSD17B4	1	1	6	7	12	25	4	14	9	90	8	13
ENSGALG00000002189	SNX1	0	1	0	0	5	12	4	5	8	36	4	9
ENSGALG00000002192	PTPRC	4	0	0	2	1	4	1	1	2	2	1	1
ENSGALG00000002194	MRPL38	0	0	1	0	5	10	2	4	3	19	2	2
ENSGALG00000002197	NPM1	14	26	51	145	148	188	24	106	145	501	68	95
ENSGALG00000002198	FHOD1	0	0	0	1	2	1	0	0	0	2	1	0
ENSGALG00000002200	ACSM3	0	0	0	1	0	0	0	0	0	1	0	0
ENSGALG00000002203	FGF18	1	2	2	3	18	9	1	3	3	18	2	5
ENSGALG00000002205	FBRSL1	1	0	0	7	29	24	4	8	18	54	9	18
ENSGALG00000002207	ATP6V1G3	0	0	0	0	1	1	0	0	0	1	0	0
ENSGALG00000002210	PPIB	0	1	3	6	35	32	9	16	45	91	31	29
ENSGALG00000002216	NEK7	1	1	5	5	7	5	1	3	0	21	2	3
ENSGALG00000002219	WBP2	2	0	3	1	3	4	1	1	3	3	0	1
ENSGALG00000002222	NOC2L	0	0	1	0	2	3	0	1	2	7	0	1
ENSGALG00000002223	LHX9	2	0	0	3	0	0	0	1	0	0	0	0
ENSGALG00000002225	RFFL	0	1	3	6	3	9	1	1	6	13	4	3
ENSGALG00000002227	DMXL1	1	4	1	5	20	27	3	5	8	25	10	16
ENSGALG00000002229	FBXW11	0	2	4	14	40	53	12	19	16	83	14	18
ENSGALG00000002232	RERE	1	1	2	4	3	5	1	9	5	12	9	6
ENSGALG00000002234	UNC13D	0	0	0	0	0	0	0	1	2	0	0	0
ENSGALG00000002237	ATP6V0D1	0	1	1	2	1	1	0	0	1	1	0	0
ENSGALG00000002239	REXO5	2	1	2	1	16	8	5	0	6	15	3	10
ENSGALG00000002240	C3orf18	0	0	0	0	0	1	0	0	0	0	0	2
ENSGALG00000002242	GALNT9	2	2	1	1	5	5	0	3	6	4	0	1
ENSGALG00000002244	AGRP	0	0	0	0	1	0	0	0	0	0	0	0
ENSGALG00000002246	DENND1B	2	2	0	2	3	7	3	4	3	10	2	4
ENSGALG00000002247	SETD6	0	0	2	1	9	8	0	2	3	16	3	3
ENSGALG00000002249	AGO1	5	9	8	19	12	28	8	19	13	68	11	19
ENSGALG00000002250	DTWD2	0	1	2	3	5	4	0	1	3	9	4	6
ENSGALG00000002253	HEMK1	0	0	0	1	3	4	1	2	1	10	3	1
ENSGALG00000002260	CISH	0	0	0	0	0	0	0	0	0	4	0	0
ENSGALG00000002262	ETF1	0	1	1	2	4	8	0	2	1	13	1	1
ENSGALG00000002263	KLHL6	1	2	1	0	0	1	0	0	0	2	0	0
ENSGALG00000002266	OGDHL	3	2	2	1	0	3	0	0	0	3	1	0
ENSGALG00000002267	DCUN1D3	0	0	0	0	0	3	0	0	0	3	0	0
ENSGALG00000002272	NOC4L	2	2	0	7	10	10	0	4	4	29	6	7
ENSGALG00000002273	LYRM1	0	0	2	2	0	4	3	0	1	3	2	1
ENSGALG00000002277	KLHL24	2	2	4	19	60	117	12	45	29	112	21	32
ENSGALG00000002278	UNK	0	0	0	0	0	1	0	0	0	0	0	0
ENSGALG00000002282	TMEM200A	0	0	1	2	0	4	0	2	3	3	0	1
ENSGALG00000002283	MAPKAPK3	1	1	0	0	12	14	0	2	10	22	6	3
ENSGALG00000002284	TRAPPC3	0	0	1	1	5	1	0	1	0	4	0	0
ENSGALG00000002285	SPSB3	0	0	1	1	4	4	0	2	3	8	4	1
ENSGALG00000002286	H3F3B	7	23	55	172	340	385	36	82	285	881	97	145
ENSGALG00000002287		0	0	0	1	2	0	0	2	0	1	0	1
ENSGALG00000002288	LIG3	0	3	2	3	7	11	4	5	11	21	6	8
ENSGALG00000002289	CHAT	2	1	0	2	0	0	0	0	0	1	0	0
ENSGALG00000002294	SEMA6A	2	0	0	5	30	25	5	7	5	29	11	4
ENSGALG00000002298	COL8A2	0	0	0	0	2	0	0	0	1	1	0	0
ENSGALG00000002299	RGR	0	0	0	0	1	1	0	0	0	0	0	0
ENSGALG00000002301	CNOT1	1	0	1	4	8	13	0	7	17	44	8	2
ENSGALG00000002304	ADPRHL2	1	0	1	4	4	7	0	2	4	19	6	1
ENSGALG00000002305	ZBTB41	2	0	3	1	7	10	2	10	2	19	4	8
ENSGALG00000002308	COMMD10	0	4	2	6	7	11	1	3	5	17	2	5
ENSGALG00000002311	GALK1	0	0	0	0	0	0	0	0	0	1	0	0
ENSGALG00000002313	SLC38A7	0	0	1	0	1	0	0	0	4	2	0	0
ENSGALG00000002314	CDHR1	0	0	1	0	2	1	1	2	0	0	0	0
ENSGALG00000002315		0	2	1	6	27	11	1	5	8	20	7	6
ENSGALG00000002316	NUBP2	0	0	2	0	4	5	0	4	1	9	3	3
ENSGALG00000002318	LVRN	1	1	0	0	0	1	1	1	1	1	0	1
ENSGALG00000002321	GOT2	0	0	0	0	0	0	0	0	1	0	1	0
ENSGALG00000002326		0	0	0	1	1	1	0	1	4	10	2	1
ENSGALG00000002335	DOCK3	2	2	0	1	2	2	0	0	1	2	4	1
ENSGALG00000002336	EP400	1	1	2	8	23	20	5	6	18	45	16	19
ENSGALG00000002341	AP3S1	0	2	6	12	22	15	3	9	20	56	1	15
ENSGALG00000002345	ATG12	2	1	0	5	6	16	8	8	12	28	5	6
ENSGALG00000002346	CLSPN	0	0	2	5	1	11	4	6	6	10	4	8
ENSGALG00000002347	DIPK2A	1	0	3	9	12	21	3	5	11	69	15	25
ENSGALG00000002350		2	1	0	0	0	1	0	0	0	2	1	0
ENSGALG00000002354	PUS1	0	1	2	5	11	5	5	5	7	12	6	3
ENSGALG00000002356	CMTR2	0	0	0	0	0	0	0	0	0	1	0	0
ENSGALG00000002358	CDO1	5	0	0	0	10	3	0	2	9	29	4	4
ENSGALG00000002362	MANF	0	1	0	0	2	1	0	1	0	1	0	0
ENSGALG00000002363	HSPA9	1	7	9	32	43	65	15	26	35	107	18	18
ENSGALG00000002364	SEC16A	0	0	0	1	2	2	1	0	4	17	3	1
ENSGALG00000002369	F13B	0	0	0	1	0	1	0	0	0	1	0	0
ENSGALG00000002370	SH2D4B	0	0	0	1	1	2	1	0	0	0	0	0
ENSGALG00000002371	RUSC2	0	0	0	0	1	6	0	0	0	2	0	0
ENSGALG00000002374	SLC9A9	0	0	0	3	4	8	1	0	5	24	4	8
ENSGALG00000002375	NOTCH1	14	12	50	127	77	158	35	87	46	189	43	61
ENSGALG00000002377	ENO1	2	1	13	27	120	239	17	61	152	472	88	111
ENSGALG00000002379	MRPS17	0	0	0	0	0	0	0	0	0	0	0	1
ENSGALG00000002388	NIPSNAP2	5	5	7	21	26	48	10	26	15	110	19	29
ENSGALG00000002389		1	0	0	0	0	1	0	0	0	0	0	0
ENSGALG00000002390	CA6	0	0	0	0	1	1	0	0	0	1	0	0
ENSGALG00000002394	RGP1	0	0	0	3	1	6	0	1	1	4	3	3
ENSGALG00000002395		0	0	0	1	0	1	0	0	1	2	0	0
ENSGALG00000002397	PSPH	0	2	0	0	1	0	0	0	1	12	2	4
ENSGALG00000002399		2	0	2	7	12	8	2	7	5	11	3	8
ENSGALG00000002403	ULK1	0	1	0	0	1	2	0	1	1	1	1	0
ENSGALG00000002407	HYDIN	0	0	0	2	0	1	1	0	1	2	0	1
ENSGALG00000002408	NCDN	1	0	0	0	5	8	0	0	1	8	0	2
ENSGALG00000002412	GBA2	0	0	2	0	1	5	0	1	0	1	0	1
ENSGALG00000002414	TSPAN14	0	0	2	3	5	9	0	6	2	17	2	2
ENSGALG00000002415	SAP30BP	2	1	3	7	14	12	0	6	9	24	7	2
ENSGALG00000002417	GMPPA	0	0	0	0	0	0	0	0	0	1	0	0
ENSGALG00000002419	KIAA1328	0	0	0	1	0	2	2	2	1	2	2	3
ENSGALG00000002421	FAM213A	1	0	0	1	1	2	0	1	0	5	1	1
ENSGALG00000002424	RECQL5	2	0	0	3	1	4	0	0	0	5	0	3
ENSGALG00000002426	EXOSC3	1	2	4	21	11	7	1	5	5	15	1	2
ENSGALG00000002427	SMIM5	0	0	1	0	0	3	0	1	5	4	1	2
ENSGALG00000002430	SMN	1	2	0	0	10	16	2	5	6	20	4	5
ENSGALG00000002431		0	0	0	0	4	1	1	5	0	7	0	2
ENSGALG00000002432	DYDC2	0	0	0	0	1	1	1	0	0	1	0	0
ENSGALG00000002437	DIPK1B	0	0	1	1	0	2	0	1	4	4	3	1
ENSGALG00000002439	BDP1	1	0	2	7	9	18	3	7	15	41	7	17
ENSGALG00000002443	FBXL16	0	0	0	0	0	0	0	1	0	0	0	0
ENSGALG00000002445	KIAA0319L	2	1	2	5	18	23	5	11	5	31	6	9
ENSGALG00000002447		1	0	0	1	2	4	0	2	0	6	3	2
ENSGALG00000002448	CCT6A	2	8	21	52	41	56	5	19	32	89	16	13
ENSGALG00000002450	WDR24	0	0	0	0	0	1	0	0	0	3	0	0
ENSGALG00000002452	AQP3	0	2	0	0	3	0	3	0	18	129	11	10
ENSGALG00000002455	LRRTM2	0	0	0	1	0	3	0	3	3	7	2	3
ENSGALG00000002457	SIL1	1	0	0	0	1	1	0	1	2	4	0	2
ENSGALG00000002458	VAC14	0	0	0	0	0	0	0	0	0	1	0	2
ENSGALG00000002461		0	0	1	2	3	2	0	0	13	15	7	6
ENSGALG00000002463		3	0	1	1	1	3	0	2	0	7	2	3
ENSGALG00000002466	SLC2A5	1	0	1	0	0	1	0	0	0	0	0	0
ENSGALG00000002467	MTSS2	20	14	13	40	63	153	25	49	35	179	20	30
ENSGALG00000002469	CDC73	1	2	3	9	14	23	0	9	14	47	8	6
ENSGALG00000002473	GPR157	0	0	0	0	2	4	0	2	1	1	0	0
ENSGALG00000002478	MATR3	1	5	7	16	28	71	13	31	55	144	40	51
ENSGALG00000002479	MAT1A	0	1	0	1	101	270	19	54	17	62	5	15
ENSGALG00000002484	CRYM	0	1	2	2	6	11	0	4	2	15	0	3
ENSGALG00000002485	PHKG1	0	0	0	0	0	1	0	0	0	0	0	0
ENSGALG00000002486	RNF123	0	0	0	0	1	0	2	0	2	0	0	0
ENSGALG00000002487	SFSWAP	6	11	12	45	124	103	17	45	51	176	52	144
ENSGALG00000002488	PAIP2B	8	14	21	66	24	22	6	11	9	27	6	6
ENSGALG00000002489	PPP1R26	0	2	1	1	0	1	0	1	0	5	2	1
ENSGALG00000002490	UQCRC2	1	4	10	26	38	37	9	21	20	71	13	18
ENSGALG00000002496	SFTPA1	0	0	0	0	0	1	0	1	0	0	0	0
ENSGALG00000002497	RHOT2	1	1	0	1	2	4	0	0	1	7	5	3
ENSGALG00000002499		2	6	6	14	25	36	8	16	20	57	17	21
ENSGALG00000002500	GMPPB	0	0	0	0	3	2	0	0	0	3	1	3
ENSGALG00000002501	VKORC1L1	2	1	1	4	8	12	2	4	5	14	9	7
ENSGALG00000002503	SFTPA2	0	0	0	0	2	2	0	0	2	1	0	0
ENSGALG00000002504	RO60	0	1	0	1	0	0	0	0	0	1	0	2
ENSGALG00000002506	SPSB1	0	0	0	5	28	35	1	5	29	74	12	10
ENSGALG00000002507	MBL2	0	0	0	0	2	0	1	1	0	2	0	0
ENSGALG00000002510	IP6K1	0	0	0	0	1	1	0	1	1	4	1	3
ENSGALG00000002511		1	1	1	0	4	4	0	3	0	10	2	1
ENSGALG00000002514	SFPQ	6	12	31	61	52	59	8	29	48	163	32	40
ENSGALG00000002515	OLFM1	8	17	15	37	53	66	16	31	55	163	26	48
ENSGALG00000002519	SLC25A33	2	0	1	0	4	6	0	8	0	7	2	2
ENSGALG00000002523	CREB3	0	1	0	2	17	17	6	6	7	49	7	20
ENSGALG00000002524	UCHL5	0	2	6	14	12	21	2	9	16	41	10	3
ENSGALG00000002525	RASGEF1A	2	1	1	3	23	22	4	8	14	52	11	18
ENSGALG00000002527		0	2	1	0	0	4	0	0	0	0	1	0
ENSGALG00000002528	DNAJC18	0	0	1	0	6	4	1	2	1	7	0	0
ENSGALG00000002529	MCCC2	3	2	3	6	6	8	0	3	11	33	3	12
ENSGALG00000002531	SF3B3	3	9	8	28	59	72	9	20	37	123	28	34
ENSGALG00000002532	GJA4	1	0	0	1	1	0	0	0	0	3	0	1
ENSGALG00000002536	STX2	3	15	11	23	32	52	6	13	19	105	15	33
ENSGALG00000002539	KCNN2	0	0	0	0	0	0	0	0	1	3	0	0
ENSGALG00000002542	GUSB	1	0	0	3	9	7	2	2	4	14	6	4
ENSGALG00000002543	CSGALNACT2	0	0	1	1	6	5	1	0	2	16	1	1
ENSGALG00000002546	COL5A1	17	32	66	196	1399	1701	422	919	1728	3527	1538	1987
ENSGALG00000002548	TLN1	0	0	0	0	10	14	4	5	12	26	9	13
ENSGALG00000002549	RGS1	0	0	0	0	1	0	0	0	0	0	0	0
ENSGALG00000002553	PCDH1	0	1	0	0	0	1	0	0	0	1	0	0
ENSGALG00000002554	TSPAN2	0	0	0	1	0	4	1	3	0	2	1	4
ENSGALG00000002555	RET	0	1	2	0	7	1	0	0	3	9	1	0
ENSGALG00000002556	NGF	0	0	0	0	2	1	0	0	0	1	0	1
ENSGALG00000002557	ADGRD1	0	0	0	0	0	1	0	0	0	7	0	1
ENSGALG00000002561		0	0	1	1	4	7	2	1	4	15	2	7
ENSGALG00000002562	ARAP3	0	0	0	0	0	0	0	0	1	0	0	0
ENSGALG00000002563		0	0	1	2	6	7	2	6	4	21	0	4
ENSGALG00000002564	RGS4	1	1	0	0	0	2	1	0	0	4	0	2
ENSGALG00000002569	RAN	1	10	26	64	59	101	11	19	39	132	28	28
ENSGALG00000002576	ASL2	0	0	0	1	0	1	0	0	0	0	2	2
ENSGALG00000002577		1	0	1	0	0	0	0	1	0	0	0	0
ENSGALG00000002579	RIMBP2	1	2	0	1	5	19	3	12	1	12	3	7
ENSGALG00000002581		0	0	0	1	0	1	0	0	0	1	0	0
ENSGALG00000002583	PIK3CD	2	0	0	1	4	5	1	2	1	13	4	7
ENSGALG00000002587	CRCP	0	1	2	5	6	18	1	3	12	24	6	5
ENSGALG00000002588	PPARD	1	0	4	8	10	6	3	10	9	22	5	7
ENSGALG00000002591	POLR2E	0	1	0	3	11	14	0	2	6	5	1	3
ENSGALG00000002594	TFPI	2	6	7	21	29	28	9	24	10	41	14	28
ENSGALG00000002598	TPST1	2	1	10	15	38	29	7	13	16	44	6	19
ENSGALG00000002599	ARHGEF39	0	0	1	0	6	3	0	2	1	13	0	3
ENSGALG00000002603	COG4	0	0	1	0	2	2	1	4	1	1	1	1
ENSGALG00000002605	MRPL17	0	0	1	1	15	16	1	6	7	19	1	7
ENSGALG00000002606	CLSTN1	2	4	5	24	40	55	8	30	42	147	15	39
ENSGALG00000002612	U2SURP	3	5	7	28	53	57	6	31	51	142	35	47
ENSGALG00000002615	DEF6	0	0	0	1	6	2	0	1	8	11	3	2
ENSGALG00000002616	LZIC	1	2	2	7	14	17	4	5	12	44	5	6
ENSGALG00000002618	KCTD7	0	1	3	2	3	2	0	0	1	9	1	5
ENSGALG00000002621	SLC25A42	0	0	0	4	14	7	1	5	2	6	3	6
ENSGALG00000002624	BMS1	4	5	17	47	30	32	1	13	17	43	13	9
ENSGALG00000002630	ZNF76	0	0	0	1	4	3	0	1	1	10	4	5
ENSGALG00000002632	CALCRL	2	3	1	10	15	15	8	15	0	21	6	11
ENSGALG00000002634	HDAC3	1	2	1	3	7	6	0	1	0	19	1	3
ENSGALG00000002637	RBP7	1	0	0	0	0	1	0	1	0	2	0	0
ENSGALG00000002638		3	1	0	2	20	5	1	1	2	8	3	1
ENSGALG00000002639	TRPC1	1	0	1	1	3	2	1	4	2	12	3	2
ENSGALG00000002644	RPL10A	0	4	3	9	50	48	7	32	73	157	23	38
ENSGALG00000002645	PIWIL1	0	5	1	0	0	4	1	2	1	3	0	1
ENSGALG00000002646	FAM171B	0	0	1	3	2	2	3	1	11	13	2	3
ENSGALG00000002647	PLS1	0	2	0	0	0	2	1	2	0	2	0	0
ENSGALG00000002649	UBE4B	8	8	7	13	31	30	7	22	16	101	20	18
ENSGALG00000002651	ST3GAL2	0	0	2	6	9	3	4	6	9	24	3	1
ENSGALG00000002653	NCBP3	1	1	3	5	7	23	5	5	6	23	6	11
ENSGALG00000002655	ITGAV	0	2	1	9	86	120	24	34	64	252	30	45
ENSGALG00000002656	CRK	0	0	0	1	0	0	0	0	1	0	1	0
ENSGALG00000002659	WDR5B	1	5	12	17	27	34	7	24	24	101	17	20
ENSGALG00000002661	YWHAE	0	1	0	2	0	0	0	2	1	5	0	5
ENSGALG00000002663	ATR	2	0	4	7	58	52	4	11	19	71	7	15
ENSGALG00000002666	RAB11FIP3	0	0	0	0	0	0	0	0	0	0	1	0
ENSGALG00000002671		0	3	0	0	0	0	0	1	0	3	0	0
ENSGALG00000002675	SCUBE3	0	0	0	0	0	0	0	0	0	1	0	0
ENSGALG00000002678		1	0	0	0	1	0	0	0	0	0	3	0
ENSGALG00000002679	GLT1D1	6	0	0	2	5	7	0	0	1	4	0	6
ENSGALG00000002682	BRD3	1	0	9	9	7	19	1	8	11	30	15	12
ENSGALG00000002683	DECR2	0	0	0	1	3	7	0	3	2	7	1	6
ENSGALG00000002686	ECD	4	2	4	11	22	10	5	8	10	43	16	15
ENSGALG00000002689	NUP35	1	3	3	6	5	2	4	4	0	13	4	4
ENSGALG00000002690	PDPR	0	0	0	0	2	0	0	0	0	0	0	1
ENSGALG00000002693	FAM149B1	0	0	0	0	5	7	0	4	5	9	1	5
ENSGALG00000002695	SLC15A4	0	1	1	7	4	12	5	4	8	31	9	5
ENSGALG00000002699	VAV2	0	0	0	0	0	0	0	1	2	3	1	1
ENSGALG00000002701	DNAJC9	0	0	1	12	25	31	2	15	26	74	14	24
ENSGALG00000002703	TFAM	1	2	10	17	24	23	4	8	13	44	10	6
ENSGALG00000002705	CISD1	1	3	15	19	17	24	1	8	5	34	1	8
ENSGALG00000002706	XRN1	0	0	1	2	9	12	4	8	4	20	6	8
ENSGALG00000002707	CHRNB2	0	0	0	0	0	0	0	1	0	0	0	0
ENSGALG00000002708	LINGO1	1	0	2	0	5	19	1	6	4	7	3	3
ENSGALG00000002709	MYO1C	1	0	1	1	0	3	0	1	2	7	1	3
ENSGALG00000002710	IPMK	1	0	0	0	0	0	1	2	0	0	0	0
ENSGALG00000002714	TMEM132C	3	2	16	22	1	4	0	3	12	25	3	9
ENSGALG00000002719	CSNK1D	3	5	10	28	36	38	3	14	35	100	17	25
ENSGALG00000002722	MST1	0	0	0	0	0	1	0	0	1	1	1	3
ENSGALG00000002723	ANKS1A	2	0	0	1	1	0	0	1	0	1	0	0
ENSGALG00000002726	KIF1B	2	8	8	10	75	146	11	39	42	140	36	34
ENSGALG00000002728	SLC16A3	0	1	2	1	2	4	0	1	2	6	1	5
ENSGALG00000002729	GK5	2	2	1	2	3	1	3	6	1	3	4	2
ENSGALG00000002734	UHMK1	0	0	0	0	3	5	0	1	3	6	0	2
ENSGALG00000002735	TAF11	0	0	0	4	12	8	1	1	7	16	4	2
ENSGALG00000002739	INPP5K	0	0	6	11	23	24	11	13	22	62	14	35
ENSGALG00000002742	TMEM132B	1	1	0	1	5	3	2	1	1	2	1	0
ENSGALG00000002744	PCDH15	1	2	1	5	3	6	1	2	0	10	0	3
ENSGALG00000002750	NCKAP1	1	1	1	1	3	6	1	3	3	10	7	3
ENSGALG00000002759	PEAK1	0	1	0	1	3	7	0	2	2	7	2	2
ENSGALG00000002761	SIRT1	0	1	2	16	25	24	3	16	20	94	29	42
ENSGALG00000002762	UHRF1BP1	1	1	0	1	0	1	2	0	0	1	2	0
ENSGALG00000002763	FRZB	2	10	14	30	12	27	10	9	44	255	70	31
ENSGALG00000002764	ATP1B3	3	1	3	13	23	24	2	9	23	65	10	10
ENSGALG00000002765	NBR1	0	2	0	2	4	7	0	2	3	7	4	9
ENSGALG00000002769	DNAJC12	1	1	3	3	15	16	5	8	11	56	8	20
ENSGALG00000002771	CRIP1	0	0	0	0	0	0	0	0	0	2	0	0
ENSGALG00000002773	SNRPC	3	2	8	16	43	52	6	18	19	54	13	16
ENSGALG00000002774	TSPAN3	2	5	15	45	41	36	1	18	24	128	7	30
ENSGALG00000002781	BRCA1	1	3	3	6	20	34	8	7	20	37	13	20
ENSGALG00000002783	SLC43A2	0	0	2	4	0	4	2	4	0	7	2	1
ENSGALG00000002784	APEH	0	0	0	0	1	2	0	0	0	3	0	0
ENSGALG00000002786	PSTPIP1	0	0	0	0	1	1	0	1	0	0	0	0
ENSGALG00000002789	MAP2	2	0	0	1	0	5	1	1	6	7	2	6
ENSGALG00000002790	ABLIM3	0	0	0	0	0	0	0	0	1	0	0	0
ENSGALG00000002797	PGD	1	5	8	22	16	29	4	10	24	78	16	6
ENSGALG00000002798	WDR59	2	0	1	0	8	6	1	1	2	6	1	2
ENSGALG00000002800	GRK7	0	0	0	0	1	3	1	0	0	2	1	0
ENSGALG00000002802	PACSIN1	0	0	0	2	0	1	0	0	0	1	0	0
ENSGALG00000002803	MTA1	2	1	4	19	30	32	4	16	25	85	14	30
ENSGALG00000002804	RND2	0	0	0	0	1	0	0	0	0	0	0	0
ENSGALG00000002813	RPS10	0	2	8	26	125	87	16	46	131	235	39	66
ENSGALG00000002816	STK10	0	0	0	2	4	5	0	0	1	6	2	2
ENSGALG00000002820	DFFA	5	5	1	12	16	24	2	7	12	41	5	8
ENSGALG00000002827	GPS1	0	1	2	1	6	12	3	2	6	21	5	5
ENSGALG00000002830	NUDT3	0	0	0	0	0	1	0	0	0	0	0	0
ENSGALG00000002831	SH3PXD2B	0	0	0	0	1	0	1	1	4	2	1	1
ENSGALG00000002832	IFI35	0	0	0	0	0	0	0	1	0	0	0	0
ENSGALG00000002836	PEX14	3	0	0	1	1	3	0	1	0	7	2	0
ENSGALG00000002837	RPL27	13	31	92	272	82	90	12	37	69	180	21	31
ENSGALG00000002840	GRM4	0	0	0	0	0	0	0	1	0	1	0	0
ENSGALG00000002841	RFNG	0	2	2	6	8	6	1	1	2	19	1	3
ENSGALG00000002843	RILP	0	0	0	1	0	1	0	1	1	2	0	1
ENSGALG00000002845	CTNNA3	1	0	0	1	1	6	5	1	0	3	1	0
ENSGALG00000002848	OPN1MSW	1	1	0	1	2	1	1	0	0	0	0	0
ENSGALG00000002849	DCXR	0	1	3	3	7	11	0	3	4	16	0	4
ENSGALG00000002850	RASA2	3	8	10	47	33	30	7	21	21	29	14	13
ENSGALG00000002853	CFDP1	0	0	0	1	6	5	2	1	1	4	1	2
ENSGALG00000002854	PDZD2	2	0	0	0	1	3	2	1	1	7	6	4
ENSGALG00000002856	RUNDC1	0	0	2	1	4	5	2	2	2	13	3	6
ENSGALG00000002861	TMEM170A	1	0	1	0	6	5	1	1	5	14	2	0
ENSGALG00000002863	ERGIC1	0	0	0	1	2	4	2	1	0	19	2	1
ENSGALG00000002864	LRRTM3	0	0	0	0	0	0	0	1	0	4	0	0
ENSGALG00000002866	KANSL1L	0	0	2	0	2	0	0	1	1	2	1	2
ENSGALG00000002868	RPL26L1	11	33	49	144	72	81	11	24	47	136	32	29
ENSGALG00000002870	LEMD2	0	0	0	1	3	6	0	2	4	6	1	0
ENSGALG00000002877	LRRC45	1	0	0	2	13	10	2	5	6	26	3	5
ENSGALG00000002878	CREBRF	0	2	2	11	9	7	4	5	7	16	9	11
ENSGALG00000002880	AARSD1	0	0	2	2	7	6	1	7	5	13	2	7
ENSGALG00000002881	C26H6ORF125	0	3	1	12	4	2	1	4	2	7	2	5
ENSGALG00000002882	BNIP1	0	0	1	1	2	2	1	0	3	7	1	1
ENSGALG00000002883	SCAPER	0	1	0	4	6	8	1	2	17	35	13	10
ENSGALG00000002886	NKX2-5	0	0	0	1	1	0	0	1	0	0	0	0
ENSGALG00000002888	CASZ1	0	0	0	1	2	2	0	0	0	2	0	0
ENSGALG00000002891	ACADL	1	0	0	2	14	9	5	5	11	22	3	5
ENSGALG00000002892		0	0	0	2	1	4	2	0	4	9	0	3
ENSGALG00000002893	STC2	1	0	1	0	0	2	1	0	1	2	1	0
ENSGALG00000002897	SLC16A14	0	0	0	1	6	5	0	1	0	4	3	1
ENSGALG00000002899	AACS	2	3	2	11	6	4	2	5	1	4	3	7
ENSGALG00000002900	NOTUM	0	0	0	0	1	1	1	1	0	0	0	0
ENSGALG00000002904	REEP3	0	1	3	1	10	19	5	6	6	30	9	7
ENSGALG00000002906	TARDBP	6	12	25	84	83	105	27	73	78	229	47	82
ENSGALG00000002907	MYL1	0	0	0	1	141	464	36	98	27	195	10	17
ENSGALG00000002911	MOXD1	1	1	1	10	14	1	1	1	0	3	0	0
ENSGALG00000002913	BRI3BP	2	0	3	1	1	1	1	0	0	2	2	2
ENSGALG00000002919	MON1A	0	0	0	0	1	0	0	0	1	4	0	0
ENSGALG00000002921	LANCL1	0	0	1	5	15	17	3	6	10	31	3	15
ENSGALG00000002922	NOTCH2	10	15	10	26	65	104	18	39	23	139	37	20
ENSGALG00000002925	ETFA	0	0	0	0	11	10	2	5	10	16	0	1
ENSGALG00000002929	TRIP12	2	1	3	6	34	40	5	17	17	41	10	30
ENSGALG00000002932	NME2	1	6	24	75	126	145	15	72	124	338	45	90
ENSGALG00000002937	PSME3	7	7	15	26	72	70	9	37	28	134	18	29
ENSGALG00000002942	JMJD1C	2	11	23	61	96	116	13	37	58	228	48	67
ENSGALG00000002943	PRPF8	0	2	4	7	30	27	2	10	27	84	14	17
ENSGALG00000002944	CPS1	1	0	0	1	1	1	0	1	2	0	1	2
ENSGALG00000002945	TMEM266	0	0	0	2	4	3	2	2	0	5	1	8
ENSGALG00000002952	NRG4	0	0	1	2	1	1	1	0	3	6	0	2
ENSGALG00000002954	MBTD1	3	5	13	43	43	53	5	23	18	90	19	20
ENSGALG00000002955	ADAMTSL2	0	0	0	1	0	0	0	0	0	2	1	0
ENSGALG00000002958	DNER	1	1	0	2	0	1	1	2	0	2	0	3
ENSGALG00000002959	NRBF2	0	0	1	2	6	8	0	1	10	34	3	3
ENSGALG00000002963	PID1	0	0	2	5	7	7	1	0	21	66	10	15
ENSGALG00000002964	DHX37	1	8	8	17	16	31	6	17	17	79	11	16
ENSGALG00000002967	ZNF365	1	1	1	4	8	4	3	3	1	9	1	2
ENSGALG00000002968	ZNF341	0	0	4	3	0	4	2	2	0	6	3	6
ENSGALG00000002969	MAU2	1	2	4	20	36	17	6	12	25	53	22	19
ENSGALG00000002971		2	2	2	0	8	8	5	6	8	11	10	17
ENSGALG00000002973	BECN1	0	0	0	1	1	1	0	0	0	1	0	2
ENSGALG00000002974	SPHKAP	0	1	0	1	2	7	0	1	0	0	0	2
ENSGALG00000002980	RTKN2	1	1	1	2	2	3	1	1	1	11	2	1
ENSGALG00000002981	ERCC4	0	0	0	0	1	4	1	1	4	10	4	1
ENSGALG00000002982	SLC2A6	0	0	0	0	4	6	1	1	1	8	0	1
ENSGALG00000002984	RAB24	0	0	0	3	8	4	0	4	4	3	2	3
ENSGALG00000002985	UTP18	1	4	2	7	2	7	0	1	1	10	2	5
ENSGALG00000002987	SERPINF2	0	0	0	0	0	2	0	0	1	0	0	1
ENSGALG00000002990	PRELID1	2	5	6	12	22	17	2	6	13	39	2	8
ENSGALG00000002992	DAW1	1	0	0	0	2	0	0	0	1	0	1	0
ENSGALG00000002993	CA10	0	1	4	12	14	22	1	6	4	39	2	7
ENSGALG00000003003	CCL20	0	0	0	0	0	0	0	2	0	1	0	0
ENSGALG00000003005	CHRNB4	0	0	0	1	0	3	0	2	1	3	0	1
ENSGALG00000003010	NUP93	0	1	0	3	2	8	2	3	0	9	4	1
ENSGALG00000003011	TOM1L1	2	1	0	2	0	1	0	1	2	3	0	1
ENSGALG00000003013		0	0	3	1	0	0	1	2	0	2	0	0
ENSGALG00000003014	CHRNA3	1	0	0	3	0	0	1	0	2	1	0	1
ENSGALG00000003015	SERPINF1	0	0	0	2	32	23	2	7	29	127	11	27
ENSGALG00000003016	MASP2	0	2	0	2	3	3	1	1	1	10	0	2
ENSGALG00000003021	CHRNA5	0	1	3	4	16	21	2	4	0	13	3	9
ENSGALG00000003022		0	0	0	2	0	1	0	2	0	4	0	0
ENSGALG00000003024	ARMC6	0	2	1	4	5	13	4	4	10	24	4	4
ENSGALG00000003025		0	0	0	1	1	0	0	2	1	2	0	1
ENSGALG00000003026		0	1	2	6	20	23	7	5	15	42	21	21
ENSGALG00000003029	PLPP6	0	0	0	1	0	0	0	1	0	5	0	0
ENSGALG00000003031	SMYD4	0	2	1	3	7	7	0	2	2	20	3	6
ENSGALG00000003033	STXBP4	0	0	1	2	3	6	0	1	1	7	2	2
ENSGALG00000003039	SRM	0	0	0	0	0	1	1	1	0	8	0	0
ENSGALG00000003042	PXMP4	0	1	0	4	11	14	2	5	7	45	4	15
ENSGALG00000003045	E2F1	0	0	0	1	3	9	0	1	6	5	1	2
ENSGALG00000003046	PSMA4	1	3	8	16	21	31	5	13	11	46	7	7
ENSGALG00000003047	SUGP2	0	1	0	5	15	5	2	4	9	22	8	13
ENSGALG00000003052	AGFG1	1	0	2	6	16	18	3	9	10	41	4	6
ENSGALG00000003053	PRDX6	0	1	2	5	21	16	0	7	8	33	2	7
ENSGALG00000003058		2	1	0	0	0	4	0	2	0	2	2	0
ENSGALG00000003059	HLF	3	2	5	8	14	24	1	6	8	51	10	14
ENSGALG00000003063	HYKK	0	0	0	0	1	0	0	0	1	0	0	0
ENSGALG00000003065	NECAB3	5	4	5	14	17	22	3	5	9	57	5	21
ENSGALG00000003067	MRPL44	0	2	6	8	22	23	4	3	12	24	1	4
ENSGALG00000003068	EZH1	1	0	2	0	1	5	0	1	1	4	1	2
ENSGALG00000003071	OGFOD1	0	0	1	3	9	16	1	6	6	9	1	11
ENSGALG00000003072	RPA1	2	1	6	8	11	6	1	3	8	36	12	7
ENSGALG00000003073	RHOBTB1	0	1	0	1	4	4	2	4	7	13	3	1
ENSGALG00000003074		3	2	3	7	9	28	6	10	10	21	2	5
ENSGALG00000003078	MMD	9	0	11	18	23	43	5	10	18	77	4	13
ENSGALG00000003079	MFF	4	0	4	14	13	18	1	3	5	24	1	4
ENSGALG00000003081	SUCO	1	1	1	3	4	7	3	3	2	11	7	6
ENSGALG00000003082	DPH1	0	0	1	1	5	6	0	3	7	7	1	2
ENSGALG00000003084	NUDT21	0	0	0	0	0	0	2	0	1	1	0	1
ENSGALG00000003085	CDK1	2	15	16	41	22	39	12	16	34	117	21	37
ENSGALG00000003086	EXOSC10	2	1	2	5	11	21	3	9	10	22	5	5
ENSGALG00000003091	PARN	1	2	3	20	12	26	1	6	7	54	8	15
ENSGALG00000003092	ERLIN2	1	0	0	1	10	16	4	12	23	67	8	9
ENSGALG00000003096	CBFA2T2	0	0	0	0	1	0	0	0	0	0	0	1
ENSGALG00000003101	PLPBP	1	1	6	11	11	24	1	9	5	51	8	9
ENSGALG00000003105	ANKFN1	0	0	0	0	0	1	0	2	0	0	0	0
ENSGALG00000003106	TOX2	0	0	0	0	0	0	0	1	0	1	2	1
ENSGALG00000003107	AMFR	1	1	0	3	2	4	0	2	1	1	0	0
ENSGALG00000003108	SMG6	1	1	1	3	5	8	2	9	3	19	0	6
ENSGALG00000003111	BFAR	0	2	4	10	7	11	2	6	4	15	4	6
ENSGALG00000003113	RGS14	0	0	0	0	2	1	1	0	0	3	1	2
ENSGALG00000003114	NOG	0	0	0	0	4	4	0	2	5	25	3	8
ENSGALG00000003120	NCOR2	4	4	9	43	157	205	22	72	123	319	56	103
ENSGALG00000003122	ZFAND2A	0	0	0	3	3	3	0	0	3	4	2	3
ENSGALG00000003123	CNTNAP1	0	0	1	1	2	9	0	5	6	22	2	2
ENSGALG00000003124	BRF2	0	1	1	3	28	12	0	7	11	22	8	8
ENSGALG00000003126	ERBB4	1	2	0	0	2	2	2	1	1	3	0	1
ENSGALG00000003128	EDEM2	1	0	1	9	8	12	2	5	4	14	9	17
ENSGALG00000003129	RAB11FIP1	1	0	0	0	1	0	0	1	1	0	0	0
ENSGALG00000003130	DDX49	0	0	0	6	9	20	3	6	9	23	5	4
ENSGALG00000003131	DGKE	1	0	1	0	0	5	1	0	1	5	0	0
ENSGALG00000003135	ANK3	5	4	11	21	15	47	13	31	12	53	15	21
ENSGALG00000003136	IKZF2	3	0	0	1	1	0	0	1	0	0	0	0
ENSGALG00000003143	ZC3H7A	1	7	6	14	22	24	8	13	15	67	19	21
ENSGALG00000003144	TRIM25	0	1	0	4	3	1	1	2	3	6	3	2
ENSGALG00000003146	CCDC92	3	1	0	0	2	3	0	2	3	10	5	4
ENSGALG00000003147	TRPC4AP	4	1	4	15	89	81	3	30	49	149	32	47
ENSGALG00000003148	SPAG16	0	0	2	1	0	0	1	1	0	0	0	0
ENSGALG00000003149		0	0	0	2	2	3	1	1	1	5	0	0
ENSGALG00000003153	COPE	1	2	1	12	35	34	3	19	33	89	22	19
ENSGALG00000003154	TXNDC11	2	0	4	7	4	9	3	5	5	8	3	11
ENSGALG00000003161	GDF3	0	0	0	0	1	0	0	1	0	0	0	1
ENSGALG00000003163	GNAO1	2	0	0	0	1	0	0	0	0	1	0	0
ENSGALG00000003164		0	0	0	0	3	0	0	0	0	1	0	0
ENSGALG00000003165	CCDC6	2	1	1	8	9	17	1	9	30	66	15	19
ENSGALG00000003168	MTMR12	0	0	0	1	2	5	1	2	4	6	2	2
ENSGALG00000003169	CBFB	1	1	0	2	1	5	0	2	2	13	1	1
ENSGALG00000003172	SLC16A9	1	1	2	7	12	10	2	3	4	47	4	7
ENSGALG00000003174	RIMS3	0	0	0	0	0	0	0	0	0	1	0	1
ENSGALG00000003175		2	0	0	2	3	2	1	0	0	2	0	1
ENSGALG00000003181	SURF2	0	0	0	4	4	1	1	5	3	10	0	2
ENSGALG00000003183	C11H16orf70	0	1	3	9	20	26	6	10	13	53	5	22
ENSGALG00000003185	SCPEP1	0	1	2	5	11	8	1	3	6	33	5	4
ENSGALG00000003189	NFYC	0	1	2	15	28	23	3	9	23	66	6	15
ENSGALG00000003193	CRABP-I	0	1	23	72	75	69	13	14	78	357	24	55
ENSGALG00000003194	ATP6V0A2	2	1	3	11	18	11	5	8	8	34	4	18
ENSGALG00000003197	RPL7A	1	16	24	69	260	269	28	83	253	684	79	130
ENSGALG00000003199	MLX	0	1	2	1	1	2	0	1	1	2	1	1
ENSGALG00000003201	FBXL8	0	1	2	3	6	5	1	4	4	10	2	5
ENSGALG00000003203		1	1	4	11	19	42	5	13	5	24	6	7
ENSGALG00000003204	MED22	0	1	2	3	3	8	2	7	2	11	2	2
ENSGALG00000003205	EIF4EBP1	2	2	10	11	50	89	7	36	43	159	19	43
ENSGALG00000003208	GABARAPL2	2	3	10	13	8	10	2	2	5	21	2	8
ENSGALG00000003211	POLDIP2	0	0	1	1	4	2	1	1	2	12	2	2
ENSGALG00000003212	TSPO2	0	0	0	3	1	1	0	0	0	0	0	1
ENSGALG00000003213	LGALS2	0	0	0	1	1	1	0	0	0	0	1	0
ENSGALG00000003217	LITAF	0	0	0	0	0	1	0	0	0	0	1	0
ENSGALG00000003219	TMEM231	1	2	4	6	33	13	4	10	14	29	8	12
ENSGALG00000003220	UPF1	1	0	2	5	6	8	1	5	12	25	15	10
ENSGALG00000003221	WDR61	2	1	5	10	14	23	0	8	7	38	4	6
ENSGALG00000003224	HSF4	0	0	0	0	0	0	0	0	1	0	0	0
ENSGALG00000003226	APOBEC2	0	0	0	1	26	77	3	17	4	14	1	6
ENSGALG00000003227	RAB11FIP4	0	1	1	2	2	2	1	2	2	4	1	2
ENSGALG00000003228	OARD1	0	0	1	4	11	3	0	3	3	16	0	7
ENSGALG00000003233	ASH2L	0	0	0	0	4	8	0	5	3	14	1	7
ENSGALG00000003235		3	0	2	2	8	15	0	8	14	33	8	8
ENSGALG00000003238	GNA11	2	0	6	6	6	10	2	9	8	22	4	5
ENSGALG00000003242	STAR	0	0	0	1	0	0	0	0	0	1	0	0
ENSGALG00000003243	RAD54L2	0	0	0	1	1	2	1	0	3	0	0	0
ENSGALG00000003245	LSM1	1	0	1	0	6	2	0	2	5	7	2	1
ENSGALG00000003247	NFYA	2	3	5	26	9	14	8	8	5	14	10	3
ENSGALG00000003248	SUB1	2	5	12	28	66	82	14	25	51	143	23	22
ENSGALG00000003249	CHUK	1	2	2	1	2	3	0	5	1	3	4	0
ENSGALG00000003250	ITPA	0	0	1	0	4	5	1	1	3	6	2	1
ENSGALG00000003254	BAG4	0	0	2	6	7	3	2	3	6	18	5	3
ENSGALG00000003256	ATP6V0A1	0	0	1	1	1	1	0	1	0	4	4	1
ENSGALG00000003258	DNAAF1	0	1	0	0	1	2	1	1	2	6	2	2
ENSGALG00000003259	EIF2B1	0	0	0	1	13	15	0	0	4	14	4	6
ENSGALG00000003260	UTP6	1	6	8	21	31	23	2	14	18	36	3	20
ENSGALG00000003261	PTRF	1	1	0	0	5	2	0	0	5	8	3	4
ENSGALG00000003265	PTP4A2	0	8	5	22	28	29	8	18	18	52	3	26
ENSGALG00000003267	STAT3	1	3	0	4	19	15	0	4	17	34	6	9
ENSGALG00000003272	KHDRBS1	2	2	10	12	35	38	10	31	47	89	18	63
ENSGALG00000003273	HSDL1	0	0	1	10	3	5	1	0	0	7	1	3
ENSGALG00000003281	GSS	0	0	0	2	2	0	0	0	0	1	0	1
ENSGALG00000003282	STAT5A	0	0	0	0	5	1	0	1	0	2	0	0
ENSGALG00000003283		0	0	0	0	1	3	1	1	14	62	4	8
ENSGALG00000003284	CRLF3	1	1	8	17	20	15	1	5	6	32	9	15
ENSGALG00000003286	ACSBG1	0	0	1	1	1	2	1	0	0	3	0	2
ENSGALG00000003287	TMEM39B	1	5	10	22	6	12	2	2	7	26	4	4
ENSGALG00000003288	TARS	5	1	1	10	11	25	5	12	10	35	6	10
ENSGALG00000003293	MBTPS1	5	4	2	16	28	20	3	2	12	50	5	16
ENSGALG00000003294	ATAD5	1	1	2	5	8	16	5	8	23	37	11	10
ENSGALG00000003295	ADAMTS12	0	1	1	0	2	5	1	1	4	23	10	7
ENSGALG00000003297	HDAC1	2	1	0	4	7	9	2	4	5	23	8	4
ENSGALG00000003298	DDX55	0	1	2	1	6	2	0	1	5	9	3	4
ENSGALG00000003299	NSD3	1	1	3	4	4	10	1	12	6	28	17	11
ENSGALG00000003304	CRTC1	1	0	0	0	3	1	1	0	2	5	0	0
ENSGALG00000003307	TMED2	1	2	13	33	46	51	5	16	38	104	15	18
ENSGALG00000003308	ERLIN1	2	2	6	18	20	24	0	2	15	33	2	8
ENSGALG00000003314	RILPL1	1	0	1	11	33	59	7	16	34	104	16	27
ENSGALG00000003318	SNRNP35	1	0	1	1	3	2	0	2	2	6	3	2
ENSGALG00000003319	ADAP2	0	0	0	0	1	0	0	0	0	0	0	0
ENSGALG00000003321	RILPL2	1	2	4	12	2	3	1	1	2	6	3	3
ENSGALG00000003322	TBC1D2B	1	0	3	2	3	7	1	4	7	18	10	8
ENSGALG00000003323	NECAB2	0	0	0	1	1	0	0	1	0	2	1	0
ENSGALG00000003324	PRRX1	5	13	50	74	29	15	3	3	31	56	5	23
ENSGALG00000003325		2	1	4	11	4	11	1	8	7	11	10	3
ENSGALG00000003326	AMACR	0	0	0	4	4	11	1	6	0	16	3	5
ENSGALG00000003329	GORAB	0	0	2	9	16	16	3	7	19	42	9	10
ENSGALG00000003331	FAF2	1	2	4	9	12	21	1	3	8	39	3	12
ENSGALG00000003333	GHDC	0	0	1	2	16	7	3	5	8	25	2	5
ENSGALG00000003336	DAPK2	0	0	0	1	0	1	0	0	0	1	0	0
ENSGALG00000003337	EIF3I	0	0	0	2	15	13	0	7	10	20	2	7
ENSGALG00000003339	MTOR	4	4	2	2	3	6	1	3	0	6	2	3
ENSGALG00000003340	GBGT1	1	1	0	0	0	2	1	0	0	4	0	1
ENSGALG00000003344	CLTB	0	0	1	3	32	28	5	7	28	57	18	16
ENSGALG00000003345		0	0	0	0	0	1	0	0	0	0	0	0
ENSGALG00000003348		0	0	0	2	6	13	0	7	4	10	0	5
ENSGALG00000003353	RAI14	0	1	2	3	8	21	1	4	37	76	15	28
ENSGALG00000003355		0	0	0	0	5	7	1	0	1	10	0	0
ENSGALG00000003356	TM2D2	0	1	2	1	9	19	1	6	19	46	4	6
ENSGALG00000003358	UBIAD1	2	0	3	6	7	13	2	6	9	25	8	10
ENSGALG00000003359	RAB5C	2	5	10	23	23	34	7	14	34	117	13	22
ENSGALG00000003360	ARL10	0	0	0	0	0	0	0	0	0	1	0	0
ENSGALG00000003362	ACSS2	0	0	0	1	3	5	3	1	10	19	3	5
ENSGALG00000003365	RAD1	0	0	0	0	2	4	0	0	2	2	0	2
ENSGALG00000003369	KAT2A	2	5	8	24	21	26	2	11	17	56	12	18
ENSGALG00000003370	KIAA1191	0	0	0	0	14	7	0	4	16	28	8	7
ENSGALG00000003373	BRIX1	1	1	5	10	21	14	3	11	23	46	6	9
ENSGALG00000003374	ESRP2	1	5	1	13	1	1	1	1	0	2	3	0
ENSGALG00000003377	SIMC1	0	0	0	0	0	0	0	1	1	1	1	0
ENSGALG00000003378		2	0	1	4	10	10	0	2	3	16	6	1
ENSGALG00000003381	HERC1	2	3	1	6	14	15	4	15	5	25	5	6
ENSGALG00000003383	KPNA6	1	1	0	2	3	7	2	2	2	13	4	1
ENSGALG00000003385	LSM4	1	2	9	8	4	3	0	3	2	7	0	0
ENSGALG00000003387		0	0	0	0	1	2	1	1	1	4	1	1
ENSGALG00000003391	EIF2AK1	0	0	3	8	11	14	3	4	4	17	5	5
ENSGALG00000003392	SBNO1	2	2	9	9	33	39	9	16	22	65	19	27
ENSGALG00000003396	NFATC3	0	0	0	0	4	2	2	4	2	7	2	5
ENSGALG00000003397	RHOT1	1	0	1	8	30	12	6	16	10	46	10	14
ENSGALG00000003398	ADAM9	0	0	1	2	7	4	3	1	5	10	4	8
ENSGALG00000003400	AIMP2	1	0	2	6	16	24	8	12	17	48	2	10
ENSGALG00000003403	ZNF385C	0	1	1	2	29	5	1	2	14	32	14	11
ENSGALG00000003405	BSDC1	0	2	2	11	19	26	3	6	12	50	8	10
ENSGALG00000003408	RP1-27O5.3	0	0	0	1	2	3	0	1	0	13	0	3
ENSGALG00000003409	SOGA1	0	2	1	12	52	75	8	28	20	61	14	25
ENSGALG00000003419		1	1	3	11	5	4	1	6	2	15	0	5
ENSGALG00000003420	ZBTB8A	0	0	0	0	1	0	0	0	1	4	0	0
ENSGALG00000003426	RHBDL3	1	1	0	1	1	0	0	0	0	0	0	0
ENSGALG00000003427	USP3	4	3	3	7	19	28	5	9	4	32	11	17
ENSGALG00000003429	PBX1	0	0	1	3	8	1	1	2	1	3	2	1
ENSGALG00000003430	PMS2	0	0	1	1	4	4	0	2	2	7	5	0
ENSGALG00000003432	AGXT2	0	1	0	0	0	1	1	0	0	0	1	0
ENSGALG00000003433	DPEP2	0	1	2	0	5	0	2	0	1	9	2	2
ENSGALG00000003434	C17orf75	1	1	5	18	10	12	3	1	4	37	6	9
ENSGALG00000003435	PGC	0	0	0	0	0	1	0	0	0	0	1	0
ENSGALG00000003438	NUF2	1	0	1	5	11	6	0	3	12	22	2	3
ENSGALG00000003439	PLEKHM2	0	0	0	1	0	1	0	0	0	2	0	0
ENSGALG00000003441	GTF3C5	1	1	0	1	2	5	0	1	10	13	4	0
ENSGALG00000003443	LRRC52	0	0	0	0	0	0	0	0	0	1	1	0
ENSGALG00000003445	MGST3	0	0	3	19	16	20	3	14	15	32	4	11
ENSGALG00000003446	PRLR	3	1	0	5	17	17	1	3	19	50	4	15
ENSGALG00000003447	FRS3	0	0	0	0	2	0	0	0	0	0	0	0
ENSGALG00000003454	ZNF207	3	3	15	64	77	115	27	74	67	228	62	137
ENSGALG00000003456	CA12	0	0	0	1	0	0	1	2	0	0	0	0
ENSGALG00000003457	CNP	0	0	0	0	0	0	0	0	0	2	0	1
ENSGALG00000003458	CCZ1	0	1	3	2	1	5	1	8	2	9	2	3
ENSGALG00000003461	USP49	1	2	2	0	2	1	2	0	2	5	1	2
ENSGALG00000003462	OCM	0	0	0	0	0	0	0	1	0	0	0	0
ENSGALG00000003464		0	0	1	0	0	0	0	0	0	1	0	0
ENSGALG00000003466		0	0	0	1	0	2	0	2	1	4	0	1
ENSGALG00000003467	BYSL	0	0	0	0	2	1	1	1	0	0	0	1
ENSGALG00000003470	ZMAT4	0	0	0	0	0	1	0	0	0	0	0	1
ENSGALG00000003473	SFRP1	0	2	4	11	29	24	3	3	11	82	5	19
ENSGALG00000003474	MED20	0	0	0	4	8	10	1	5	2	21	3	5
ENSGALG00000003475	ACLY	1	0	1	0	0	1	1	1	0	4	4	0
ENSGALG00000003476	ERN1	0	1	5	13	18	26	2	7	6	25	3	11
ENSGALG00000003478	GFI1B	0	0	0	0	0	0	0	2	0	0	0	0
ENSGALG00000003483	GOLGA7	8	4	7	14	29	33	3	10	18	86	15	17
ENSGALG00000003484	BARD1	0	0	1	0	2	3	0	2	2	9	1	1
ENSGALG00000003485	CCND3	3	1	1	6	18	12	3	8	8	19	2	6
ENSGALG00000003487	RAB8B	0	0	0	1	4	1	0	0	0	6	1	0
ENSGALG00000003492	PPP1R3E	1	3	0	1	0	1	0	1	0	2	0	0
ENSGALG00000003495	ALDH9A1	0	0	2	17	25	36	10	13	24	86	16	18
ENSGALG00000003496	TEX2	1	0	0	0	0	1	0	0	0	1	0	0
ENSGALG00000003498	TAF8	2	5	7	11	25	18	5	8	12	48	5	9
ENSGALG00000003499	MAST3	0	0	0	0	1	0	0	0	1	2	0	1
ENSGALG00000003503	MYBL2	0	1	0	1	1	1	0	0	0	4	0	0
ENSGALG00000003505	LACTB	0	0	2	1	8	10	1	7	3	20	4	8
ENSGALG00000003507	TECPR1	0	0	0	0	0	0	0	0	0	1	0	0
ENSGALG00000003510	UCK2	0	0	0	1	1	0	0	2	0	2	0	1
ENSGALG00000003517	ZBTB8OS	0	1	2	7	4	7	2	5	5	20	1	2
ENSGALG00000003518	GPAT4	0	0	0	0	0	3	0	0	3	2	0	2
ENSGALG00000003520	POLG2	0	0	1	4	5	5	0	2	6	4	1	1
ENSGALG00000003521	TPM1	5	7	10	47	187	411	30	121	53	262	16	30
ENSGALG00000003522	RBBP4	4	2	5	23	39	38	1	14	26	130	19	25
ENSGALG00000003523	IFT52	3	1	8	17	23	10	1	6	6	17	1	6
ENSGALG00000003526	TUBGCP2	0	1	1	1	2	3	1	0	2	2	1	1
ENSGALG00000003527	ARRDC2	0	0	1	3	7	1	0	1	0	13	1	3
ENSGALG00000003529	SYNC	0	0	0	0	5	6	0	5	0	2	0	0
ENSGALG00000003532	DDX5	10	19	28	80	123	150	27	70	56	216	48	82
ENSGALG00000003533	ZNF511	0	0	1	2	9	12	1	4	5	13	4	4
ENSGALG00000003536	KLHL11	0	0	0	0	0	1	0	0	0	0	0	0
ENSGALG00000003539	KIAA1522	0	0	0	6	1	2	0	3	0	2	0	1
ENSGALG00000003540	CEP95	1	3	3	10	32	25	2	10	9	55	7	15
ENSGALG00000003547	SKP2	2	5	15	39	33	43	9	13	32	93	20	30
ENSGALG00000003548	BAIAP2L1	0	0	0	4	6	1	1	0	4	21	9	8
ENSGALG00000003549	MTG1	0	0	0	0	6	7	1	5	4	3	0	1
ENSGALG00000003550	ARHGAP40	0	0	0	0	0	3	3	0	0	1	0	0
ENSGALG00000003553	ABCA12	3	2	1	2	0	0	1	1	2	6	1	0
ENSGALG00000003558	NADK2	0	0	0	1	1	2	1	0	0	1	1	0
ENSGALG00000003559	ACTR5	0	0	0	0	1	0	0	2	0	0	0	2
ENSGALG00000003560	SLC6A2	0	2	0	1	0	2	0	3	13	17	1	8
ENSGALG00000003562	NPTX2	0	0	0	1	5	10	3	7	7	32	12	11
ENSGALG00000003563	YARS	0	0	0	2	1	1	1	0	0	4	1	1
ENSGALG00000003566	SMURF2	0	0	0	0	2	3	3	6	2	5	2	2
ENSGALG00000003568	PPP1R16B	0	2	0	0	0	3	1	1	1	0	0	0
ENSGALG00000003569	TMEM130	0	0	0	2	4	5	0	2	1	2	2	3
ENSGALG00000003570	ATIC	1	0	4	3	17	20	3	10	23	78	12	20
ENSGALG00000003572		0	1	0	3	6	6	0	2	4	13	9	3
ENSGALG00000003574	LPCAT2	1	0	2	5	8	3	1	1	3	9	1	1
ENSGALG00000003578	FN1	6	19	32	125	167	236	36	56	268	1265	160	224
ENSGALG00000003580	MMP2	10	12	14	77	230	134	39	45	120	709	63	84
ENSGALG00000003582	SLC1A3	0	1	1	1	1	5	0	1	3	20	1	3
ENSGALG00000003584	KPNA2	1	7	6	11	38	73	6	35	51	139	32	35
ENSGALG00000003590	C17orf58	0	0	0	0	0	5	0	0	3	2	0	0
ENSGALG00000003596	TRRAP	3	2	4	11	8	10	3	18	6	23	17	15
ENSGALG00000003597	AK2	0	3	2	7	26	25	4	11	31	48	8	20
ENSGALG00000003601	ATP2B4	2	1	0	2	25	33	7	14	19	55	9	36
ENSGALG00000003602	RPGRIP1L	0	0	2	4	0	4	0	1	2	9	4	4
ENSGALG00000003604	SLC46A1	0	0	0	1	0	1	0	1	0	0	0	1
ENSGALG00000003605		3	6	9	19	83	85	14	26	47	207	37	69
ENSGALG00000003614	AZIN2	0	0	0	0	1	1	0	0	0	0	0	0
ENSGALG00000003624	KLHL10	0	0	0	0	0	1	0	0	0	0	0	0
ENSGALG00000003625	NDUFS5	0	1	0	4	7	6	1	1	7	10	0	2
ENSGALG00000003628	TLN2	2	6	3	8	8	50	6	27	18	48	17	21
ENSGALG00000003631	CPLANE1	3	4	7	17	32	20	3	13	16	57	16	28
ENSGALG00000003634	PTEN	1	4	4	3	8	18	1	12	22	49	13	15
ENSGALG00000003636	FBLIM1	1	2	0	1	1	1	0	1	1	3	0	0
ENSGALG00000003641	KAT6A	2	2	3	8	17	20	4	9	17	43	24	13
ENSGALG00000003642	PDGFA	11	10	28	155	81	212	24	79	15	147	21	26
ENSGALG00000003644		0	0	2	0	2	6	1	0	0	4	0	0
ENSGALG00000003645		0	0	0	0	0	1	0	0	1	2	0	0
ENSGALG00000003647	SLC13A2	1	0	0	0	0	0	0	0	0	1	0	0
ENSGALG00000003648	SVIP	0	0	2	4	21	11	0	6	17	35	6	16
ENSGALG00000003650	NOL11	0	1	3	3	17	15	1	5	14	28	6	8
ENSGALG00000003651	NT5C3B	0	0	1	1	4	4	0	0	5	4	0	0
ENSGALG00000003652	ATAD1	3	4	1	9	10	11	1	4	8	34	2	3
ENSGALG00000003655	GAS2	1	0	5	10	100	87	13	22	97	324	33	71
ENSGALG00000003658	DHX35	2	2	1	3	18	12	0	4	7	16	3	6
ENSGALG00000003661	SETX	0	1	2	2	4	12	4	5	7	20	10	12
ENSGALG00000003663	RBL2	1	1	5	5	38	36	0	18	19	52	7	30
ENSGALG00000003665	PIGS	0	0	0	0	0	3	0	0	3	4	0	0
ENSGALG00000003670	MAFB	2	3	18	8	296	94	22	48	85	172	26	64
ENSGALG00000003672	UBLCP1	2	3	5	16	15	13	0	8	7	27	8	4
ENSGALG00000003674	DHTKD1	1	1	0	1	1	2	0	2	4	3	3	3
ENSGALG00000003675	PRKAR1B	0	1	2	6	7	23	2	5	10	59	4	15
ENSGALG00000003681	TOP1	6	6	27	35	30	52	5	22	31	115	30	24
ENSGALG00000003682	ARL6IP4	0	3	0	7	32	30	2	12	15	46	5	18
ENSGALG00000003683	MED27	0	1	8	4	10	16	1	7	3	23	3	8
ENSGALG00000003684		1	1	2	0	1	1	0	0	0	3	0	1
ENSGALG00000003687	OGFOD2	0	0	0	0	0	2	0	0	0	1	0	0
ENSGALG00000003688	NUP155	1	1	1	2	2	8	3	6	10	24	3	7
ENSGALG00000003689	PAPSS2	1	0	0	0	0	0	0	1	0	0	1	2
ENSGALG00000003690	KRT14	0	1	0	0	0	2	1	0	2	2	2	0
ENSGALG00000003691	RNF145	0	0	2	3	3	15	0	3	11	12	2	11
ENSGALG00000003693	MACF1	7	8	15	22	108	175	40	85	56	192	67	68
ENSGALG00000003695	MINPP1	0	0	0	1	1	1	0	1	0	1	0	2
ENSGALG00000003696		0	0	0	0	1	1	0	0	1	1	0	0
ENSGALG00000003699	EBF1	0	3	0	1	17	19	1	5	1	18	1	3
ENSGALG00000003701	SGMS1	2	1	2	3	22	17	3	5	4	29	6	6
ENSGALG00000003702	CLINT1	4	13	19	56	45	86	9	22	34	164	20	34
ENSGALG00000003703	USE1	1	1	0	7	9	13	2	5	4	10	3	6
ENSGALG00000003705	VPS13C	8	5	4	4	13	17	16	14	7	25	13	12
ENSGALG00000003708	WDR70	3	2	4	10	17	17	6	5	12	38	3	9
ENSGALG00000003709	PLAT	0	0	1	1	2	1	0	1	0	10	0	3
ENSGALG00000003712	RAPGEF1	2	1	8	9	42	60	3	15	21	61	7	17
ENSGALG00000003716	GDNF	1	0	0	1	1	0	0	0	0	0	0	0
ENSGALG00000003717	MYO9B	4	3	6	17	46	41	10	26	28	97	25	49
ENSGALG00000003720	FANCD2	0	0	1	0	6	0	4	2	4	9	2	6
ENSGALG00000003722	THG1L	2	3	16	20	13	16	3	4	9	30	8	2
ENSGALG00000003726	EGFLAM	1	0	0	0	0	0	1	0	0	1	1	0
ENSGALG00000003727	HAUS8	0	0	1	1	1	0	2	0	0	4	0	1
ENSGALG00000003731	FBXO42	1	0	0	1	0	0	0	0	0	1	0	0
ENSGALG00000003732	UCK1	0	1	2	6	4	8	1	1	3	9	2	5
ENSGALG00000003733	LIFR	1	1	3	24	120	181	21	60	84	224	36	47
ENSGALG00000003734	SZRD1	2	0	0	3	4	10	3	1	10	10	2	3
ENSGALG00000003738	EMC3	1	2	5	9	19	22	7	7	19	34	9	18
ENSGALG00000003741	MYO18A	0	0	1	1	1	1	0	0	1	0	1	4
ENSGALG00000003742	CPAMD8	2	3	0	0	3	3	0	0	0	13	4	3
ENSGALG00000003743	VPS37B	0	0	0	0	1	0	0	0	0	2	0	0
ENSGALG00000003744	ADAM19	0	0	0	1	0	0	0	0	0	1	0	0
ENSGALG00000003745	NECAP2	0	0	0	0	0	0	0	1	0	0	0	0
ENSGALG00000003747		2	6	2	6	38	25	6	18	8	59	19	21
ENSGALG00000003748	ANO5	2	2	10	22	45	54	13	28	32	156	32	44
ENSGALG00000003750	PLCG1	0	0	1	2	6	4	1	3	6	15	1	3
ENSGALG00000003751		0	0	0	0	0	0	0	1	0	0	0	0
ENSGALG00000003753	CYLD	0	0	0	1	1	2	0	4	1	6	1	1
ENSGALG00000003757	POMT1	0	1	0	0	0	2	0	1	2	0	2	0
ENSGALG00000003758	MREG	0	0	1	2	0	1	1	0	0	3	0	2
ENSGALG00000003759	RORA	1	0	2	2	77	37	8	5	36	73	14	21
ENSGALG00000003765	A1CF	0	0	0	0	0	1	0	0	0	0	0	0
ENSGALG00000003766	KIAA0100	0	0	0	0	0	0	0	0	0	1	0	2
ENSGALG00000003767	NKD1	1	0	1	3	5	8	1	4	2	11	3	0
ENSGALG00000003770	ANXA2	0	8	5	19	25	44	7	16	30	146	17	36
ENSGALG00000003771	SIN3B	1	0	1	0	1	3	0	1	0	5	1	5
ENSGALG00000003775	RICTOR	0	1	1	3	24	27	3	17	12	49	12	16
ENSGALG00000003777	NELL1	0	1	0	1	0	0	0	0	0	4	0	0
ENSGALG00000003778	TMEM38A	2	1	2	14	33	76	6	15	12	54	5	4
ENSGALG00000003781	SUN1	0	1	2	5	8	7	1	5	3	25	7	8
ENSGALG00000003786	BRD7	2	3	5	25	25	38	8	14	21	56	13	19
ENSGALG00000003788	BNIP2	2	1	2	1	2	3	0	4	6	14	3	4
ENSGALG00000003792	FYB	0	0	0	0	0	4	0	2	2	3	0	0
ENSGALG00000003793	GTF2A2	0	9	11	34	19	25	4	17	9	30	6	13
ENSGALG00000003794	SLC35E1	0	0	0	0	2	7	1	2	2	12	4	3
ENSGALG00000003795	DENR	0	7	6	16	27	48	10	25	10	49	14	25
ENSGALG00000003798	GET4	0	3	4	9	13	12	2	2	11	21	4	5
ENSGALG00000003799	USP4	2	0	0	1	1	2	0	1	0	0	1	1
ENSGALG00000003800	PABPC4	0	0	0	0	0	1	1	0	0	0	0	1
ENSGALG00000003802	OTUD7A	1	1	1	0	4	5	0	1	2	2	0	0
ENSGALG00000003803	DAB2	0	2	4	4	80	45	12	33	71	192	47	116
ENSGALG00000003805		2	1	0	2	12	11	3	3	12	25	3	13
ENSGALG00000003806	RHOA	4	23	65	169	227	268	52	115	232	728	110	166
ENSGALG00000003807	GPN3	0	2	3	7	14	15	1	10	6	18	2	12
ENSGALG00000003812	UBE2F	5	4	10	27	48	92	7	29	20	120	10	32
ENSGALG00000003815	RPN2	1	1	6	6	22	37	5	10	22	109	16	27
ENSGALG00000003816	NT5C1A	1	0	0	0	0	0	1	0	0	0	2	1
ENSGALG00000003818	CYFIP2	1	0	0	0	1	0	0	0	0	2	0	0
ENSGALG00000003819		0	0	0	0	0	0	0	1	0	0	1	0
ENSGALG00000003820	ARPC3	2	1	4	6	12	18	3	5	10	20	5	2
ENSGALG00000003821	RAMP1	0	0	0	0	0	2	0	1	0	0	0	0
ENSGALG00000003824	CHERP	3	5	6	23	21	35	1	10	15	75	14	17
ENSGALG00000003826	ANAPC7	1	2	4	10	8	6	3	4	6	13	4	5
ENSGALG00000003829	HPCAL4	0	0	0	0	1	0	0	0	0	0	0	0
ENSGALG00000003832	TEX264	0	0	0	1	5	6	0	3	4	10	2	3
ENSGALG00000003833	CACNA1E	0	2	0	1	1	0	1	0	0	1	2	0
ENSGALG00000003836		0	1	1	0	0	6	0	2	1	6	0	0
ENSGALG00000003837	ADCY7	0	0	0	2	3	0	3	1	2	7	0	0
ENSGALG00000003838		0	0	0	0	0	0	0	0	0	1	0	0
ENSGALG00000003841		0	1	1	1	2	3	0	3	2	2	1	0
ENSGALG00000003849	TRPM1	1	0	0	2	1	1	1	1	0	3	0	0
ENSGALG00000003851	TRIT1	0	0	0	1	1	1	1	0	0	1	0	0
ENSGALG00000003854	IFT81	3	0	3	1	12	6	0	6	8	25	7	11
ENSGALG00000003857		0	0	0	0	0	0	0	1	0	0	0	0
ENSGALG00000003859	KRT222	0	0	0	0	0	0	0	0	0	1	0	1
ENSGALG00000003861	HERC4	0	1	6	13	20	29	5	15	14	56	13	11
ENSGALG00000003862	LRRFIP1	0	0	0	0	6	16	2	5	9	11	6	6
ENSGALG00000003863	P2RX7	0	0	0	0	1	0	0	0	1	0	0	1
ENSGALG00000003870	MED7	0	1	3	7	10	5	0	3	8	19	2	5
ENSGALG00000003875	ABL1	0	1	0	0	0	0	1	2	3	1	3	1
ENSGALG00000003876	TIMD4	0	3	0	0	0	1	0	0	0	2	1	0
ENSGALG00000003878	PIN4	0	0	2	1	0	0	1	1	4	8	0	2
ENSGALG00000003879	MFSD2A	2	1	5	17	9	14	3	3	4	8	5	1
ENSGALG00000003880	STX10	0	0	0	1	13	3	0	5	6	28	3	8
ENSGALG00000003881	ERCC6L	0	0	0	2	0	1	0	0	2	4	0	1
ENSGALG00000003882	SMARCE1	1	2	8	38	41	48	2	8	34	110	16	20
ENSGALG00000003883	MTMR10	1	2	1	6	27	38	6	17	15	76	7	17
ENSGALG00000003886	SGCD	0	0	1	0	0	0	0	0	0	2	0	0
ENSGALG00000003891	ZNF423	1	4	10	16	65	52	6	14	28	92	15	17
ENSGALG00000003893	XPR1	0	0	0	6	2	13	0	0	2	20	2	1
ENSGALG00000003901	P2RX4	0	3	5	7	27	18	8	4	8	69	4	8
ENSGALG00000003904	MLPH	0	0	0	1	0	0	0	1	1	0	0	0
ENSGALG00000003906	MPHOSPH10	4	2	11	12	7	10	4	5	8	15	9	3
ENSGALG00000003907	N4BP1	0	0	2	3	7	8	0	2	8	21	3	9
ENSGALG00000003908	SLC6A5	1	0	0	1	0	0	0	0	0	2	1	1
ENSGALG00000003909	PIGT	0	0	1	0	6	6	2	1	1	9	2	4
ENSGALG00000003911	CACNG5	0	0	1	5	1	2	1	0	1	0	1	1
ENSGALG00000003913	MCEE	1	0	0	1	2	1	1	0	1	4	1	3
ENSGALG00000003914	CALR3	0	0	0	0	0	1	0	0	0	1	0	0
ENSGALG00000003916	SIAH1	0	2	3	5	9	8	0	7	8	28	3	6
ENSGALG00000003919	MRPL22	0	1	3	12	9	14	1	7	6	16	3	4
ENSGALG00000003920		5	3	2	3	4	1	0	1	1	6	0	0
ENSGALG00000003921		0	1	0	5	6	9	1	3	1	17	2	1
ENSGALG00000003922	TOP2A	1	2	10	18	52	82	13	26	63	152	47	64
ENSGALG00000003923	COL6A3	3	5	6	16	48	56	4	22	76	215	37	73
ENSGALG00000003924	ACBD6	1	2	1	3	2	1	0	0	0	6	0	0
ENSGALG00000003925	MYPN	0	0	0	1	1	7	0	3	0	1	0	3
ENSGALG00000003929	SYS1	0	0	4	5	15	10	1	4	9	34	2	8
ENSGALG00000003930	APBA2	1	4	6	18	6	9	6	5	3	16	5	12
ENSGALG00000003932	SDC4	1	0	1	3	9	11	0	3	7	21	4	8
ENSGALG00000003933	QSOX1	0	0	0	0	0	1	0	0	1	1	0	0
ENSGALG00000003935	PBLD	0	0	1	1	2	1	0	0	0	3	1	2
ENSGALG00000003936	PPT1	2	0	3	9	14	11	2	4	5	28	4	5
ENSGALG00000003937	GEMIN5	1	1	0	0	3	13	3	6	3	22	4	5
ENSGALG00000003939	KLF2	0	0	3	3	25	10	5	15	8	24	4	7
ENSGALG00000003941	FUBP3	4	5	13	40	62	65	12	17	45	128	15	22
ENSGALG00000003942	LONP2	1	3	4	14	15	14	1	9	21	46	1	8
ENSGALG00000003944	FAM189A1	2	1	0	0	1	0	1	0	0	4	3	1
ENSGALG00000003947	HNRNPH3	16	42	82	293	130	154	30	53	105	257	48	94
ENSGALG00000003948	ALAS1	2	0	1	16	27	30	2	3	7	56	6	10
ENSGALG00000003950	CNOT8	2	8	19	53	61	53	9	17	31	117	7	26
ENSGALG00000003955	CEP350	3	1	2	4	9	26	5	12	10	27	3	8
ENSGALG00000003958	PRMT3	2	4	0	15	11	33	2	8	4	22	5	3
ENSGALG00000003959	AP1M1	2	2	1	4	1	9	1	4	4	10	5	2
ENSGALG00000003965	LEUTX	1	0	0	0	1	3	0	0	1	4	0	0
ENSGALG00000003966	RPL23A	0	7	13	31	45	66	13	16	38	153	30	39
ENSGALG00000003969	EMC1	1	0	0	6	10	13	3	5	8	30	5	16
ENSGALG00000003972	FAXDC2	9	10	30	99	62	94	22	43	60	151	44	44
ENSGALG00000003976	BCORL1	0	0	0	0	0	0	0	0	0	1	0	0
ENSGALG00000003977	TWF2	0	1	1	0	1	2	1	1	1	2	0	1
ENSGALG00000003980	IQCA1	0	0	0	0	0	1	0	0	0	0	1	0
ENSGALG00000003985	TARSL2	3	3	0	2	11	8	3	6	5	14	3	9
ENSGALG00000003986	PITHD1	0	0	0	0	6	1	0	3	0	2	1	1
ENSGALG00000003990		2	2	2	20	27	12	0	7	13	40	9	10
ENSGALG00000003991	MRTO4	1	2	5	12	12	15	1	6	9	28	4	9
ENSGALG00000003995	ERAL1	0	0	0	1	0	0	0	1	0	1	0	0
ENSGALG00000003999	NAV2	4	1	3	4	33	36	4	20	12	24	8	19
ENSGALG00000004002	LYPLA2	0	0	0	1	3	2	0	1	3	1	0	2
ENSGALG00000004003	AIFM1	0	3	5	12	7	24	6	12	10	29	3	6
ENSGALG00000004004	PHKB	2	0	6	6	16	26	6	9	7	20	6	8
ENSGALG00000004005	AKR7L	0	0	0	2	0	0	0	0	2	3	0	0
ENSGALG00000004019	MARS2	0	0	0	0	0	0	0	0	0	1	0	0
ENSGALG00000004028	MATN4	0	0	0	0	3	0	1	0	0	2	0	0
ENSGALG00000004033	GALNT10	0	0	0	0	1	1	0	0	0	0	0	0
ENSGALG00000004034	CAPZB	14	21	17	45	55	89	10	30	49	153	15	25
ENSGALG00000004035	CRYBA1	2	0	0	2	4	0	0	0	0	3	1	0
ENSGALG00000004037	DNA2	1	1	2	6	4	9	0	6	3	19	6	5
ENSGALG00000004038	ADAL	0	2	3	17	17	12	1	1	5	32	1	9
ENSGALG00000004039	MINOS1	1	1	3	16	11	16	3	7	4	24	6	5
ENSGALG00000004040	MFAP3	1	1	6	5	21	25	5	14	14	66	12	10
ENSGALG00000004042	NUFIP2	0	0	0	0	0	0	0	0	1	0	1	1
ENSGALG00000004044	CSRP3	0	0	0	1	0	4	2	2	0	2	0	1
ENSGALG00000004045	AGAP1	1	0	0	1	2	5	1	1	2	5	1	0
ENSGALG00000004046	LARP6	0	0	0	0	0	1	0	0	1	1	3	0
ENSGALG00000004047	GALE	0	0	2	1	24	15	2	7	6	24	10	12
ENSGALG00000004048	PTPRS	0	2	3	9	32	42	11	35	18	66	12	35
ENSGALG00000004049	ITFG1	1	5	7	23	27	16	2	10	13	57	5	25
ENSGALG00000004052	GPR107	0	0	6	5	10	5	3	3	12	19	4	8
ENSGALG00000004055	C7orf50	1	4	0	6	9	7	3	5	3	20	3	6
ENSGALG00000004057	HMGCL	0	0	0	0	0	0	0	0	0	1	0	0
ENSGALG00000004058	GPR146	0	0	0	1	0	1	0	1	3	10	2	4
ENSGALG00000004059	LRRC49	0	1	0	0	1	0	0	1	0	0	1	0
ENSGALG00000004063	SLC25A14	1	2	2	1	10	7	2	1	4	6	0	9
ENSGALG00000004064	GPER1	0	0	0	1	0	0	1	1	0	1	0	0
ENSGALG00000004065	SLC25A16	1	0	0	0	2	1	0	1	1	4	4	2
ENSGALG00000004066	HTR6	0	0	0	0	1	1	1	0	0	0	0	0
ENSGALG00000004068	FAM114A2	2	3	2	5	13	10	1	4	7	21	6	8
ENSGALG00000004070	MICALL2	0	0	1	0	0	0	0	2	1	5	1	1
ENSGALG00000004071	NETO2	0	1	5	9	0	2	1	4	0	3	0	2
ENSGALG00000004078		0	0	2	0	0	0	0	0	0	1	0	0
ENSGALG00000004079	ENOX2	0	1	3	18	7	7	1	4	7	11	6	5
ENSGALG00000004081	TMCO4	0	0	0	2	2	2	1	4	1	4	1	1
ENSGALG00000004082	TAOK1	1	4	2	3	7	4	1	5	3	9	3	3
ENSGALG00000004083	GRIA1	1	0	0	1	2	0	0	0	1	2	1	0
ENSGALG00000004085	ZDHHC13	3	2	2	7	6	4	2	3	2	4	1	2
ENSGALG00000004087	THSD4	0	0	2	0	2	2	1	1	4	12	3	2
ENSGALG00000004088	FNBP1	0	3	1	14	9	3	0	7	5	8	5	15
ENSGALG00000004093	TBX22	1	0	0	1	2	0	1	1	2	9	0	3
ENSGALG00000004096	CHRNA7	1	0	3	1	3	11	1	1	15	49	7	18
ENSGALG00000004097	LRRC38	0	0	0	2	4	1	1	1	2	4	3	1
ENSGALG00000004098	STK4	1	0	0	0	0	1	2	1	0	0	0	0
ENSGALG00000004101	NMUR2	0	0	0	0	0	1	0	1	0	1	0	0
ENSGALG00000004103	FAM81A	0	0	0	0	1	1	0	1	0	3	0	0
ENSGALG00000004104	INTS1	0	0	1	1	0	0	1	0	0	3	0	0
ENSGALG00000004106	DHCR7	0	1	5	5	3	7	2	5	3	13	0	2
ENSGALG00000004107	ITM2A	1	8	13	34	103	127	16	26	83	321	36	58
ENSGALG00000004108		2	0	2	3	4	10	2	7	2	19	3	5
ENSGALG00000004110		3	1	2	4	4	3	0	7	2	9	1	1
ENSGALG00000004112	FUCA1	0	0	0	0	1	0	0	0	1	0	1	0
ENSGALG00000004113		0	0	0	0	1	0	0	0	2	1	0	1
ENSGALG00000004115	DNAJA2	2	4	5	34	37	47	6	23	24	81	14	19
ENSGALG00000004116	TRPM8	0	1	0	0	0	1	0	3	0	0	0	0
ENSGALG00000004121	LPAR4	0	0	5	15	15	20	0	4	7	39	5	11
ENSGALG00000004122	PNRC2	3	2	5	34	7	26	2	12	17	61	12	14
ENSGALG00000004123	PABPC1L	0	0	0	2	2	6	0	1	4	9	0	3
ENSGALG00000004127		0	0	0	1	0	0	0	1	0	0	0	1
ENSGALG00000004133	SRSF10	0	2	6	23	16	30	0	11	13	65	10	11
ENSGALG00000004134	GLRA1	0	0	0	0	1	0	0	0	0	0	0	0
ENSGALG00000004140	SH3BP4	0	0	0	0	1	1	0	0	0	0	0	0
ENSGALG00000004141	LBFABP	1	0	0	0	1	3	0	2	0	3	2	0
ENSGALG00000004143	YWHAB	1	3	11	40	54	77	5	23	46	149	24	33
ENSGALG00000004144		2	0	0	1	1	0	0	0	0	2	1	0
ENSGALG00000004146	RIMS4	0	0	0	0	0	0	0	0	0	0	0	1
ENSGALG00000004150	MYO1E	1	1	4	4	26	22	2	2	11	58	12	13
ENSGALG00000004152	C9orf78	0	1	1	2	6	5	2	0	8	5	5	8
ENSGALG00000004153	NADSYN1	1	2	3	3	8	6	0	3	3	18	1	3
ENSGALG00000004155	MYOM3	1	0	1	0	1	14	2	8	2	28	4	4
ENSGALG00000004156	KIF1BP	0	1	3	4	14	15	1	7	12	24	5	9
ENSGALG00000004160	G3BP1	3	10	20	27	58	112	6	36	44	177	28	32
ENSGALG00000004161	CCNB1	1	8	10	23	39	35	8	17	23	76	11	23
ENSGALG00000004162	SLC16A6	0	0	0	0	0	1	0	0	0	2	0	0
ENSGALG00000004165	TOR1A	0	0	0	1	11	14	2	4	8	18	2	5
ENSGALG00000004166	VPS51	1	0	0	1	9	12	3	5	13	29	2	6
ENSGALG00000004168	FEM1A	0	1	0	0	0	1	0	0	0	0	0	0
ENSGALG00000004169		0	0	2	1	0	3	1	3	1	1	2	0
ENSGALG00000004170	ADA	0	0	0	0	1	3	0	1	0	0	0	0
ENSGALG00000004171	RNF111	0	3	1	9	32	21	5	8	11	37	6	10
ENSGALG00000004172	BET1L	0	0	1	0	11	10	0	4	11	16	0	4
ENSGALG00000004173		1	0	0	0	0	1	0	1	0	1	0	0
ENSGALG00000004174	VPS26A	1	1	3	5	12	11	4	8	8	23	2	3
ENSGALG00000004176	ATOX1	0	1	1	7	10	14	1	2	5	26	2	7
ENSGALG00000004179	ANAPC5	0	0	2	4	5	4	0	3	8	11	2	7
ENSGALG00000004180	TOR1B	2	0	3	7	14	12	6	3	12	25	6	8
ENSGALG00000004184	SPARC	4	14	20	84	433	469	61	95	322	1200	146	179
ENSGALG00000004186	NSRP1	3	6	12	24	26	26	5	11	14	47	8	21
ENSGALG00000004189	MAFK	1	3	1	3	3	5	1	2	3	6	3	0
ENSGALG00000004190	RNF34	1	2	0	3	6	13	1	5	5	15	4	4
ENSGALG00000004191	RIC8A	3	0	1	2	9	22	4	8	7	28	1	7
ENSGALG00000004192		0	0	0	1	3	0	0	1	0	4	0	1
ENSGALG00000004193	ARSG	0	0	0	1	2	4	2	1	3	7	2	3
ENSGALG00000004195	KIF4B	1	0	7	15	22	36	4	17	34	66	25	17
ENSGALG00000004196	UGT1A1	0	0	2	0	0	1	0	0	0	0	0	0
ENSGALG00000004197	SUPV3L1	2	0	3	15	11	19	0	4	9	14	0	5
ENSGALG00000004198	PDZD11	0	2	3	2	7	9	2	1	5	11	1	3
ENSGALG00000004199	TMEM184A	1	0	0	1	0	0	0	0	0	1	0	0
ENSGALG00000004200	DPP9	1	2	1	0	0	2	0	0	1	1	0	3
ENSGALG00000004203	PSMG3	0	2	4	2	12	7	2	6	10	25	9	6
ENSGALG00000004204	MINDY2	0	3	10	16	14	30	3	4	22	50	9	10
ENSGALG00000004205	SOAT1	1	0	0	0	1	0	0	0	0	0	0	0
ENSGALG00000004209	ELFN1	0	0	0	0	1	0	0	1	0	0	0	1
ENSGALG00000004212	ADAM10	9	17	32	97	78	119	12	49	53	262	44	42
ENSGALG00000004215	WIPI1	0	0	0	0	2	1	0	0	0	2	0	0
ENSGALG00000004220	SERINC3	2	1	3	5	4	9	3	2	2	15	3	2
ENSGALG00000004221	IL22RA1	0	0	0	0	0	6	0	0	0	3	0	0
ENSGALG00000004222	HK1	0	1	4	9	18	59	6	23	47	89	34	21
ENSGALG00000004224	MAD1L1	1	0	0	0	2	3	1	2	0	13	1	3
ENSGALG00000004225	KDM2B	0	0	0	0	0	0	0	1	0	1	2	0
ENSGALG00000004227	FAM20B	1	1	1	12	22	41	5	9	28	112	21	24
ENSGALG00000004228	USP40	1	0	2	1	3	1	1	1	0	2	3	2
ENSGALG00000004231		5	0	0	4	1	6	1	10	0	2	1	7
ENSGALG00000004234	PGGHG	0	0	0	0	1	0	1	0	0	1	0	0
ENSGALG00000004236	TRAF3IP1	1	10	14	31	23	12	2	5	14	57	8	9
ENSGALG00000004237	PRKAR1A	4	2	16	29	83	94	12	30	99	296	32	75
ENSGALG00000004238	MRM2	0	0	0	0	6	5	0	1	3	8	1	1
ENSGALG00000004240	ORAI1	1	0	0	1	8	4	3	4	2	4	2	2
ENSGALG00000004244	TTPAL	1	1	0	3	9	12	1	2	5	12	8	5
ENSGALG00000004245	NUDT1	1	1	7	20	5	12	2	5	9	20	3	4
ENSGALG00000004246	SLC6A4	0	0	0	0	4	2	0	0	2	2	0	2
ENSGALG00000004248	TACR2	0	1	0	0	0	0	0	1	0	0	0	0
ENSGALG00000004249	GRHL3	1	0	2	1	3	3	0	1	1	8	0	1
ENSGALG00000004252		0	0	0	0	0	0	1	0	0	1	0	0
ENSGALG00000004254	TMEM120B	1	0	1	3	4	7	0	4	6	15	2	7
ENSGALG00000004255	SNX8	0	0	0	0	1	0	0	1	0	1	0	1
ENSGALG00000004259	BLMH	3	4	20	47	19	40	3	15	20	96	14	13
ENSGALG00000004261	AQP9	0	0	0	0	3	4	1	0	0	4	0	1
ENSGALG00000004262	TMIGD1	0	0	0	1	0	0	1	0	0	0	1	0
ENSGALG00000004263	MYDGF	2	3	2	9	20	23	8	14	25	91	13	13
ENSGALG00000004266	TNFAIP8L1	0	0	3	9	2	6	2	4	7	36	1	4
ENSGALG00000004268	NIPAL3	1	0	1	2	2	2	2	2	3	8	0	4
ENSGALG00000004270	ALDH1A2	0	3	2	3	9	27	0	12	3	13	1	5
ENSGALG00000004273	RALGPS2	0	0	7	10	28	32	2	19	14	49	4	9
ENSGALG00000004274	TWIST2	23	22	26	117	90	49	13	35	99	314	49	106
ENSGALG00000004276	CHST12	0	1	1	2	3	5	4	2	0	7	0	2
ENSGALG00000004282	RCAN3	2	2	2	6	13	12	3	2	3	21	6	13
ENSGALG00000004286	COL13A1	0	0	1	1	12	11	4	4	12	75	8	6
ENSGALG00000004288	HDAC4	4	6	6	16	29	32	7	10	11	43	10	28
ENSGALG00000004290	ANGPTL1	0	1	3	7	25	17	5	6	44	249	35	29
ENSGALG00000004293		1	0	0	2	1	0	0	0	0	1	0	0
ENSGALG00000004294	CGNL1	1	5	2	17	11	22	5	12	12	36	8	11
ENSGALG00000004295	CPD	0	0	0	0	1	1	1	2	1	4	1	1
ENSGALG00000004297	DNAH1	0	0	1	0	0	0	0	1	0	1	1	1
ENSGALG00000004300	PTDSS2	1	0	0	1	1	1	0	0	0	0	0	0
ENSGALG00000004302	NDUFA10	2	3	7	15	42	53	8	10	24	80	10	21
ENSGALG00000004304	TCF12	7	33	87	195	157	272	27	94	183	852	79	141
ENSGALG00000004306	SYT12	0	0	0	1	1	1	0	1	0	1	0	0
ENSGALG00000004309	GDAP1L1	0	2	1	3	5	2	1	0	1	5	1	0
ENSGALG00000004310	TTYH3	2	1	1	12	65	70	13	31	85	166	58	78
ENSGALG00000004311		0	0	1	5	11	13	4	7	12	21	3	4
ENSGALG00000004319	NUDT13	0	0	0	0	3	0	0	0	1	1	0	1
ENSGALG00000004321	OSER1	0	0	1	0	10	7	1	2	1	12	3	2
ENSGALG00000004323	RASAL2	0	0	0	3	1	3	1	3	1	4	0	3
ENSGALG00000004324	SETD1A	4	0	6	7	19	25	3	9	10	43	13	11
ENSGALG00000004325	P4HA1	0	2	3	5	49	44	10	23	69	167	73	51
ENSGALG00000004326	GOSR1	0	0	1	5	15	10	2	2	7	24	1	11
ENSGALG00000004328	IGHMBP2	0	2	0	2	2	2	0	1	2	6	1	2
ENSGALG00000004329		0	0	2	2	4	8	2	9	12	31	5	7
ENSGALG00000004332	PLA2G12B	0	0	0	0	0	0	1	0	1	0	0	0
ENSGALG00000004333	ABCA5	1	0	1	2	2	1	2	2	2	5	1	1
ENSGALG00000004334	MYLK3	1	1	1	2	0	1	3	3	0	2	1	1
ENSGALG00000004339		1	1	0	0	0	1	0	0	0	0	0	1
ENSGALG00000004341		1	0	0	0	0	0	0	0	0	0	0	1
ENSGALG00000004342	ORC6	1	1	0	2	8	4	0	6	10	18	0	4
ENSGALG00000004345	OIT3	0	2	2	3	18	42	2	13	10	44	3	8
ENSGALG00000004347	NEDD4	4	0	9	15	11	10	2	6	3	21	5	5
ENSGALG00000004348	BRAT1	1	3	3	8	6	1	3	3	3	0	1	6
ENSGALG00000004350	WDR41	0	0	1	1	1	4	3	4	2	10	0	1
ENSGALG00000004352	PSMD9	0	5	4	16	27	38	4	10	22	53	6	20
ENSGALG00000004353	TBCA	0	1	7	13	20	35	5	7	12	63	10	13
ENSGALG00000004355	MCU	4	0	1	1	8	6	0	5	3	13	4	1
ENSGALG00000004357	ANXA6	0	3	0	5	56	156	9	29	29	173	20	34
ENSGALG00000004362	MRPL21	1	0	1	12	9	25	3	5	6	30	7	3
ENSGALG00000004363		1	1	1	8	21	17	0	8	12	35	8	13
ENSGALG00000004365		0	0	0	0	2	3	1	2	0	4	0	1
ENSGALG00000004366	BAP1	1	1	2	2	14	11	0	5	8	37	2	12
ENSGALG00000004369	PYGO1	0	0	0	2	1	1	0	2	0	7	0	6
ENSGALG00000004370	MAP2K6	0	0	1	0	1	3	2	2	2	15	2	2
ENSGALG00000004372	MICU1	0	1	0	1	1	1	0	0	2	5	0	0
ENSGALG00000004373	KCNJ16	0	0	0	1	0	0	0	0	0	1	0	0
ENSGALG00000004375	VPS35	0	3	3	13	26	29	2	8	14	36	6	8
ENSGALG00000004376	KCNJ2	0	0	1	4	7	15	3	9	9	80	8	16
ENSGALG00000004378	ASB6	0	0	0	0	0	1	0	0	0	0	1	0
ENSGALG00000004379	BCL7A	0	0	3	4	4	3	0	1	4	11	3	2
ENSGALG00000004383	TIMM22	0	0	1	3	6	2	2	6	3	11	1	3
ENSGALG00000004386	SOX9	3	0	0	5	9	2	0	1	67	125	26	34
ENSGALG00000004387	CCPG1	0	2	1	2	8	13	3	7	10	58	4	16
ENSGALG00000004390	AP3B1	0	2	0	2	8	5	0	6	9	17	3	2
ENSGALG00000004394		1	1	0	0	1	0	0	0	1	3	0	0
ENSGALG00000004397	MLXIP	0	0	0	2	1	4	0	3	1	2	3	3
ENSGALG00000004398	CARD11	0	0	0	0	0	1	0	0	0	2	0	0
ENSGALG00000004400		0	0	0	1	2	7	0	4	7	9	2	5
ENSGALG00000004410	ANAPC16	1	1	2	5	35	32	4	19	19	46	8	10
ENSGALG00000004412	DIABLO	0	1	3	13	7	6	3	6	2	25	5	2
ENSGALG00000004413	SLC39A11	1	0	0	2	9	9	0	2	8	30	2	3
ENSGALG00000004416	TTC19	0	0	0	0	7	10	2	5	2	17	2	4
ENSGALG00000004420	SDK1	1	3	3	18	90	32	10	9	39	189	38	41
ENSGALG00000004424	SEC16B	0	1	0	0	1	2	1	0	0	1	1	1
ENSGALG00000004425	SCAMP1	1	0	0	1	2	4	2	2	3	4	2	4
ENSGALG00000004431	SAR1A	0	1	3	6	37	35	2	10	32	89	9	17
ENSGALG00000004435	RAB27A	2	2	2	7	6	13	1	0	5	25	3	4
ENSGALG00000004436	CYP3A4	0	0	1	0	1	2	0	1	0	4	0	2
ENSGALG00000004437	LHFPL2	1	2	0	1	4	23	0	4	8	20	8	7
ENSGALG00000004438	ARSB	1	0	0	0	0	3	0	1	1	15	0	4
ENSGALG00000004440		0	0	0	0	4	4	1	2	6	16	3	1
ENSGALG00000004442	PPA1	0	0	0	0	4	11	0	3	4	8	0	0
ENSGALG00000004444	SHCBP1	1	0	0	0	2	6	0	3	3	2	3	4
ENSGALG00000004448	BRINP2	0	1	0	1	1	1	0	0	0	0	0	0
ENSGALG00000004455	USP34	7	3	5	21	55	65	5	29	25	114	33	43
ENSGALG00000004460	FOXK1	1	0	0	1	3	9	1	4	4	14	5	2
ENSGALG00000004465	PALD1	0	6	7	9	5	8	0	8	5	7	4	4
ENSGALG00000004467	CLIP1	1	0	5	5	19	19	3	6	6	16	2	9
ENSGALG00000004469	TP53RK	0	0	0	1	12	3	2	3	3	12	0	4
ENSGALG00000004474	PLEKHF1	0	1	0	4	14	2	2	2	4	27	2	3
ENSGALG00000004477		1	0	0	0	0	1	0	1	0	1	0	0
ENSGALG00000004480	C11H19orf12	0	4	3	7	22	16	3	8	14	21	7	11
ENSGALG00000004483	AHSA2	0	2	12	15	32	32	4	14	15	36	9	22
ENSGALG00000004486	ZCCHC8	0	3	4	20	40	35	8	17	12	80	10	22
ENSGALG00000004491	DMGDH	0	0	0	1	5	13	6	5	3	13	3	5
ENSGALG00000004492	PIGL	0	0	1	0	3	1	0	1	1	5	1	0
ENSGALG00000004493	RSRC2	0	1	5	16	11	27	6	17	21	50	7	26
ENSGALG00000004494	CCNE1	0	1	0	0	1	4	0	3	2	3	2	0
ENSGALG00000004496	TNIP1	0	0	0	3	4	6	0	2	1	6	3	2
ENSGALG00000004500	COP1	1	0	2	3	6	7	0	4	3	17	5	6
ENSGALG00000004503		0	0	1	0	3	8	2	8	2	11	0	3
ENSGALG00000004506	URI1	0	2	0	0	2	3	3	1	7	11	3	2
ENSGALG00000004508	EYA2	0	0	0	6	25	19	4	5	12	39	5	10
ENSGALG00000004509	UBB	1	3	9	19	80	163	13	49	84	235	26	34
ENSGALG00000004514	PDE6G	0	0	0	1	2	2	0	0	0	1	0	1
ENSGALG00000004515		3	1	2	0	10	9	2	9	2	18	1	4
ENSGALG00000004517	PARP3	0	0	0	0	4	3	0	0	1	4	0	2
ENSGALG00000004518		0	0	0	0	23	77	4	20	10	4	4	5
ENSGALG00000004519	TRPV2	3	1	0	0	1	8	1	5	1	17	2	0
ENSGALG00000004523	MFN2	0	0	0	0	0	3	1	1	3	4	2	0
ENSGALG00000004526	TNR	0	0	0	0	0	0	0	0	0	1	0	1
ENSGALG00000004528	TSHZ3	0	0	2	1	4	3	2	1	7	42	14	10
ENSGALG00000004529	VPS29	1	5	5	18	14	21	1	14	13	53	7	8
ENSGALG00000004531	PLOD1	1	0	2	5	57	76	10	22	53	281	38	49
ENSGALG00000004532	ZNF507	0	0	1	0	1	1	0	1	0	4	1	1
ENSGALG00000004533	KIAA2013	0	0	0	0	0	0	0	1	0	0	0	0
ENSGALG00000004534	DCTN4	2	0	0	0	0	3	0	2	0	3	0	1
ENSGALG00000004538	TNN	0	1	0	0	1	2	1	0	0	1	0	1
ENSGALG00000004542	ZMYND8	0	0	4	6	13	18	7	7	14	30	14	21
ENSGALG00000004545	WDR72	0	0	0	1	0	1	0	1	0	4	0	2
ENSGALG00000004550	PPTC7	0	0	0	0	0	1	1	1	1	1	0	0
ENSGALG00000004553	SGPL1	0	1	5	9	18	30	4	6	11	39	11	14
ENSGALG00000004554	CACYBP	3	0	5	13	13	13	2	3	16	21	2	6
ENSGALG00000004555	RBM22	2	0	2	7	30	12	2	4	8	26	3	6
ENSGALG00000004557	WIPI2	2	1	5	1	12	10	2	4	8	31	4	6
ENSGALG00000004559	DPY19L3	1	1	0	0	1	1	1	4	0	2	1	1
ENSGALG00000004562	HVCN1	1	0	2	3	18	22	1	11	19	62	15	16
ENSGALG00000004568	CELA2A	0	0	1	0	2	4	0	0	2	0	0	0
ENSGALG00000004569	UNC5B	2	5	8	31	10	20	4	14	22	86	6	27
ENSGALG00000004570	NCOA3	1	1	3	5	21	15	6	8	8	29	16	11
ENSGALG00000004571	PPP1CC	0	7	21	46	31	41	5	15	31	103	14	29
ENSGALG00000004572	NPPC	0	0	0	0	0	0	1	0	0	0	0	0
ENSGALG00000004573	LRRC8A	0	0	0	3	5	2	2	4	2	19	1	3
ENSGALG00000004574	NPPA	0	0	0	0	0	0	1	0	0	2	0	0
ENSGALG00000004578	RABGAP1L	1	0	0	0	0	1	0	2	2	4	3	2
ENSGALG00000004581	NDST1	0	0	0	1	0	0	0	0	0	0	0	1
ENSGALG00000004582	MYL2	0	0	0	1	4	19	3	10	0	4	1	2
ENSGALG00000004583	NPLOC4	0	0	0	0	20	17	2	7	6	32	6	8
ENSGALG00000004587	RC3H1	4	6	5	13	73	58	13	23	35	101	17	42
ENSGALG00000004588	RPS14	2	3	8	24	66	48	10	31	62	148	21	32
ENSGALG00000004590	CLCN6	2	1	1	8	10	11	2	5	13	32	9	6
ENSGALG00000004591	SERPINC1	0	0	0	0	0	2	0	0	0	2	1	0
ENSGALG00000004593	SULF2	0	0	1	2	5	6	1	3	13	37	3	14
ENSGALG00000004594	CD74	1	0	1	1	19	9	2	3	7	19	2	1
ENSGALG00000004597	ZBTB37	0	1	0	2	1	7	1	3	3	4	2	3
ENSGALG00000004598	CUX2	0	0	0	0	1	0	0	0	1	1	0	1
ENSGALG00000004604		0	0	0	0	1	0	0	0	0	1	0	1
ENSGALG00000004611	FBXL18	0	0	0	0	0	2	0	0	0	1	1	1
ENSGALG00000004612	MTHFR	0	0	2	6	1	6	0	1	5	11	0	5
ENSGALG00000004613	P2RX5	1	0	0	1	1	2	0	2	0	3	0	2
ENSGALG00000004614	NPL	3	0	0	0	1	6	1	1	1	2	0	1
ENSGALG00000004618	TAX1BP3	1	12	13	43	21	38	8	10	16	103	10	17
ENSGALG00000004620	LAMC1	0	0	0	0	1	1	1	1	3	2	3	2
ENSGALG00000004621	PREX1	1	1	0	3	3	8	4	2	2	14	3	2
ENSGALG00000004622	SPOUT1	0	0	1	6	6	8	2	3	7	7	3	3
ENSGALG00000004623	AGTRAP	0	0	2	1	3	1	2	1	2	8	0	6
ENSGALG00000004625	ATXN2	3	4	3	5	10	27	9	10	13	38	6	23
ENSGALG00000004628	CTNS	1	3	0	6	3	5	2	2	1	5	0	3
ENSGALG00000004629	RNF216	0	0	0	3	4	7	3	5	5	12	2	0
ENSGALG00000004630		0	0	0	1	0	0	0	0	0	2	0	0
ENSGALG00000004631	DRAXIN	1	0	0	0	1	0	0	0	0	0	0	0
ENSGALG00000004637		0	1	0	1	6	13	1	9	2	9	1	6
ENSGALG00000004640	MAD2L2	1	0	0	2	12	11	0	4	6	15	2	8
ENSGALG00000004646		0	0	0	1	4	5	0	1	0	7	1	1
ENSGALG00000004648	PDCD5	2	5	15	55	25	36	4	17	22	75	14	12
ENSGALG00000004649	TRPV1	1	1	0	0	2	3	0	1	0	3	1	0
ENSGALG00000004650	BRAP	1	0	0	1	2	1	0	0	0	5	2	0
ENSGALG00000004653		0	0	0	0	2	4	1	1	0	1	0	1
ENSGALG00000004655	SMURF1	3	2	1	1	0	2	0	0	0	1	0	1
ENSGALG00000004657	FBXO2	0	0	0	1	1	1	0	1	0	0	1	0
ENSGALG00000004659	ZER1	1	0	0	0	1	2	1	2	2	4	1	2
ENSGALG00000004660		0	0	0	0	1	0	0	0	0	0	1	0
ENSGALG00000004662	DISP3	1	0	0	1	0	0	3	1	2	2	0	0
ENSGALG00000004663	ARFGEF2	2	1	0	4	12	10	1	5	12	23	16	13
ENSGALG00000004667	SMG7	0	1	1	7	10	11	4	6	5	24	5	9
ENSGALG00000004670	ATRIP	0	2	3	6	22	14	4	11	8	39	11	8
ENSGALG00000004671	ANKRD27	0	0	1	0	3	1	0	0	2	6	4	0
ENSGALG00000004675	RGS9BP	0	0	0	2	1	5	1	1	2	9	0	4
ENSGALG00000004679	AKAP10	0	0	0	0	0	0	0	0	0	3	0	0
ENSGALG00000004683	TPD52L2	1	0	2	2	18	41	5	15	16	50	5	16
ENSGALG00000004684	IPPK	1	1	3	3	6	9	3	5	12	21	4	6
ENSGALG00000004687	CENPP	2	2	0	0	1	0	0	0	0	1	0	0
ENSGALG00000004689	PKN1	0	1	1	3	5	4	1	2	1	9	2	7
ENSGALG00000004691	NLE1	0	1	0	1	3	2	0	0	2	1	2	5
ENSGALG00000004693	ARPC1A	32	40	17	59	50	69	6	32	30	115	15	27
ENSGALG00000004695	ECM2	1	2	0	5	26	24	2	8	27	99	8	16
ENSGALG00000004696	LEO1	3	1	2	10	3	3	1	3	3	16	6	6
ENSGALG00000004700	NCF2	1	0	1	4	4	1	0	0	1	8	1	3
ENSGALG00000004701	SET	18	14	47	117	162	215	28	65	164	336	62	102
ENSGALG00000004702	DYNC2I2	0	0	1	0	0	2	0	1	0	0	0	0
ENSGALG00000004704	TDRD12	0	1	0	1	0	2	0	1	0	0	1	4
ENSGALG00000004705	BUD31	2	4	6	15	27	32	6	10	14	53	8	9
ENSGALG00000004707	CSE1L	0	5	13	40	41	53	6	25	27	91	14	39
ENSGALG00000004710	TMOD3	0	2	12	16	43	35	5	16	42	96	8	19
ENSGALG00000004711	PTCD1	0	0	0	1	2	5	1	0	4	7	0	3
ENSGALG00000004714	CPSF4	0	1	3	7	9	13	0	5	7	33	1	9
ENSGALG00000004719	SPTAN1	2	0	1	19	71	159	19	61	65	268	46	65
ENSGALG00000004722	ASPN	2	0	1	7	10	11	2	17	7	28	12	21
ENSGALG00000004725		0	0	3	12	14	19	0	4	6	51	4	8
ENSGALG00000004727	ULK2	0	0	0	1	2	2	0	4	2	5	1	1
ENSGALG00000004728	RGL1	0	0	0	2	4	4	0	0	3	14	2	2
ENSGALG00000004729	SLC7A10	0	0	0	0	1	0	0	1	0	1	0	0
ENSGALG00000004736	STAU1	1	2	1	6	36	84	7	27	41	166	14	24
ENSGALG00000004738	GLE1	2	0	0	0	0	1	1	1	0	2	0	0
ENSGALG00000004740	TMOD2	0	0	0	0	1	4	0	1	2	15	0	2
ENSGALG00000004741	EPHB2	0	0	0	1	1	8	0	4	4	27	5	7
ENSGALG00000004743	MAPKAPK5	0	0	0	2	4	2	2	2	1	2	2	1
ENSGALG00000004745	NATD1	0	0	3	2	18	11	0	1	14	26	7	5
ENSGALG00000004747		0	1	0	0	0	0	1	1	0	1	0	0
ENSGALG00000004749	TMEM11	27	27	9	17	5	8	5	5	2	15	4	0
ENSGALG00000004750	NOL8	4	5	7	19	19	31	4	7	12	34	11	6
ENSGALG00000004756	CEP89	0	0	0	1	1	1	1	2	1	3	2	2
ENSGALG00000004758	KCNB1	3	1	1	10	4	6	0	2	7	17	0	5
ENSGALG00000004759	DHRS7B	0	0	2	2	2	4	0	3	1	23	0	4
ENSGALG00000004760	TMEM116	0	0	0	0	0	2	0	0	0	0	0	2
ENSGALG00000004763	ALDH3A2	0	6	6	23	15	15	2	10	4	29	3	6
ENSGALG00000004767	ODF2	1	4	2	12	21	21	2	7	9	42	5	15
ENSGALG00000004769	PSAP	0	0	0	0	1	4	0	1	1	14	3	1
ENSGALG00000004777	AIFM2	0	0	0	1	0	1	0	1	0	2	1	1
ENSGALG00000004781	ZBTB40	1	0	0	0	1	0	0	0	0	0	1	0
ENSGALG00000004782	TSEN15	0	0	1	1	3	2	0	1	2	3	0	2
ENSGALG00000004783	C17H9orf16	0	0	5	24	22	12	5	1	10	42	5	15
ENSGALG00000004793		1	1	5	5	10	6	0	6	5	11	1	2
ENSGALG00000004794	H2AFY2	0	3	5	18	11	9	0	4	1	14	7	6
ENSGALG00000004796	CDC42	13	25	53	147	93	113	10	34	79	305	42	54
ENSGALG00000004798	MPRIP	0	0	0	2	1	2	1	1	1	2	0	0
ENSGALG00000004800	C1orf50	2	0	1	1	2	2	0	1	2	5	0	1
ENSGALG00000004801	PHKA1	0	0	0	0	0	1	0	1	0	0	2	0
ENSGALG00000004804		1	1	0	0	1	3	1	1	0	2	2	4
ENSGALG00000004806	EDEM3	0	0	0	2	3	3	1	0	0	5	2	3
ENSGALG00000004809	PPIF	1	0	8	5	7	7	3	5	3	20	3	1
ENSGALG00000004812	FAM129A	4	0	1	1	28	16	6	15	20	117	7	36
ENSGALG00000004813	IARS1	0	2	6	24	17	40	7	11	20	65	17	16
ENSGALG00000004814		0	0	0	1	1	2	0	1	1	6	2	3
ENSGALG00000004816		0	0	2	1	4	16	3	5	7	18	1	8
ENSGALG00000004817	GLOD4	0	0	1	0	8	9	2	3	6	15	0	6
ENSGALG00000004818	RPL6	1	4	17	45	91	110	14	50	131	250	68	59
ENSGALG00000004821	PTPN11	0	0	0	3	13	10	1	10	18	35	6	15
ENSGALG00000004825		0	2	3	6	18	10	2	10	7	12	5	7
ENSGALG00000004831	RPS4Y1	0	10	14	54	165	152	19	64	185	441	84	135
ENSGALG00000004834	COPS3	2	3	5	21	19	22	2	10	7	41	11	7
ENSGALG00000004837	CCNDBP1	0	0	2	7	18	19	3	7	10	34	6	10
ENSGALG00000004839	GPATCH1	1	0	1	16	23	23	8	13	20	33	15	19
ENSGALG00000004845	TIMM10	0	0	0	0	0	0	1	0	0	1	0	0
ENSGALG00000004848	YBX1	10	16	28	47	84	112	20	49	104	230	62	71
ENSGALG00000004850	ZMIZ1	0	0	2	6	12	13	1	2	15	45	12	9
ENSGALG00000004852	DNM1	4	2	2	11	14	26	4	14	13	80	12	19
ENSGALG00000004853	LRP3	0	0	1	0	1	1	0	2	0	4	1	1
ENSGALG00000004856	NUP62	0	0	0	0	1	0	0	2	0	0	0	0
ENSGALG00000004858	FICD	0	0	0	3	0	5	1	3	1	1	3	0
ENSGALG00000004859	ZNFX1	1	0	1	0	0	1	0	3	0	1	0	0
ENSGALG00000004860	RASD1	0	0	0	2	1	1	0	1	0	0	0	0
ENSGALG00000004869	ISCU	1	1	2	6	22	20	6	5	8	42	8	8
ENSGALG00000004870	DNAAF6	0	1	0	0	2	0	0	1	1	2	0	1
ENSGALG00000004871	RPS24	16	35	124	327	182	152	16	62	133	403	69	80
ENSGALG00000004874	PPIH	0	1	1	4	15	16	1	8	16	31	4	8
ENSGALG00000004875	PEMT	0	0	0	0	1	4	1	0	5	9	1	0
ENSGALG00000004878		0	1	0	2	3	5	0	2	1	1	0	1
ENSGALG00000004879	SLC6A11	3	3	2	1	2	1	0	0	0	2	1	0
ENSGALG00000004881		0	0	1	3	9	17	2	7	22	43	9	12
ENSGALG00000004882	PPCS	0	0	2	1	1	1	2	8	7	14	2	8
ENSGALG00000004885	SLC24A5	1	1	3	4	5	9	0	3	3	11	3	3
ENSGALG00000004889	SLC2A1	25	14	4	20	9	18	1	8	9	39	8	4
ENSGALG00000004897	GTSE1	0	1	3	4	6	5	1	2	5	9	4	6
ENSGALG00000004899	PEPD	1	0	2	11	12	17	1	12	10	62	5	13
ENSGALG00000004901	CORO1C	10	14	7	35	80	111	21	47	69	254	37	49
ENSGALG00000004902	TOM1L2	0	2	3	6	19	16	7	11	24	50	7	19
ENSGALG00000004903	CHST8	0	0	0	0	1	0	0	0	0	1	0	0
ENSGALG00000004907	KCTD15	2	3	0	1	1	4	0	4	1	1	1	2
ENSGALG00000004908		3	1	4	14	10	28	4	8	10	36	8	8
ENSGALG00000004916	DRC3	0	0	0	0	0	0	0	1	0	0	0	0
ENSGALG00000004917	DOC2B	0	0	1	6	2	5	0	2	0	0	1	1
ENSGALG00000004918	RAB9B	0	0	1	0	0	0	0	1	1	0	0	1
ENSGALG00000004920	TRUB2	0	0	0	2	2	2	0	0	0	3	1	0
ENSGALG00000004921	SLC6A1	0	0	0	5	2	3	1	4	0	5	0	2
ENSGALG00000004926	ATPAF2	0	1	1	1	4	5	2	0	2	13	0	6
ENSGALG00000004928		0	0	0	0	0	0	0	0	0	0	0	1
ENSGALG00000004930	HRH1	0	0	0	0	0	1	0	0	1	2	0	0
ENSGALG00000004932	ATG7	1	0	0	0	4	1	1	3	1	15	2	0
ENSGALG00000004935	LSM14A	0	1	5	8	20	25	3	13	11	60	7	13
ENSGALG00000004937	VGLL4	9	5	15	10	28	47	10	20	29	67	23	35
ENSGALG00000004940	TAMM41	1	0	0	3	8	8	1	4	4	11	2	7
ENSGALG00000004943	SS18L2	0	0	2	2	12	6	5	2	4	16	4	3
ENSGALG00000004945	SLC12A1	0	1	0	0	0	1	0	1	0	4	0	0
ENSGALG00000004946		2	3	0	1	5	2	0	1	0	1	0	2
ENSGALG00000004947	POLR3A	0	0	3	8	6	9	4	8	9	15	9	6
ENSGALG00000004948	GLA	0	1	0	0	1	0	0	1	0	1	0	1
ENSGALG00000004949	GARRE1	5	0	0	0	2	2	4	4	0	7	0	2
ENSGALG00000004952	RPL36AL	0	5	15	37	52	51	8	37	38	96	14	21
ENSGALG00000004953	DRG2	0	3	8	23	71	55	2	18	40	100	9	31
ENSGALG00000004955		3	0	0	0	4	4	3	2	6	10	3	4
ENSGALG00000004956	GPI	0	2	1	5	35	73	9	20	14	88	15	7
ENSGALG00000004957	RHBDD1	1	0	3	2	6	8	0	2	2	6	1	4
ENSGALG00000004958	BTK	0	0	0	0	2	0	0	0	0	0	0	0
ENSGALG00000004960	FBN1	11	2	0	3	3	10	2	2	7	30	12	8
ENSGALG00000004963	TIMM8A	0	0	0	4	6	12	0	7	5	17	6	3
ENSGALG00000004965	SLC27A4	0	0	0	0	0	0	0	1	0	0	0	0
ENSGALG00000004966	NYAP2	1	0	0	0	2	2	1	0	0	2	0	0
ENSGALG00000004969	TIMP4	1	1	1	2	12	3	4	4	1	4	1	4
ENSGALG00000004971	URM1	0	0	1	1	15	3	4	5	6	25	3	6
ENSGALG00000004974	PPARG	0	0	0	1	1	0	1	2	0	1	0	3
ENSGALG00000004975		0	1	0	0	3	2	1	0	0	1	0	2
ENSGALG00000004980	KCNMA1	3	4	3	7	23	55	14	20	7	32	4	8
ENSGALG00000004981	TSEN2	0	0	2	0	0	1	0	1	4	2	1	4
ENSGALG00000004986	CERCAM	0	0	0	1	4	4	0	1	5	28	3	9
ENSGALG00000004991	MKRN2	0	0	0	0	0	2	0	1	0	1	1	1
ENSGALG00000004997	FLII	0	0	0	0	0	0	0	0	0	0	1	0
ENSGALG00000004998	RAF1	1	4	1	9	12	9	2	9	5	16	4	9
ENSGALG00000005000	COMTD1	0	0	0	5	3	4	1	2	1	10	0	0
ENSGALG00000005001	CNBP	2	9	14	48	47	83	11	34	50	129	20	33
ENSGALG00000005002	VDAC2	4	5	12	36	53	105	10	31	45	164	16	34
ENSGALG00000005004	SAMD8	0	0	0	0	1	0	0	0	0	0	0	0
ENSGALG00000005005	MIEF2	0	0	2	0	8	8	0	2	2	11	6	5
ENSGALG00000005006	UBA2	2	4	8	25	12	27	3	5	13	40	6	18
ENSGALG00000005007		0	1	0	0	1	0	0	0	0	0	0	0
ENSGALG00000005011		0	2	0	3	0	9	2	1	0	4	1	0
ENSGALG00000005012		0	0	0	11	33	23	1	6	10	45	7	8
ENSGALG00000005016	ZNF608	1	0	2	1	6	6	0	4	7	16	6	4
ENSGALG00000005017	DUSP13	0	1	0	0	1	0	0	1	0	0	0	0
ENSGALG00000005019	DUPD1	0	0	0	0	0	2	0	0	0	0	0	0
ENSGALG00000005020		3	1	0	0	1	3	0	0	0	1	1	1
ENSGALG00000005021	RAB43	2	0	2	1	1	2	0	0	0	10	0	0
ENSGALG00000005024		0	0	0	0	0	2	0	1	1	4	1	0
ENSGALG00000005028	TOP3A	0	2	2	7	6	5	5	6	1	4	7	5
ENSGALG00000005030	DOCK10	4	0	1	2	14	20	4	9	5	50	7	16
ENSGALG00000005034	ACAD9	0	1	4	4	12	17	4	10	12	29	8	8
ENSGALG00000005035	KAT6B	1	1	4	5	4	8	1	4	12	51	5	19
ENSGALG00000005037		0	0	0	1	5	6	1	0	2	9	0	0
ENSGALG00000005038	CENPI	1	2	2	8	10	10	1	6	9	22	9	6
ENSGALG00000005042	IQSEC1	1	0	0	2	3	4	1	5	0	4	1	0
ENSGALG00000005046	SHMT1	0	0	0	0	3	0	0	0	2	0	0	0
ENSGALG00000005054	DKC1	1	9	11	48	53	52	5	19	46	145	21	32
ENSGALG00000005057	ADK	1	0	2	9	16	42	7	10	6	37	4	5
ENSGALG00000005061	PPM1E	3	0	1	8	27	61	2	14	33	76	7	35
ENSGALG00000005062	FOXN4	0	1	1	1	0	1	0	0	0	1	0	0
ENSGALG00000005063	ST6GALNAC4	0	0	0	0	1	2	0	0	2	0	0	1
ENSGALG00000005064	PRPSAP2	2	1	2	11	20	13	5	11	6	34	8	12
ENSGALG00000005065	PLA2G4A	2	2	0	0	1	3	0	0	0	5	3	1
ENSGALG00000005066	DPM2	0	0	0	0	0	1	0	1	1	3	0	2
ENSGALG00000005070	AP3M1	0	2	5	9	29	45	8	21	18	92	5	21
ENSGALG00000005071	MPP1	2	2	3	5	7	24	1	2	11	24	1	5
ENSGALG00000005074	FAM102A	0	0	3	6	19	11	0	2	10	34	6	3
ENSGALG00000005076		0	0	0	1	4	3	1	2	2	7	3	1
ENSGALG00000005077	F8	0	0	0	1	0	0	0	0	0	1	0	0
ENSGALG00000005078	NUP210	2	1	1	4	0	8	0	3	1	4	1	2
ENSGALG00000005079	VCL	1	0	0	1	1	7	1	2	3	13	2	2
ENSGALG00000005080	C8H1orf27	0	1	1	3	7	3	0	3	0	7	2	3
ENSGALG00000005084	TRIM37	1	2	5	6	13	15	7	8	10	18	4	11
ENSGALG00000005086	PLAU	0	1	1	0	1	2	2	1	2	4	1	0
ENSGALG00000005088	CAMK2G	0	0	0	1	0	1	0	0	0	2	0	1
ENSGALG00000005090	SKA2	0	0	1	3	19	14	1	2	13	47	7	19
ENSGALG00000005092	HDAC11	1	0	3	16	12	14	5	18	3	21	5	12
ENSGALG00000005093		0	0	3	3	7	9	1	4	5	12	2	2
ENSGALG00000005094	GRAPL	0	1	0	0	0	0	0	0	0	1	0	0
ENSGALG00000005095	SLC25A25	5	4	1	4	16	18	3	11	4	17	6	8
[truncated: 14,207 more rows]

## Sheet: emu
Emu
ens_gene	ext_gene	St24_1	St24_2	St24_3	St36_d_1	St36_d_2	St36_d_3	St36_v_1	St36_v_2	St36_v_3
ENSDNVG00010000004	PRKG1	8	2	7	5	0	2	0	2	0
ENSDNVG00010000007	MBNL1	1	5	0	2	0	3	0	0	0
ENSDNVG00010000008	A1CF	4	10	0	0	0	1	0	0	3
ENSDNVG00010000009	asah2	1	1	0	0	0	1	0	0	1
ENSDNVG00010000010	SGMS1	14	33	18	22	2	16	1	14	9
ENSDNVG00010000011	SUCNR1	28	28	9	15	1	7	0	5	5
ENSDNVG00010000012	MINPP1	36	66	10	25	4	12	0	7	4
ENSDNVG00010000013	PAPSS2	1	3	0	9	0	3	2	2	0
ENSDNVG00010000014	AADAC	4	5	2	2	0	2	0	2	0
ENSDNVG00010000015	KCNH5	110	99	43	31	4	13	2	27	13
ENSDNVG00010000016	ATAD1	26	48	19	16	0	8	5	5	3
ENSDNVG00010000017	MED12L	49	74	42	45	6	23	4	12	7
ENSDNVG00010000019	P2RY12	11	9	3	2	0	1	1	2	0
ENSDNVG00010000020	P2RY13	0	0	0	0	0	0	0	2	0
ENSDNVG00010000021	PTEN	54	151	44	47	1	12	4	37	5
ENSDNVG00010000022	GPR87	1	2	0	1	0	0	0	0	1
ENSDNVG00010000023	RNLS	17	24	23	4	0	3	1	0	2
ENSDNVG00010000024	P2RY14	27	59	19	16	1	6	0	5	7
ENSDNVG00010000026	GPR171	33	51	15	7	0	3	0	2	2
ENSDNVG00010000027	NA	4	7	1	0	0	0	0	0	1
ENSDNVG00010000028	KRTCAP2	1	0	0	1	0	1	0	1	0
ENSDNVG00010000029	PCYOX1	0	1	2	1	0	2	2	3	1
ENSDNVG00010000030	SIAH2	29	35	20	17	0	11	0	3	1
ENSDNVG00010000031	NA	4	3	1	1	0	3	0	0	0
ENSDNVG00010000034	PCP2	0	1	0	0	0	0	0	0	0
ENSDNVG00010000035	SELENOT	1	1	0	1	0	0	0	0	0
ENSDNVG00010000036	Paox	1	2	1	0	0	0	0	0	1
ENSDNVG00010000037	MTG1	0	1	0	1	0	0	0	0	0
ENSDNVG00010000038	EIF2A	39	76	19	23	1	2	0	5	4
ENSDNVG00010000039	SERP1	103	220	96	56	6	29	6	24	4
ENSDNVG00010000040	TSC22D2	16	15	6	12	0	10	0	2	5
ENSDNVG00010000041	NA	2	4	1	1	0	2	2	1	0
ENSDNVG00010000042	RNF13	90	122	72	55	3	17	2	14	5
ENSDNVG00010000043	NA	30	66	37	23	4	23	3	12	6
ENSDNVG00010000044	WWTR1	55	81	46	95	3	51	5	38	20
ENSDNVG00010000045	TM4SF1	0	0	1	0	0	1	0	0	0
ENSDNVG00010000046	ECHS1	2	6	2	5	1	1	0	0	0
ENSDNVG00010000047	TM4SF18	1	0	0	0	0	0	1	0	1
ENSDNVG00010000049	CP	18	56	9	8	0	4	1	5	4
ENSDNVG00010000050	NA	25	47	8	5	1	1	2	0	1
ENSDNVG00010000051	HPS3	35	59	21	23	2	7	2	7	3
ENSDNVG00010000052	NA	19	38	8	4	0	1	2	3	0
ENSDNVG00010000053	TM4SF4	5	32	25	0	0	1	2	0	0
ENSDNVG00010000054	TUBGCP2	33	49	15	17	2	11	2	14	6
ENSDNVG00010000055	TUBA3D	0	0	0	1	0	1	0	0	0
ENSDNVG00010000057	HLTF	81	82	37	36	2	15	0	9	4
ENSDNVG00010000059	ERLIN1	5	4	1	0	0	1	0	1	1
ENSDNVG00010000060	CHUK	5	14	7	7	2	4	2	0	5
ENSDNVG00010000061	GYG1	15	31	17	8	1	7	0	5	4
ENSDNVG00010000062	CWF19L1	3	4	3	2	0	2	0	2	0
ENSDNVG00010000063	DHX36	94	199	72	54	2	28	7	14	7
ENSDNVG00010000065	ARHGEF26	3	11	1	3	0	0	1	0	1
ENSDNVG00010000066	NA	3	1	1	0	0	0	0	0	0
ENSDNVG00010000067	NA	10	18	7	4	0	1	0	0	0
ENSDNVG00010000069	NA	2	4	0	0	0	0	0	0	1
ENSDNVG00010000071	NA	50	125	53	35	3	15	4	15	8
ENSDNVG00010000077	NA	0	0	0	1	0	0	0	0	0
ENSDNVG00010000078	NA	1	0	1	0	0	0	1	1	0
ENSDNVG00010000079	NA	1	2	0	3	0	2	2	0	1
ENSDNVG00010000084	NA	0	1	1	1	0	1	0	0	0
ENSDNVG00010000085	NA	7	5	4	3	1	2	1	1	1
ENSDNVG00010000089	NA	1	0	3	0	0	0	0	0	0
ENSDNVG00010000092	MYO7B	8	19	4	2	0	1	0	1	0
ENSDNVG00010000093	KALRN	20	25	19	9	0	1	0	2	2
ENSDNVG00010000094	FARP2	16	30	10	11	0	1	0	1	1
ENSDNVG00010000095	NA	10	13	3	7	0	0	0	2	2
ENSDNVG00010000096	LIMS2	6	15	1	3	0	1	0	0	0
ENSDNVG00010000097	GPR17	0	0	3	3	0	6	0	0	0
ENSDNVG00010000099	WDR33	40	75	41	16	0	3	0	9	3
ENSDNVG00010000100	NA	10	19	12	12	1	3	3	3	0
ENSDNVG00010000102	AMMECR1L	1	1	2	2	0	0	0	1	0
ENSDNVG00010000103	PFKL	4	5	3	4	1	2	0	1	0
ENSDNVG00010000104	NA	1	1	1	0	0	1	0	0	0
ENSDNVG00010000105	SEPTIN2	4	3	2	2	0	1	0	0	0
ENSDNVG00010000106	HDLBP	38	21	5	10	1	10	2	8	0
ENSDNVG00010000107	SENP2	20	51	22	20	3	8	5	16	4
ENSDNVG00010000108	IGF2BP2	112	214	59	52	2	10	3	15	2
ENSDNVG00010000109	PPP2R3A	17	34	20	9	0	8	2	3	0
ENSDNVG00010000110	ANO7	0	3	1	0	1	0	0	2	2
ENSDNVG00010000111	NA	83	117	50	32	5	30	2	16	9
ENSDNVG00010000112	tra2b	75	117	71	47	3	37	3	21	10
ENSDNVG00010000113	MSL2	3	5	0	0	0	0	0	0	0
ENSDNVG00010000114	ppp1r7	23	39	17	13	2	5	0	3	1
ENSDNVG00010000115	NA	33	55	20	12	1	7	3	3	1
ENSDNVG00010000118	UGGT1	33	56	15	14	2	5	0	4	0
ENSDNVG00010000119	HS6ST1	78	95	38	31	1	7	1	8	1
ENSDNVG00010000120	EPHA4	19	17	4	1	1	0	0	0	0
ENSDNVG00010000121	PASK	15	34	6	3	1	6	1	1	1
ENSDNVG00010000122	PCCB	51	78	35	19	0	9	1	8	6
ENSDNVG00010000123	STAG1	31	55	23	23	2	11	0	4	2
ENSDNVG00010000125	TRPM2	0	0	0	1	0	0	0	0	0
ENSDNVG00010000130	GPD2	19	25	4	6	0	0	1	0	1
ENSDNVG00010000131	GALNT5	0	0	0	6	0	0	0	0	2
ENSDNVG00010000132	NA	0	1	0	1	0	0	0	0	0
ENSDNVG00010000142	OR8A1	0	0	0	0	0	1	0	0	0
ENSDNVG00010000144	CYTIP	2	1	0	1	0	0	0	0	0
ENSDNVG00010000145	SLC35G2	30	48	8	8	2	11	1	1	1
ENSDNVG00010000146	ACVR1C	0	1	0	0	0	0	0	0	0
ENSDNVG00010000147	NA	11	20	13	12	1	7	1	1	3
ENSDNVG00010000148	TTC19	18	24	4	10	1	1	1	2	6
ENSDNVG00010000149	SNED1	1	2	0	0	0	0	0	0	0
ENSDNVG00010000151	CCDC148	15	18	10	4	1	7	0	2	1
ENSDNVG00010000154	NA	0	0	0	1	0	0	0	0	0
ENSDNVG00010000156	PKP4	150	248	80	75	4	33	16	11	14
ENSDNVG00010000157	PLEKHB2	3	10	6	2	0	0	0	1	0
ENSDNVG00010000159	NA	1	1	0	0	0	1	0	1	0
ENSDNVG00010000160	TANC1	9	24	6	2	0	9	1	5	1
ENSDNVG00010000166	WDSUB1	42	54	32	36	5	15	1	8	2
ENSDNVG00010000168	BAZ2B	198	303	118	54	6	36	9	28	8
ENSDNVG00010000171	LEPROTL1	1	1	0	0	0	3	0	1	0
ENSDNVG00010000172	KDM2A	2	1	0	0	0	0	0	1	0
ENSDNVG00010000174	SARAF	2	7	4	1	0	3	1	2	1
ENSDNVG00010000176	TCIRG1	0	0	0	0	0	1	0	0	0
ENSDNVG00010000177	NA	4	5	1	7	1	2	0	0	0
ENSDNVG00010000180	CLDN18	0	0	0	2	0	0	0	0	0
ENSDNVG00010000181	MARCHF7	110	178	70	64	5	31	6	30	11
ENSDNVG00010000182	GRK2	0	0	0	2	0	1	0	0	0
ENSDNVG00010000183	PAX3	0	0	0	0	0	1	0	0	0
ENSDNVG00010000186	NA	0	1	0	0	0	0	0	0	0
ENSDNVG00010000187	MBD5	50	70	34	14	0	10	0	7	2
ENSDNVG00010000189	POMK	0	1	3	1	0	0	0	1	0
ENSDNVG00010000190	SMIM19	4	4	3	1	0	4	0	0	0
ENSDNVG00010000191	EPC2	19	26	6	9	0	4	1	3	0
ENSDNVG00010000193	SLC20A2	13	9	3	3	1	1	3	0	0
ENSDNVG00010000194	CORO1B	0	0	0	0	0	0	0	2	0
ENSDNVG00010000195	KIF5C	10	13	7	6	0	5	0	3	1
ENSDNVG00010000196	NDUFS8	3	11	2	5	1	1	5	0	1
ENSDNVG00010000197	NA	3	6	5	3	0	0	0	0	0
ENSDNVG00010000198	REST	1	0	48	25	0	0	0	0	0
ENSDNVG00010000199	aldh3b1	0	0	0	0	0	0	0	0	0
ENSDNVG00010000200	NA	15	18	10	10	2	3	0	2	0
ENSDNVG00010000201	LYPD6B	0	0	2	1	0	1	0	0	0
ENSDNVG00010000203	POLR2B	8	9	4	6	1	5	0	2	2
ENSDNVG00010000205	LYPD6	3	6	0	0	1	0	0	1	0
ENSDNVG00010000207	MMADHC	11	7	3	2	0	0	0	3	0
ENSDNVG00010000208	ACVR2A	91	120	47	32	5	13	4	9	0
ENSDNVG00010000209	ORC4	30	49	13	11	0	4	2	4	2
ENSDNVG00010000210	KIF1A	8	13	3	2	0	1	1	0	0
ENSDNVG00010000211	NA	1	1	0	0	0	0	0	0	0
ENSDNVG00010000212	RND3	17	32	6	4	0	3	1	1	2
ENSDNVG00010000214	NA	2	1	1	1	1	0	1	1	1
ENSDNVG00010000215	NA	88	125	54	13	1	6	0	3	0
ENSDNVG00010000216	ERI1	4	10	7	17	1	6	2	4	2
ENSDNVG00010000217	ARL5A	60	105	65	35	4	12	5	13	10
ENSDNVG00010000219	CACNB4	2	1	2	2	1	4	0	4	0
ENSDNVG00010000221	DZIP1L	10	26	10	6	1	4	2	7	5
ENSDNVG00010000222	NA	5	4	2	3	0	0	0	0	0
ENSDNVG00010000224	TNKS	59	118	45	19	2	10	2	11	2
ENSDNVG00010000225	NA	26	22	15	23	1	6	3	4	1
ENSDNVG00010000226	PTTG1IP	18	18	12	12	2	11	3	1	2
ENSDNVG00010000227	fntb	0	2	1	0	0	0	0	0	0
ENSDNVG00010000228	RAB15	0	0	0	0	0	0	0	0	1
ENSDNVG00010000232	ILKAP	22	57	18	16	1	2	1	5	4
ENSDNVG00010000234	ERFE	0	0	0	1	0	0	0	0	1
ENSDNVG00010000237	PATL1	29	37	31	10	4	10	0	6	3
ENSDNVG00010000238	NMI	2	5	6	6	0	2	3	2	1
ENSDNVG00010000239	NA	0	1	0	0	0	0	0	0	0
ENSDNVG00010000240	TNFAIP6	4	4	2	4	1	2	1	4	3
ENSDNVG00010000241	AMER3	3	3	2	2	1	0	0	0	0
ENSDNVG00010000242	RIF1	122	210	75	45	4	16	4	15	6
ENSDNVG00010000247	DGKG	1	0	0	1	0	0	0	0	1
ENSDNVG00010000248	SPTB	0	1	0	0	0	0	0	0	0
ENSDNVG00010000255	NA	20	15	11	203	31	118	9	9	3
ENSDNVG00010000258	KLHL6	2	0	1	0	0	0	0	0	0
ENSDNVG00010000260	SGPP2	1	1	1	2	0	0	0	0	0
ENSDNVG00010000261	ETV5	1	0	0	1	0	0	0	0	0
ENSDNVG00010000263	NA	18	11	26	9	0	3	2	6	2
ENSDNVG00010000264	KLHL24	63	29	15	18	0	7	1	5	0
ENSDNVG00010000265	NA	1	0	0	0	0	0	0	0	0
ENSDNVG00010000266	NA	0	0	1	0	0	0	0	0	0
ENSDNVG00010000267	GIGYF2	34	28	12	19	0	2	0	1	1
ENSDNVG00010000272	KCNJ13	17	33	11	9	0	7	1	7	1
ENSDNVG00010000273	SNORC	3	1	0	20	1	2	0	5	0
ENSDNVG00010000275	NUP160	91	124	44	28	3	9	5	11	3
ENSDNVG00010000276	CEP63	8	23	8	7	0	3	3	4	1
ENSDNVG00010000277	STAM2	7	4	0	1	0	1	0	0	1
ENSDNVG00010000278	ANAPC13	10	12	14	8	1	8	0	1	1
ENSDNVG00010000279	LIPH	2	2	0	1	0	1	0	0	0
ENSDNVG00010000280	ZEB2	22	62	14	25	4	16	0	2	5
ENSDNVG00010000281	DRD4	1	0	0	0	0	1	0	0	0
ENSDNVG00010000283	FMNL2	12	20	5	6	1	6	0	4	0
ENSDNVG00010000285	VPS37C	0	3	0	0	0	0	0	0	0
ENSDNVG00010000286	NA	0	0	0	1	0	0	0	0	0
ENSDNVG00010000287	PRPF40A	185	277	93	58	2	25	2	17	6
ENSDNVG00010000288	KCNJ3	0	1	0	1	1	0	0	0	0
ENSDNVG00010000289	GALNT13	0	1	1	8	0	6	0	0	0
ENSDNVG00010000290	FNBP4	21	41	12	6	2	6	4	1	6
ENSDNVG00010000294	NA	17	24	20	9	3	3	0	8	2
ENSDNVG00010000298	NA	5	10	1	7	0	3	0	2	7
ENSDNVG00010000300	NA	0	0	0	0	0	1	0	0	1
ENSDNVG00010000302	DEAF1	8	15	3	3	0	3	0	2	2
ENSDNVG00010000305	MTCH2	8	15	6	7	0	2	2	3	0
ENSDNVG00010000306	NA	0	6	0	5	0	0	1	1	0
ENSDNVG00010000307	TMEM80	10	28	13	5	1	2	0	6	2
ENSDNVG00010000308	TMEM41A	9	22	7	4	0	0	0	1	0
ENSDNVG00010000309	MAP3K13	21	49	22	8	0	6	2	3	0
ENSDNVG00010000312	NA	5	10	4	27	0	10	2	6	1
ENSDNVG00010000314	DDB1	38	73	15	31	5	23	7	4	3
ENSDNVG00010000315	NMNAT3	1	0	1	3	1	2	1	3	0
ENSDNVG00010000316	DRC7	3	1	0	1	0	0	0	0	1
ENSDNVG00010000318	WDR53	2	0	0	0	0	0	0	0	0
ENSDNVG00010000319	KATNB1	7	4	2	8	0	1	0	0	0
ENSDNVG00010000320	FBXO45	6	12	1	0	0	2	1	3	0
ENSDNVG00010000321	STK25	1	4	0	2	0	0	0	2	0
ENSDNVG00010000322	NRROS	1	0	0	2	0	0	1	0	0
ENSDNVG00010000323	NA	0	0	1	0	0	0	0	1	0
ENSDNVG00010000324	RYK	28	43	12	42	4	26	6	7	7
ENSDNVG00010000325	NA	2	8	2	2	0	2	2	0	0
ENSDNVG00010000326	NA	2	7	0	4	2	10	0	0	2
ENSDNVG00010000327	PGAP3	0	1	0	0	0	0	0	0	0
ENSDNVG00010000328	KIFC3	10	30	7	13	1	5	1	4	1
ENSDNVG00010000329	YEATS2	30	53	14	11	0	0	1	5	3
ENSDNVG00010000330	MAP6D1	0	3	0	0	0	0	0	0	0
ENSDNVG00010000331	TMEM138	1	0	0	1	0	0	0	0	0
ENSDNVG00010000333	NA	4	5	1	0	0	1	0	1	0
ENSDNVG00010000334	NA	44	122	48	36	5	18	5	15	2
ENSDNVG00010000335	INPP5D	2	3	0	4	1	1	1	1	0
ENSDNVG00010000336	CPSF7	1	0	0	0	0	0	0	0	0
ENSDNVG00010000337	CLDN15	22	141	35	3	1	5	0	0	2
ENSDNVG00010000338	SDHAF2	1	2	1	2	0	0	0	0	0
ENSDNVG00010000339	DUSP28	1	0	0	0	0	3	0	1	0
ENSDNVG00010000340	GPC1	64	74	31	20	2	7	1	5	1
ENSDNVG00010000342	EPS8L2	3	9	1	10	0	4	0	4	0
ENSDNVG00010000344	bbs2	18	17	11	7	2	8	2	4	2
ENSDNVG00010000345	NA	0	0	0	3	0	0	0	1	0
ENSDNVG00010000346	NA	1	3	2	1	0	1	0	0	0
ENSDNVG00010000348	AMOTL2	0	1	1	2	0	1	0	0	0
ENSDNVG00010000349	OGFOD1	12	23	13	4	0	0	1	3	2
ENSDNVG00010000350	BAAT	1	1	1	1	0	0	0	0	0
ENSDNVG00010000351	CEP19	3	3	9	3	0	1	0	2	0
ENSDNVG00010000352	NUDT21	52	63	70	23	0	17	5	10	2
ENSDNVG00010000355	ATG16L1	3	5	0	6	0	2	0	1	1
ENSDNVG00010000356	PRPF19	77	158	60	60	2	25	4	11	6
ENSDNVG00010000357	AMFR	2	0	0	2	0	1	0	4	0
ENSDNVG00010000359	NA	5	17	4	5	0	1	2	2	0
ENSDNVG00010000360	MMP15	0	0	0	0	0	0	1	0	0
ENSDNVG00010000361	CAB39	11	19	6	9	0	6	1	3	3
ENSDNVG00010000362	ZNF319	119	187	99	63	7	20	5	51	8
ENSDNVG00010000363	SAG	4	3	2	0	1	0	0	1	0
ENSDNVG00010000364	USB1	1	2	2	2	0	0	1	0	0
ENSDNVG00010000365	NA	0	0	0	0	0	0	0	0	0
ENSDNVG00010000366	TMEM109	4	13	2	10	0	1	1	5	2
ENSDNVG00010000367	NA	2	15	3	5	0	1	0	0	1
ENSDNVG00010000368	PAK2	40	56	28	20	3	5	3	9	3
ENSDNVG00010000369	TALDO1	53	73	34	19	2	4	1	4	2
ENSDNVG00010000370	GNAO1	5	2	2	3	3	1	0	1	0
ENSDNVG00010000371	NA	2	2	3	6	0	0	1	0	0
ENSDNVG00010000372	aqp12	1	2	0	0	0	0	0	0	0
ENSDNVG00010000373	NA	4	5	1	2	0	2	0	0	0
ENSDNVG00010000375	GATD1	14	27	11	9	1	4	1	1	1
ENSDNVG00010000376	CCDC113	0	3	1	0	0	2	0	0	0
ENSDNVG00010000377	PITPNM1	0	2	0	1	0	0	0	1	0
ENSDNVG00010000378	NA	303	836	221	0	0	0	0	0	0
ENSDNVG00010000380	CFAP20	68	105	55	45	6	28	0	8	9
ENSDNVG00010000381	AIP	17	40	22	12	1	6	0	6	0
ENSDNVG00010000382	NA	7	6	2	0	1	0	0	1	1
ENSDNVG00010000383	TMEM132A	37	67	30	11	0	3	4	3	7
ENSDNVG00010000384	GINS3	8	39	12	4	0	2	0	4	0
ENSDNVG00010000387	SRPRB	0	1	0	0	0	0	0	0	0
ENSDNVG00010000388	RAB6B	12	15	5	13	0	1	1	2	0
ENSDNVG00010000389	CBFB	2	2	0	1	1	2	0	0	0
ENSDNVG00010000391	ATP6V0C	2	0	0	0	0	0	0	0	0
ENSDNVG00010000393	UBXN7	0	0	1	1	0	0	1	1	0
ENSDNVG00010000394	NA	0	0	1	5	1	0	0	0	0
ENSDNVG00010000395	CFDP1	24	24	8	15	0	4	4	2	1
ENSDNVG00010000396	PHAF1	10	32	3	7	1	4	1	3	0
ENSDNVG00010000398	SLCO2A1	1	0	3	0	0	0	0	0	0
ENSDNVG00010000401	DGKD	4	5	2	3	0	4	1	0	0
ENSDNVG00010000403	MYRF	4	1	0	0	0	1	0	0	0
ENSDNVG00010000404	NA	0	0	0	0	0	0	0	0	0
ENSDNVG00010000405	NA	0	1	0	0	0	0	0	0	0
ENSDNVG00010000406	RNF168	5	2	1	0	0	0	0	1	0
ENSDNVG00010000410	ADIPOQ	0	0	0	0	0	1	0	0	0
ENSDNVG00010000411	NA	1	0	0	0	0	0	0	0	0
ENSDNVG00010000412	FEN1	38	45	33	24	4	11	3	8	3
ENSDNVG00010000413	ST6GAL1	14	66	13	1	0	4	0	0	0
ENSDNVG00010000414	B3GNT9	12	11	13	20	2	15	2	13	6
ENSDNVG00010000415	SYT7	0	0	1	0	0	1	0	0	0
ENSDNVG00010000416	THAP4	8	14	8	4	0	2	0	1	2
ENSDNVG00010000417	TRADD	5	9	3	9	0	4	1	1	0
ENSDNVG00010000418	Fbxl8	1	3	3	1	1	2	0	1	0
ENSDNVG00010000419	ATG4B	6	23	3	9	0	1	1	2	1
ENSDNVG00010000421	HSF4	0	0	0	1	0	0	0	0	0
ENSDNVG00010000422	MLKL	0	1	0	2	0	0	0	0	0
ENSDNVG00010000423	DTYMK	37	49	16	11	2	10	1	4	3
ENSDNVG00010000424	ING5	2	11	1	2	0	0	0	1	0
ENSDNVG00010000425	WDR59	2	9	2	3	1	0	0	2	1
ENSDNVG00010000426	D2HGDH	0	1	0	0	0	0	0	0	0
ENSDNVG00010000427	EPHB1	4	13	4	24	2	9	5	10	4
ENSDNVG00010000428	RFWD3	4	4	1	0	0	3	0	0	1
ENSDNVG00010000429	DNAAF1	8	12	5	5	1	1	0	2	0
ENSDNVG00010000430	EHHADH	3	11	2	3	1	0	0	2	0
ENSDNVG00010000431	GLG1	57	167	37	63	6	20	7	11	4
ENSDNVG00010000432	UMPS	16	32	19	6	0	3	0	2	0
ENSDNVG00010000433	DAGLA	0	1	0	4	0	0	0	1	0
ENSDNVG00010000434	NA	10	8	7	3	0	0	0	1	0
ENSDNVG00010000435	NA	60	75	25	32	2	14	2	19	4
ENSDNVG00010000436	XBP1	19	52	19	20	1	19	2	10	8
ENSDNVG00010000438	PER2	26	56	48	11	1	4	1	4	3
ENSDNVG00010000439	VAMP3	2	0	2	0	0	2	0	1	0
ENSDNVG00010000440	OR4A15	0	1	0	0	0	0	0	0	0
ENSDNVG00010000441	PIK3CB	7	18	2	11	3	10	0	5	4
ENSDNVG00010000443	C3orf70	1	0	0	5	0	1	0	0	0
ENSDNVG00010000445	PROC	55	201	41	8	0	2	2	1	1
ENSDNVG00010000446	NA	33	85	21	2	0	0	0	0	1
ENSDNVG00010000450	IWS1	84	95	53	47	6	14	6	12	4
ENSDNVG00010000453	NA	2	2	2	0	0	1	0	0	0
ENSDNVG00010000454	COPB2	24	33	12	9	0	5	0	5	3
ENSDNVG00010000455	NA	0	0	0	1	0	0	0	0	0
ENSDNVG00010000456	SPSB4	3	0	0	2	0	0	0	0	0
ENSDNVG00010000458	RBP2	0	0	0	0	0	0	0	0	1
ENSDNVG00010000459	NA	0	0	0	1	0	0	0	4	0
ENSDNVG00010000460	ARMC8	9	22	7	8	2	5	0	1	0
ENSDNVG00010000461	NA	4	5	1	4	0	5	2	0	0
ENSDNVG00010000462	NA	15	27	6	13	1	1	0	3	0
ENSDNVG00010000463	PXYLP1	6	10	5	12	0	3	2	1	0
ENSDNVG00010000465	SLC12A8	2	3	7	8	0	4	0	0	0
ENSDNVG00010000466	VPS8	27	40	4	13	1	3	4	1	4
ENSDNVG00010000467	ZNF148	26	33	19	10	2	13	0	8	2
ENSDNVG00010000468	CLSTN2	12	7	4	3	1	1	0	0	1
ENSDNVG00010000469	NA	11	15	9	5	0	2	0	1	0
ENSDNVG00010000470	TRIM42	0	0	0	3	0	1	0	0	0
ENSDNVG00010000471	TGFBR2	1	6	3	2	0	1	2	0	1
ENSDNVG00010000472	OSBPL11	69	142	53	28	1	11	3	4	2
ENSDNVG00010000473	gpd1c	2	2	1	1	1	3	0	0	0
ENSDNVG00010000474	LMLN	12	11	3	11	1	3	2	2	2
ENSDNVG00010000477	NA	3	15	2	4	1	1	0	3	0
ENSDNVG00010000480	NA	23	25	20	18	1	4	0	6	5
ENSDNVG00010000482	DTX3L	3	9	3	1	0	0	0	0	0
ENSDNVG00010000483	SRP72	29	53	13	33	1	10	6	3	5
ENSDNVG00010000484	NA	1	1	0	0	0	2	0	0	0
ENSDNVG00010000485	NA	0	2	0	0	0	0	0	0	0
ENSDNVG00010000487	NA	19	35	16	6	0	5	0	4	3
ENSDNVG00010000488	DUSP4	10	4	5	5	0	6	2	9	0
ENSDNVG00010000489	HOPX	0	2	0	1	3	0	0	1	0
ENSDNVG00010000492	NA	2	5	0	6	0	1	1	0	0
ENSDNVG00010000493	FAIM	14	30	26	12	0	8	2	2	4
ENSDNVG00010000494	EPHA5	26	34	8	7	1	0	1	5	1
ENSDNVG00010000498	NA	8	11	2	11	0	1	2	3	1
ENSDNVG00010000500	CEP70	18	23	10	5	0	2	3	1	0
ENSDNVG00010000501	NA	30	30	23	18	1	11	0	6	1
ENSDNVG00010000505	NA	0	2	0	0	0	0	0	0	0
ENSDNVG00010000508	ESYT3	2	0	1	4	0	5	0	1	0
ENSDNVG00010000510	NA	136	74	46	23	3	17	7	22	7
ENSDNVG00010000511	NA	0	1	0	0	1	0	0	0	0
ENSDNVG00010000512	NDUFS2	0	3	0	1	0	0	0	0	0
ENSDNVG00010000514	CFAP221	11	9	3	5	1	2	1	0	1
ENSDNVG00010000521	SCTR	1	0	0	1	0	1	0	0	0
ENSDNVG00010000523	NA	4	2	1	0	0	0	0	0	0
ENSDNVG00010000526	TECRL	1	1	0	0	0	4	0	0	2
ENSDNVG00010000530	DBI	79	153	56	32	2	13	7	6	0
ENSDNVG00010000532	ADGRL3	64	94	58	52	6	36	3	33	19
ENSDNVG00010000537	C2orf76	18	21	8	9	0	0	0	4	0
ENSDNVG00010000541	STEAP3	5	12	1	0	0	1	0	0	0
ENSDNVG00010000542	UBA6	19	40	10	7	0	3	0	5	4
ENSDNVG00010000551	UGT1A6	0	2	0	0	0	0	0	0	0
ENSDNVG00010000558	EN1	27	21	16	53	3	45	17	70	18
ENSDNVG00010000559	YTHDC1	143	192	150	135	19	98	16	30	30
ENSDNVG00010000562	INSIG2	2	2	1	1	0	0	0	1	0
ENSDNVG00010000564	CCDC93	37	52	20	16	2	15	9	15	11
ENSDNVG00010000570	NA	29	40	10	15	2	5	0	0	4
ENSDNVG00010000583	DDX18	73	117	82	23	2	16	2	2	8
ENSDNVG00010000589	TMEM177	14	24	7	18	2	5	8	9	3
ENSDNVG00010000596	MBOAT4	1	1	2	1	0	0	1	0	0
ENSDNVG00010000598	PRAG1	3	2	0	2	0	3	0	2	1
ENSDNVG00010000600	PTPN4	28	56	17	10	1	10	1	5	4
ENSDNVG00010000604	NA	95	114	46	70	7	41	6	27	19
ENSDNVG00010000606	EPB41L5	99	129	45	17	2	8	4	7	4
ENSDNVG00010000607	RALB	3	4	0	0	0	1	0	0	1
ENSDNVG00010000608	NA	2	2	4	5	1	0	0	1	0
ENSDNVG00010000609	GLI2	14	11	10	11	0	3	0	3	0
ENSDNVG00010000610	HSDL1	25	62	23	20	1	12	1	3	3
ENSDNVG00010000611	PDPR	0	4	0	0	0	2	0	0	0
ENSDNVG00010000612	TFCP2L1	0	4	0	1	1	2	0	0	1
ENSDNVG00010000613	MBTPS1	77	101	37	33	0	10	7	24	10
ENSDNVG00010000614	CLASP1	101	172	63	24	2	12	0	12	6
ENSDNVG00010000615	ST3GAL2	8	25	0	3	0	1	2	0	0
ENSDNVG00010000618	NA	15	31	7	8	2	1	1	3	0
ENSDNVG00010000619	FCSK	4	11	3	1	0	3	0	5	0
ENSDNVG00010000620	TSN	6	7	2	5	0	0	0	1	2
ENSDNVG00010000621	COG4	0	1	1	0	1	0	0	1	1
ENSDNVG00010000623	SF3B3	59	71	32	12	1	3	0	6	3
ENSDNVG00010000624	IQCB1	12	36	6	5	0	4	4	3	0
ENSDNVG00010000625	EAF2	6	12	12	5	1	3	0	0	0
ENSDNVG00010000626	SLC15A2	2	0	0	1	2	1	0	0	0
ENSDNVG00010000627	OSGIN1	1	8	0	0	0	0	0	1	1
ENSDNVG00010000628	NA	3	1	1	0	0	0	2	1	0
ENSDNVG00010000629	SLC7A6	55	67	31	18	1	13	3	13	3
ENSDNVG00010000630	HSPBAP1	6	12	5	9	1	1	0	0	1
ENSDNVG00010000631	SLC7A6OS	27	45	22	17	1	4	2	2	2
ENSDNVG00010000632	PRMT7	20	41	29	7	0	4	1	3	2
ENSDNVG00010000633	SLC49A4	50	92	43	18	1	5	1	8	3
ENSDNVG00010000634	SEMA5B	53	65	40	52	3	12	6	21	4
ENSDNVG00010000635	SMPD3	6	16	8	9	0	3	0	1	4
ENSDNVG00010000636	PDIA5	22	37	10	20	1	7	1	4	2
ENSDNVG00010000638	SEC22A	53	108	31	83	9	29	10	12	8
ENSDNVG00010000639	PLA2G15	72	100	43	18	1	6	0	6	0
ENSDNVG00010000640	RAB25	30	40	26	50	9	46	15	14	11
ENSDNVG00010000641	ADCY5	68	113	42	30	4	15	4	10	1
ENSDNVG00010000642	HACD2	58	136	74	5	0	2	0	4	2
ENSDNVG00010000643	MTSS2	2	0	0	1	0	1	0	2	0
ENSDNVG00010000644	MYLK	75	57	24	83	2	14	8	13	3
ENSDNVG00010000645	VAC14	2	3	0	0	0	0	0	0	1
ENSDNVG00010000646	HYDIN	0	1	0	1	0	2	1	0	0
ENSDNVG00010000647	CCDC14	33	35	22	11	0	7	3	4	1
ENSDNVG00010000648	NXPH2	39	39	23	11	0	15	2	19	15
ENSDNVG00010000653	NA	3	10	2	4	3	4	0	1	0
ENSDNVG00010000658	HNMT	0	2	0	0	0	0	0	0	0
ENSDNVG00010000661	HNMT	1	1	0	1	0	0	1	0	0
ENSDNVG00010000662	SPOPL	90	151	88	152	24	89	14	60	33
ENSDNVG00010000663	NA	81	148	44	46	2	18	2	18	11
ENSDNVG00010000664	SLC35F5	16	34	11	4	0	1	5	4	0
ENSDNVG00010000666	GPR39	5	5	0	3	0	2	1	2	0
ENSDNVG00010000669	NCKAP5	11	40	9	8	3	9	0	1	2
ENSDNVG00010000671	YIPF5	12	20	11	19	3	7	3	5	6
ENSDNVG00010000672	MGAT5	32	36	14	18	1	7	2	3	4
ENSDNVG00010000673	NA	0	0	0	1	0	0	0	0	0
ENSDNVG00010000674	KCTD16	1	0	0	0	0	1	0	0	0
ENSDNVG00010000675	TMEM163	8	8	6	3	0	0	0	1	0
ENSDNVG00010000676	PRELID2	0	10	3	3	0	0	0	0	0
ENSDNVG00010000677	CCNF	21	48	18	10	0	4	1	4	0
ENSDNVG00010000678	GRXCR2	0	0	0	1	0	0	0	0	0
ENSDNVG00010000679	LRP1B	19	9	7	21	2	7	1	7	1
ENSDNVG00010000680	SH3RF2	0	5	10	1	0	0	0	0	0
ENSDNVG00010000681	NA	1	1	0	0	0	0	0	0	0
ENSDNVG00010000684	MARCHF6	4	17	1	2	0	4	1	0	0
ENSDNVG00010000685	LARS1	31	43	22	13	1	6	1	4	3
ENSDNVG00010000686	rbm27	30	36	17	17	0	12	1	2	1
ENSDNVG00010000689	MCRIP2	0	32	1	1	0	2	0	0	1
ENSDNVG00010000690	TCERG1	131	235	80	64	3	23	6	17	9
ENSDNVG00010000692	NA	4	2	2	0	2	2	0	0	0
ENSDNVG00010000693	WFIKKN1	11	8	3	7	0	3	0	1	0
ENSDNVG00010000694	NA	1	0	0	0	0	1	0	0	0
ENSDNVG00010000695	CMTR2	46	63	17	22	0	9	2	5	5
ENSDNVG00010000696	RAB40C	48	95	43	24	1	7	6	8	1
ENSDNVG00010000697	ESRP2	35	81	45	9	2	1	1	1	3
ENSDNVG00010000699	STK32A	2	2	0	2	0	3	0	4	0
ENSDNVG00010000700	CAPN15	1	0	0	0	0	0	0	0	0
ENSDNVG00010000702	PIGQ	4	16	3	2	0	2	1	0	1
ENSDNVG00010000703	JAKMIP2	20	22	1	6	1	1	1	2	0
ENSDNVG00010000706	CDC23	31	44	14	16	1	3	1	4	1
ENSDNVG00010000709	GFRA3	1	1	0	0	0	0	0	0	0
ENSDNVG00010000710	NFATC3	6	4	0	1	0	0	0	0	0
ENSDNVG00010000711	NA	7	18	2	8	0	2	1	1	0
ENSDNVG00010000715	DUS2	7	10	0	7	1	4	1	2	1
ENSDNVG00010000717	NA	3	10	3	2	0	0	0	2	0
ENSDNVG00010000718	DDX28	2	2	1	0	0	2	0	0	0
ENSDNVG00010000720	NA	0	1	0	4	1	1	0	1	1
ENSDNVG00010000721	KDM3B	37	55	14	10	1	4	1	2	1
ENSDNVG00010000722	DPYSL3	86	97	67	43	7	29	4	30	9
ENSDNVG00010000723	GALR1	0	0	0	0	0	0	0	0	0
ENSDNVG00010000724	DPEP2	1	2	1	0	0	1	2	1	1
ENSDNVG00010000725	REEP2	0	3	0	1	0	0	0	1	0
ENSDNVG00010000726	CALB2	4	4	2	3	0	0	0	0	1
ENSDNVG00010000727	EGR1	3	42	35	27	1	22	1	18	3
ENSDNVG00010000728	ACSL1	1	2	3	0	0	3	0	0	0
ENSDNVG00010000729	SLC12A4	129	195	83	70	4	30	4	22	11
ENSDNVG00010000730	rapgef6	71	86	41	31	5	10	4	13	4
ENSDNVG00010000731	GOT2	5	28	4	5	0	2	0	1	1
ENSDNVG00010000733	SLC6A2	9	4	3	2	0	2	0	5	0
ENSDNVG00010000734	FNIP1	44	47	43	29	5	17	1	6	3
ENSDNVG00010000735	SLC38A7	0	2	0	0	0	0	0	0	0
ENSDNVG00010000736	NA	0	1	0	1	0	0	0	1	0
ENSDNVG00010000737	LPCAT2	2	3	0	2	1	0	0	0	0
ENSDNVG00010000739	P4HA2	23	36	14	21	2	7	2	7	2
ENSDNVG00010000740	MMP2	71	91	66	161	18	99	10	78	35
ENSDNVG00010000741	CNOT1	253	335	191	240	21	142	28	68	42
ENSDNVG00010000743	PDLIM4	4	7	6	2	1	4	0	1	0
ENSDNVG00010000744	SLC22A4	25	52	17	11	0	8	1	6	2
ENSDNVG00010000745	SLC22A5	2	6	3	4	0	1	0	0	0
ENSDNVG00010000747	SETD6	6	15	1	6	0	1	0	0	0
ENSDNVG00010000748	NA	4	4	1	6	0	2	1	0	0
ENSDNVG00010000751	SLC12A3	0	4	0	0	0	1	0	0	0
ENSDNVG00010000752	rad50	125	175	60	53	6	27	9	22	4
ENSDNVG00010000753	NUP93	38	68	25	11	2	10	3	3	1
ENSDNVG00010000756	CYLD	23	23	11	15	0	8	2	5	1
ENSDNVG00010000757	KIF3A	18	37	6	6	1	0	0	5	0
ENSDNVG00010000758	SNX20	0	1	0	0	1	0	0	0	0
ENSDNVG00010000759	NKD1	9	4	4	4	0	3	0	1	1
ENSDNVG00010000761	RANBP10	8	12	1	4	0	3	0	0	1
ENSDNVG00010000762	ccni2	10	12	7	11	1	8	2	4	3
ENSDNVG00010000763	TSNAXIP1	0	0	0	2	0	0	0	0	0
ENSDNVG00010000764	SEPTIN8	15	20	9	16	1	6	0	0	0
ENSDNVG00010000765	NA	35	49	21	5	0	6	1	3	3
ENSDNVG00010000767	NUTF2	43	44	19	19	0	8	1	4	3
ENSDNVG00010000769	NA	3	0	0	1	0	0	0	0	0
ENSDNVG00010000770	EDC4	46	76	42	21	1	11	1	9	2
ENSDNVG00010000771	UQCRQ	132	285	88	18	1	15	3	7	1
ENSDNVG00010000772	LEAP2	3	15	3	0	0	0	0	3	0
ENSDNVG00010000773	ZCCHC10	7	12	1	4	0	0	0	4	0
ENSDNVG00010000774	VAV3	1	6	0	0	1	2	0	1	0
ENSDNVG00010000775	ZBTB41	8	15	3	6	1	4	0	1	0
ENSDNVG00010000776	NTMT2	2	5	1	2	0	2	0	0	0
ENSDNVG00010000777	HSPA4	142	125	72	32	7	20	2	13	5
ENSDNVG00010000778	SLC25A24	2	23	3	8	0	2	1	3	1
ENSDNVG00010000779	RNF14	12	18	3	4	0	1	0	0	0
ENSDNVG00010000780	KIFAP3	30	44	12	10	1	7	1	2	3
ENSDNVG00010000781	GNPDA1	4	4	2	1	0	0	0	1	1
ENSDNVG00010000782	LEPROT	0	1	0	0	0	1	0	0	0
ENSDNVG00010000783	ASPM	222	264	60	41	1	17	8	8	2
ENSDNVG00010000784	DNAJC6	0	0	0	1	2	2	0	0	0
ENSDNVG00010000785	NDFIP1	53	95	37	38	3	20	4	15	2
ENSDNVG00010000786	SPRY4	0	0	0	0	1	0	0	1	0
ENSDNVG00010000788	GNG12	3	4	4	6	0	3	0	1	0
ENSDNVG00010000789	HSD17B10	7	11	7	9	0	7	0	6	3
ENSDNVG00010000790	GDF9	0	0	0	5	0	0	0	0	0
ENSDNVG00010000791	NR3C1	35	42	17	39	0	9	1	9	6
ENSDNVG00010000792	DHRS13	0	2	0	2	0	0	0	1	1
ENSDNVG00010000793	ACMSD	8	16	5	0	0	0	0	0	0
ENSDNVG00010000794	ARHGAP26	7	15	6	7	2	6	2	4	0
ENSDNVG00010000795	CCNT2	7	12	5	6	0	7	3	5	1
ENSDNVG00010000796	NA	0	0	0	1	0	0	0	0	0
ENSDNVG00010000800	KYNU	4	29	3	3	0	0	0	0	1
ENSDNVG00010000801	WTIP	6	2	5	2	0	0	0	0	0
ENSDNVG00010000803	UBA2	50	76	64	44	3	33	6	8	10
ENSDNVG00010000805	NA	0	1	0	0	0	0	0	0	1
ENSDNVG00010000807	CDH8	5	4	2	2	0	0	0	0	1
ENSDNVG00010000809	NA	0	0	0	0	0	0	0	0	0
ENSDNVG00010000810	pdcd2l	2	5	3	4	0	0	0	0	0
ENSDNVG00010000811	NA	1	1	0	0	0	0	0	0	0
ENSDNVG00010000812	CES3	6	15	4	9	2	1	0	1	2
ENSDNVG00010000813	NA	0	1	0	0	0	0	0	0	0
ENSDNVG00010000814	NA	0	0	2	1	1	2	1	0	0
ENSDNVG00010000815	NA	20	35	11	8	0	0	1	5	4
ENSDNVG00010000816	RAB3GAP1	55	76	29	19	3	12	4	4	7
ENSDNVG00010000817	NA	0	1	3	2	1	1	0	1	2
ENSDNVG00010000818	POP7	38	75	36	16	0	10	1	9	9
ENSDNVG00010000819	SERBP1	356	524	298	167	16	74	19	57	32
ENSDNVG00010000820	NA	0	1	0	1	0	0	0	0	0
ENSDNVG00010000821	RRAD	4	3	0	9	0	9	1	2	1
ENSDNVG00010000822	AFF4	20	10	7	4	0	4	0	1	1
ENSDNVG00010000823	IL12RB2	2	1	0	1	0	1	0	1	1
ENSDNVG00010000824	DPP10	8	9	3	6	2	2	0	2	2
ENSDNVG00010000825	PDP2	10	20	6	11	0	8	0	0	1
ENSDNVG00010000826	ARHGAP15	2	1	2	2	0	4	2	1	1
ENSDNVG00010000828	ZRANB3	74	168	74	28	4	7	3	17	0
ENSDNVG00010000829	NA	1	11	0	0	0	0	0	0	0
ENSDNVG00010000830	URI1	53	107	37	26	1	11	6	9	5
ENSDNVG00010000831	GTDC1	14	15	4	8	0	3	2	5	3
ENSDNVG00010000832	ADAMTS18	34	28	20	2	0	7	1	2	2
ENSDNVG00010000834	UBXN4	55	110	44	56	5	29	2	9	7
ENSDNVG00010000835	HPRT1	0	0	1	0	0	1	0	0	0
ENSDNVG00010000836	SLC26A2	2	1	1	3	0	0	0	0	0
ENSDNVG00010000838	PPARGC1B	12	32	8	9	3	0	0	0	0
ENSDNVG00010000839	R3HDM1	56	76	49	29	4	11	2	4	5
ENSDNVG00010000840	AAR2	14	46	23	6	0	11	0	3	2
ENSDNVG00010000841	FGF18	6	10	2	42	5	20	12	34	8
ENSDNVG00010000842	CA7	0	0	0	0	0	1	0	0	0
ENSDNVG00010000843	CYP2D6	0	0	0	0	0	0	1	0	0
ENSDNVG00010000844	BTC	133	247	92	86	3	27	10	15	7
ENSDNVG00010000845	NPM1	490	645	320	257	29	134	27	62	43
ENSDNVG00010000846	kcnmb2	0	1	1	2	0	2	1	1	1
ENSDNVG00010000847	VAT1L	8	5	2	2	0	1	0	0	0
ENSDNVG00010000848	NDST1	1	1	0	1	0	0	0	1	0
ENSDNVG00010000849	DARS1	57	102	65	43	4	22	4	19	7
ENSDNVG00010000850	TBL1XR1	156	212	90	74	8	43	11	15	16
ENSDNVG00010000852	NAE1	25	45	22	20	2	7	2	10	0
ENSDNVG00010000853	SPARC	192	148	114	310	23	164	31	71	36
ENSDNVG00010000854	MGAM	2	4	2	3	1	2	0	0	3
ENSDNVG00010000855	LECT2	0	0	1	0	0	3	1	0	0
ENSDNVG00010000856	MCM6	46	62	70	35	1	16	2	12	8
ENSDNVG00010000857	EIF2B5	1	3	0	2	2	1	0	0	0
ENSDNVG00010000858	NA	2	0	0	0	0	0	0	2	0
ENSDNVG00010000861	TERB1	0	1	1	3	0	1	0	1	0
ENSDNVG00010000862	FBXL3	5	1	0	1	0	0	0	1	0
ENSDNVG00010000863	CXCR4	1	5	4	1	0	1	1	1	2
ENSDNVG00010000865	THSD7B	9	11	5	11	1	6	0	3	0
ENSDNVG00010000866	DVL3	25	57	17	22	1	6	6	1	1
ENSDNVG00010000868	BRDT	1	3	1	5	1	4	1	2	1
ENSDNVG00010000870	NA	10	32	8	2	0	1	0	0	1
ENSDNVG00010000874	AP2M1	34	59	22	31	2	12	1	8	3
ENSDNVG00010000875	NA	6	4	3	1	0	1	3	10	6
ENSDNVG00010000876	NA	162	323	130	84	7	38	5	35	20
ENSDNVG00010000877	ZNF536	1	1	1	1	0	0	0	0	0
ENSDNVG00010000878	AFAP1L1	3	0	0	1	0	3	0	1	0
ENSDNVG00010000880	ZSWIM5	32	39	28	30	8	20	6	19	8
ENSDNVG00010000881	NA	4	1	1	2	1	1	0	2	0
ENSDNVG00010000882	DYNC1LI2	8	13	6	7	0	0	1	1	1
ENSDNVG00010000883	NA	0	1	0	0	0	0	0	0	0
ENSDNVG00010000884	NA	0	0	0	0	0	1	0	0	0
ENSDNVG00010000885	ABCF3	8	9	2	7	1	2	1	3	0
ENSDNVG00010000886	borcs7	0	1	0	1	0	0	0	0	0
ENSDNVG00010000890	NA	44	77	28	15	0	4	1	8	2
ENSDNVG00010000891	WWOX	11	26	10	6	0	2	2	1	0
ENSDNVG00010000892	NA	0	0	0	1	0	0	0	0	0
ENSDNVG00010000893	ABLIM3	0	3	0	5	1	7	0	0	1
ENSDNVG00010000896	MYLK3	23	17	5	8	0	3	2	0	0
ENSDNVG00010000897	TSHZ3	92	90	28	24	2	10	0	8	3
ENSDNVG00010000898	NA	0	1	0	0	0	0	0	0	0
ENSDNVG00010000899	HOOK1	9	18	6	9	0	2	0	1	1
ENSDNVG00010000901	CMTM4	9	17	3	10	1	2	2	4	1
ENSDNVG00010000902	NA	1	8	1	0	0	0	0	0	0
ENSDNVG00010000903	GLRA1	1	0	0	0	1	0	0	0	1
ENSDNVG00010000904	NA	0	0	0	1	0	0	0	0	0
ENSDNVG00010000905	CMTM3	20	23	8	8	0	2	2	5	3
ENSDNVG00010000906	DYNLRB2	0	0	0	0	0	0	0	0	0
ENSDNVG00010000908	NA	0	0	0	2	0	0	0	0	0
ENSDNVG00010000910	UROD	7	10	6	8	1	5	0	0	0
ENSDNVG00010000911	TK2	54	92	32	27	1	7	8	18	5
ENSDNVG00010000912	JAK1	145	221	64	91	4	32	3	26	13
ENSDNVG00010000914	mul1a	2	3	1	0	0	3	0	1	0
ENSDNVG00010000916	HECTD3	4	17	1	1	0	0	0	1	0
ENSDNVG00010000917	G3BP1	112	173	54	98	9	60	10	22	10
ENSDNVG00010000918	PSMD2	39	71	8	12	0	6	1	2	0
ENSDNVG00010000919	CDYL2	3	4	1	4	0	0	0	3	0
ENSDNVG00010000920	NA	39	36	20	8	1	12	2	2	5
ENSDNVG00010000921	EIF4G1	59	80	57	42	9	24	6	19	4
ENSDNVG00010000923	HECTD3	0	0	0	1	0	0	0	0	0
ENSDNVG00010000924	NA	76	135	42	43	0	20	3	9	9
ENSDNVG00010000926	CENPN	29	29	15	5	3	2	1	1	0
ENSDNVG00010000928	ATPAF1	30	69	16	12	0	6	1	5	0
ENSDNVG00010000930	IKBKG	1	6	1	1	0	0	0	1	0
ENSDNVG00010000931	ATMIN	3	4	3	3	0	0	0	2	0
ENSDNVG00010000932	EPHX4	38	67	26	11	2	2	3	8	2
ENSDNVG00010000933	NA	1	1	0	2	0	0	0	0	0
ENSDNVG00010000934	CLCN2	0	0	0	0	0	0	2	0	0
ENSDNVG00010000935	EFCAB14	2	2	1	2	0	1	0	0	0
ENSDNVG00010000937	CDH5	5	6	0	3	2	2	3	0	0
ENSDNVG00010000938	EIF2B3	17	16	8	2	0	3	0	2	1
ENSDNVG00010000939	UNC5A	0	0	1	0	0	0	0	0	0
ENSDNVG00010000940	ZNF507	19	25	9	6	1	1	0	2	0
ENSDNVG00010000942	MOB3C	0	0	1	0	0	0	0	0	0
ENSDNVG00010000943	GCSH	33	81	33	17	1	8	1	6	3
ENSDNVG00010000944	BTBD8	50	40	21	6	3	3	1	5	3
ENSDNVG00010000945	CDH11	95	84	30	88	7	30	8	34	23
ENSDNVG00010000946	MKNK1	8	17	5	5	0	3	0	1	0
ENSDNVG00010000947	DPY19L3	8	11	4	5	0	3	2	0	1
ENSDNVG00010000949	PKD1L2	2	0	0	1	1	0	0	1	0
ENSDNVG00010000950	APOB	0	0	0	0	0	1	0	0	0
ENSDNVG00010000951	F13B	1	1	0	0	0	0	0	0	0
ENSDNVG00010000952	NA	1	1	0	0	0	0	0	0	0
ENSDNVG00010000953	GLMN	16	18	21	8	0	3	1	6	1
ENSDNVG00010000954	BCO1	10	7	8	0	1	3	0	1	0
ENSDNVG00010000955	NA	3	6	4	4	0	5	3	0	0
ENSDNVG00010000956	ADGRL4	3	3	4	2	0	1	0	0	0
ENSDNVG00010000957	RPAP2	5	6	4	1	0	0	0	1	0
ENSDNVG00010000958	FAAH	0	1	0	0	0	0	0	0	0
ENSDNVG00010000960	GAN	8	7	1	3	1	0	0	1	0
ENSDNVG00010000961	PDCD5	9	12	3	7	0	3	0	1	0
ENSDNVG00010000962	ANKRD27	25	56	13	18	2	8	3	5	1
ENSDNVG00010000963	LHX2	6	19	9	1	0	0	0	0	0
ENSDNVG00010000964	QSOX2	18	13	9	7	1	3	0	1	0
ENSDNVG00010000966	FAAH	7	15	4	1	0	0	0	0	0
ENSDNVG00010000968	NEK6	26	37	19	46	3	27	3	10	6
ENSDNVG00010000969	CMIP	50	134	34	23	2	12	3	5	0
ENSDNVG00010000970	FAAH	2	4	3	3	0	2	0	0	0
ENSDNVG00010000971	PSMB7	85	111	64	45	4	18	8	16	5
ENSDNVG00010000972	PLCG2	5	22	5	3	0	6	0	0	0
ENSDNVG00010000973	ADGRD2	5	9	6	1	1	2	0	4	0
ENSDNVG00010000974	NA	6	27	8	7	1	2	1	1	2
ENSDNVG00010000975	SDR42E1	0	0	0	0	0	0	0	0	0
ENSDNVG00010000976	TMEM250	13	28	9	10	0	7	0	7	3
ENSDNVG00010000978	NUDT19	2	3	1	1	0	0	0	0	0
ENSDNVG00010000980	BTBD19	0	0	0	0	0	0	0	0	0
ENSDNVG00010000982	TDRD12	43	56	21	12	1	5	0	5	1
ENSDNVG00010000983	GFI1	0	0	0	1	0	0	0	1	0
ENSDNVG00010000985	NACC2	3	4	1	1	0	1	0	1	0
ENSDNVG00010000986	NR6A1	16	52	20	5	1	0	0	0	0
ENSDNVG00010000987	NA	88	140	71	35	4	22	4	25	9
ENSDNVG00010000988	SLC7A9	3	16	6	2	1	0	0	2	0
ENSDNVG00010000990	CEP89	20	37	16	19	2	6	6	7	6
ENSDNVG00010000992	UBAC1	7	8	3	2	0	1	0	0	0
ENSDNVG00010000993	FAAP24	19	14	6	5	0	4	1	1	3
ENSDNVG00010000994	RHPN2	0	5	2	2	0	0	0	0	0
ENSDNVG00010000995	CAMSAP1	16	28	7	11	2	1	0	2	0
ENSDNVG00010000996	HSD17B2	0	1	1	0	0	1	0	0	0
ENSDNVG00010000997	Nat2	5	2	0	1	0	3	0	0	0
ENSDNVG00010000998	RPL35	341	383	211	219	7	60	27	31	24
ENSDNVG00010001000	CHRD	0	0	0	1	0	0	0	0	0
ENSDNVG00010001001	NA	1	0	1	1	0	0	0	0	0
ENSDNVG00010001002	SCAI	48	104	37	44	5	11	0	14	5
ENSDNVG00010001003	F13B	2	1	0	0	0	0	0	0	0
ENSDNVG00010001004	MPHOSPH6	33	35	24	19	1	11	2	3	2
ENSDNVG00010001005	GPATCH1	34	69	17	24	3	9	4	10	2
ENSDNVG00010001006	GOLGA1	42	88	26	25	2	12	4	7	6
ENSDNVG00010001008	NA	10	14	5	4	0	1	0	3	0
ENSDNVG00010001010	EPHB3	0	0	0	0	0	1	0	0	0
ENSDNVG00010001011	NA	18	35	18	7	0	8	2	2	1
ENSDNVG00010001012	NAALADL2	14	20	7	11	3	2	2	0	0
ENSDNVG00010001013	PPP6C	38	49	21	22	1	12	1	7	2
ENSDNVG00010001014	NA	5	10	0	7	0	1	0	0	0
ENSDNVG00010001016	SLC7A10	0	0	0	1	0	0	0	0	0
ENSDNVG00010001017	NLGN1	7	3	2	3	0	3	2	1	0
ENSDNVG00010001018	HSPA5	336	676	306	156	8	51	12	38	16
ENSDNVG00010001020	SPATA16	1	1	0	1	1	2	0	0	0
ENSDNVG00010001021	FAM102B	9	17	6	4	1	3	0	0	0
ENSDNVG00010001022	NA	34	53	12	22	1	1	0	15	1
ENSDNVG00010001023	NA	80	112	47	35	2	9	5	11	4
ENSDNVG00010001024	SCYL3	2	5	2	2	1	3	3	5	0
ENSDNVG00010001025	MAPKAP1	23	47	26	20	0	4	0	9	4
ENSDNVG00010001026	CDH13	0	0	0	1	2	1	0	0	0
ENSDNVG00010001027	NA	0	5	1	1	1	2	1	0	0
ENSDNVG00010001028	HENMT1	0	3	0	0	1	2	0	0	0
ENSDNVG00010001030	CEBPG	11	25	12	12	0	2	1	2	2
ENSDNVG00010001031	NA	29	33	20	10	1	9	0	4	3
ENSDNVG00010001032	AHSG	1	2	0	1	0	0	0	1	0
ENSDNVG00010001033	KCNT1	0	0	1	0	0	0	0	0	0
ENSDNVG00010001034	NA	5	28	3	0	0	0	0	0	0
ENSDNVG00010001035	C1orf112	3	2	1	1	0	0	1	0	0
ENSDNVG00010001037	HRG	3	15	3	0	0	0	0	0	0
ENSDNVG00010001038	BRD7	65	78	36	42	0	22	2	11	9
ENSDNVG00010001039	KCTD15	3	7	2	3	0	2	0	1	0
ENSDNVG00010001040	KNG1	36	116	20	1	0	0	0	0	0
ENSDNVG00010001041	ADCY7	10	31	9	11	0	1	4	2	1
ENSDNVG00010001043	EIF4A2	284	468	198	97	12	62	15	54	38
ENSDNVG00010001044	NA	2	5	0	2	0	0	1	2	0
ENSDNVG00010001045	NRN1L	0	1	0	1	0	0	0	0	0
ENSDNVG00010001046	PRPF38B	45	38	22	27	3	7	1	10	6
ENSDNVG00010001047	NCEH1	0	2	0	1	0	0	0	0	0
ENSDNVG00010001048	PSKH1	0	1	0	0	0	1	0	0	0
ENSDNVG00010001049	NA	0	9	1	1	0	2	0	1	1
ENSDNVG00010001050	TNFSF10	8	22	3	10	0	5	0	0	0
ENSDNVG00010001051	FNDC7	1	1	0	1	0	0	0	0	0
ENSDNVG00010001052	TENT4B	50	92	30	41	3	12	7	10	8
ENSDNVG00010001053	ECT2	8	14	4	3	0	2	1	1	0
ENSDNVG00010001054	GRIA1	2	4	3	4	1	3	3	3	1
ENSDNVG00010001055	RFC4	36	66	20	9	1	8	0	1	1
ENSDNVG00010001056	MEAF6	14	8	6	5	0	3	1	1	1
ENSDNVG00010001057	NA	7	6	6	5	0	3	0	1	1
ENSDNVG00010001058	MCF2L2	10	19	5	3	1	4	0	1	3
ENSDNVG00010001059	AFTPH	59	81	31	29	3	10	4	8	5
ENSDNVG00010001060	STXBP3	47	96	20	20	2	12	1	7	2
ENSDNVG00010001061	NA	0	4	1	0	0	0	0	0	0
ENSDNVG00010001062	B3GNT5	21	35	19	15	2	13	1	25	7
ENSDNVG00010001065	GHSR	0	2	0	0	0	1	0	0	1
ENSDNVG00010001066	GPT2	24	47	24	34	0	14	2	9	9
ENSDNVG00010001067	APLF	11	27	9	9	0	2	2	2	0
ENSDNVG00010001069	FNDC3B	6	21	2	13	0	5	1	4	0
ENSDNVG00010001070	RBM22	36	94	29	28	3	7	5	5	4
ENSDNVG00010001071	FBXO48	0	2	1	2	0	0	0	0	0
ENSDNVG00010001072	PCYOX1L	2	4	0	4	0	0	0	0	0
ENSDNVG00010001073	NA	4	0	3	3	0	8	0	1	0
ENSDNVG00010001074	PLEK	1	2	0	0	0	0	1	0	0
ENSDNVG00010001076	ANXA6	56	69	32	41	6	44	4	34	7
ENSDNVG00010001077	ORC6	2	7	0	2	0	1	0	2	1
ENSDNVG00010001079	PLD1	6	11	1	3	0	0	0	0	0
ENSDNVG00010001080	VPS35	24	36	15	9	1	6	1	7	1
ENSDNVG00010001081	NA	10	15	2	3	0	3	0	1	1
ENSDNVG00010001082	HEATR3	96	118	36	42	8	26	5	15	7
ENSDNVG00010001084	HRH3	14	21	16	5	1	5	1	2	0
ENSDNVG00010001086	PNO1	41	88	26	21	0	5	0	0	2
ENSDNVG00010001087	NA	0	0	0	1	0	1	1	0	0
ENSDNVG00010001088	NA	12	12	5	6	0	3	2	3	1
ENSDNVG00010001089	LSM14A	6	9	4	9	0	2	0	4	0
ENSDNVG00010001091	C1D	52	47	36	27	0	21	4	15	2
ENSDNVG00010001092	SHCBP1	48	63	26	15	0	10	2	1	0
ENSDNVG00010001093	MACROH2A1	69	108	59	57	7	35	4	24	12
ENSDNVG00010001095	ATP11B	40	76	43	30	1	12	4	13	3
ENSDNVG00010001096	GPSM2	45	74	36	27	2	14	1	10	3
ENSDNVG00010001097	RAD9A	130	179	66	108	16	67	11	40	26
ENSDNVG00010001098	CLCC1	2	4	0	0	1	2	0	0	1
ENSDNVG00010001100	PTBP2	72	115	64	23	3	5	1	9	3
ENSDNVG00010001101	GARRE1	38	72	19	13	1	12	0	4	2
ENSDNVG00010001102	CCDC69	0	1	0	0	0	0	0	0	0
ENSDNVG00010001106	KCNT2	36	52	20	5	1	2	0	2	1
ENSDNVG00010001108	UQCRFS1	63	128	61	17	1	12	1	9	1
ENSDNVG00010001109	DCTN4	2	3	1	3	2	1	0	0	0
ENSDNVG00010001111	KIF16B	130	153	59	60	6	30	4	19	8
ENSDNVG00010001114	SLC36A1	1	0	0	1	0	2	1	0	0
ENSDNVG00010001115	GOLIM4	50	52	12	41	1	22	1	12	7
ENSDNVG00010001116	NA	31	33	10	17	1	4	0	3	2
ENSDNVG00010001118	GPI	63	124	61	19	1	14	3	11	5
ENSDNVG00010001119	WDR47	19	19	15	5	0	4	1	5	4
ENSDNVG00010001120	SNRPB2	42	48	20	11	3	3	1	7	2
ENSDNVG00010001121	MFAP3	37	46	17	15	0	6	1	3	2
ENSDNVG00010001122	TNIK	22	49	20	31	4	11	1	11	2
ENSDNVG00010001124	AP1S3	3	1	0	0	1	0	0	0	0
ENSDNVG00010001125	CAMSAP2	39	45	16	20	2	6	2	5	1
ENSDNVG00010001126	PLEKHF1	30	27	20	10	3	9	2	3	3
ENSDNVG00010001127	PCSK2	3	7	4	2	0	0	0	0	0
ENSDNVG00010001128	C19orf12	23	55	14	5	0	1	1	5	2
ENSDNVG00010001129	NA	23	11	10	4	0	6	0	1	2
ENSDNVG00010001131	CCNE1	21	22	12	3	0	1	0	1	2
ENSDNVG00010001133	MEIS1	122	124	79	16	5	12	3	24	1
ENSDNVG00010001134	PITX1	0	5	1	3	1	4	0	2	0
ENSDNVG00010001135	MCCC1	7	12	2	12	0	3	0	3	1
ENSDNVG00010001137	DDX59	65	104	77	55	3	18	2	26	6
ENSDNVG00010001140	BFSP1	0	0	0	2	0	1	0	0	0
ENSDNVG00010001141	FAM114A2	7	16	1	6	5	2	1	1	0
ENSDNVG00010001142	RGS9BP	28	35	28	12	4	6	1	6	2
ENSDNVG00010001143	DCUN1D1	3	0	1	1	0	0	0	0	0
ENSDNVG00010001146	E2F4	0	0	0	0	0	1	0	0	0
ENSDNVG00010001147	EIF5A2	43	87	20	10	1	2	0	1	0
ENSDNVG00010001148	NA	11	9	3	4	0	0	0	1	0
ENSDNVG00010001150	dpydb	4	10	6	3	1	4	1	1	0
ENSDNVG00010001152	rpl22l1	27	41	26	22	0	10	1	3	0
ENSDNVG00010001153	ELMO3	2	9	2	2	0	0	0	0	0
ENSDNVG00010001155	NA	0	0	1	2	0	2	0	1	0
ENSDNVG00010001157	NA	1	1	0	0	0	0	0	1	0
ENSDNVG00010001159	NA	15	12	13	3	0	1	0	3	1
ENSDNVG00010001160	NA	0	5	4	3	1	0	0	1	0
ENSDNVG00010001163	SPRED2	10	7	6	11	0	3	1	2	5
ENSDNVG00010001164	SLC2A2	0	5	4	1	0	0	0	0	0
ENSDNVG00010001165	FAT2	1	1	1	0	0	0	0	1	0
ENSDNVG00010001167	MAF	68	75	45	211	22	133	19	33	23
ENSDNVG00010001168	PLK3	1	1	0	3	0	0	0	0	0
ENSDNVG00010001170	SERPINI1	37	36	13	30	1	15	2	3	2
ENSDNVG00010001172	NA	7	17	11	2	0	3	2	10	0
ENSDNVG00010001173	uqcrh	130	216	88	33	3	16	2	13	2
ENSDNVG00010001174	ARHGEF37	1	0	0	0	0	0	0	0	0
ENSDNVG00010001175	NA	0	0	0	0	0	0	0	0	0
ENSDNVG00010001177	RANBP17	16	35	20	11	2	14	0	2	4
ENSDNVG00010001179	LRRC41	3	2	1	0	0	0	0	2	1
ENSDNVG00010001183	GAPDHS	0	0	0	0	0	1	0	0	0
ENSDNVG00010001186	NA	0	4	0	2	0	0	0	1	0
ENSDNVG00010001187	CSNK1A1	48	57	30	22	0	9	3	5	1
ENSDNVG00010001189	NA	0	0	0	1	0	1	0	0	0
ENSDNVG00010001190	KIF14	25	30	9	10	1	8	0	4	4
ENSDNVG00010001191	NA	3	5	2	3	1	4	0	2	1
ENSDNVG00010001194	NA	18	45	7	20	2	9	4	6	0
ENSDNVG00010001196	CCDC39	10	13	5	3	1	0	0	2	0
ENSDNVG00010001198	ZNF281	88	111	102	17	1	12	2	11	8
ENSDNVG00010001199	PALMD	6	7	1	9	1	3	0	2	2
ENSDNVG00010001201	RAD54L	2	1	0	0	1	0	0	0	0
ENSDNVG00010001202	NA	7	13	7	4	0	3	1	0	1
ENSDNVG00010001203	NA	22	42	13	17	0	6	1	3	1
ENSDNVG00010001206	CD74	3	16	5	6	1	12	4	4	3
ENSDNVG00010001208	NPHP1	12	16	9	6	1	4	1	2	1
ENSDNVG00010001209	SNX7	48	106	40	17	1	16	1	5	1
ENSDNVG00010001210	NA	63	92	35	28	0	8	2	9	4
ENSDNVG00010001212	NA	66	165	66	32	3	19	1	14	3
ENSDNVG00010001213	RPL5	286	382	207	175	9	70	29	49	30
ENSDNVG00010001219	NA	36	77	21	33	1	15	1	5	3
ENSDNVG00010001221	NA	1	0	0	0	0	0	0	0	0
ENSDNVG00010001222	NA	1	1	1	0	0	1	0	0	1
ENSDNVG00010001223	DIPK1A	10	5	5	5	0	0	0	0	0
ENSDNVG00010001225	PLPPR5	2	3	0	1	0	0	1	1	0
ENSDNVG00010001226	MTF2	183	304	165	29	3	19	6	10	6
ENSDNVG00010001232	TTC14	103	180	48	29	5	10	7	15	9
ENSDNVG00010001236	POMGNT1	0	0	1	1	0	0	0	0	0
ENSDNVG00010001237	GALNT10	8	3	2	5	1	2	0	0	0
ENSDNVG00010001239	DNAJC19	42	83	27	24	4	17	1	10	2
ENSDNVG00010001242	PLPPR4	0	5	0	0	0	3	0	0	0
ENSDNVG00010001243	NA	7	3	2	0	0	1	0	1	0
ENSDNVG00010001246	FXR1	51	98	34	22	3	12	1	11	3
ENSDNVG00010001248	NA	0	0	1	2	0	2	0	2	0
ENSDNVG00010001249	LCAT	2	8	3	1	0	0	0	0	0
ENSDNVG00010001252	NA	3	1	0	1	2	2	0	0	0
ENSDNVG00010001253	CDC73	55	89	38	28	2	8	3	9	3
ENSDNVG00010001255	SAP30L	6	5	1	1	0	0	1	0	0
ENSDNVG00010001256	NA	0	3	0	0	0	0	0	0	0
ENSDNVG00010001257	CLDN11	4	2	0	4	2	4	0	0	0
ENSDNVG00010001259	TMED5	25	28	7	11	0	4	0	4	0
ENSDNVG00010001260	PNPLA6	0	0	0	1	0	0	0	0	0
ENSDNVG00010001261	NA	0	1	0	0	0	0	0	0	0
ENSDNVG00010001262	CNEP1R1	4	11	2	1	0	1	0	0	0
ENSDNVG00010001264	CCDC18	51	64	20	22	0	4	2	7	3
ENSDNVG00010001265	HAND1	6	3	9	0	0	0	0	0	0
ENSDNVG00010001267	B3GALT2	38	48	18	4	2	1	0	2	1
ENSDNVG00010001270	C5orf24	52	83	56	45	1	26	3	17	8
ENSDNVG00010001271	ZNF423	83	90	55	34	7	29	6	14	6
ENSDNVG00010001272	NA	1	0	3	1	0	3	0	2	0
ENSDNVG00010001274	PEX5L	1	4	0	6	2	4	4	2	1
ENSDNVG00010001275	PCBD2	123	333	137	54	4	36	9	25	22
ENSDNVG00010001276	RDH8	5	10	4	1	0	1	0	2	0
ENSDNVG00010001278	NR5A2	6	19	7	1	0	1	0	0	0
ENSDNVG00010001280	NA	3	2	1	2	0	1	0	0	0
ENSDNVG00010001281	MCOLN1	0	0	0	1	0	0	0	0	0
ENSDNVG00010001282	TXNDC15	15	10	4	2	0	1	0	0	0
ENSDNVG00010001284	BEST4	1	2	0	0	0	0	0	0	0
ENSDNVG00010001285	RIPOR1	23	46	15	15	7	7	1	9	3
ENSDNVG00010001286	AGL	34	59	13	13	3	7	0	3	0
ENSDNVG00010001290	RPS8	299	362	273	173	12	96	20	60	34
ENSDNVG00010001292	LARP1	175	268	146	39	4	26	5	20	14
ENSDNVG00010001293	PIK3R3	17	21	5	20	0	5	3	5	0
ENSDNVG00010001294	DR1	1	7	4	1	0	0	0	1	0
ENSDNVG00010001295	RRAGC	0	2	1	0	2	23	1	9	8
ENSDNVG00010001296	CTCF	80	100	28	33	0	9	2	10	1
ENSDNVG00010001297	DDX46	61	100	39	40	4	16	2	12	3
ENSDNVG00010001299	ADGRL2	77	108	67	31	5	14	2	17	9
ENSDNVG00010001301	mycbp	0	0	0	0	0	3	0	0	0
ENSDNVG00010001303	ACOX2	3	16	11	3	0	2	1	0	0
ENSDNVG00010001304	UIMC1	18	21	11	14	2	4	1	3	1
ENSDNVG00010001305	NA	8	5	5	3	2	1	2	4	0
ENSDNVG00010001306	GJA10	0	0	0	0	0	1	0	0	0
ENSDNVG00010001309	FAXDC2	5	10	1	3	0	0	0	2	1
ENSDNVG00010001311	AKAP8	62	117	45	45	3	23	5	9	6
ENSDNVG00010001313	NA	3	2	0	0	0	0	0	0	0
ENSDNVG00010001316	MAST2	57	91	22	26	0	8	2	5	1
ENSDNVG00010001317	BRPF1	2	1	0	2	0	0	0	0	0
ENSDNVG00010001318	CAMK2A	0	1	0	0	0	1	2	0	0
ENSDNVG00010001319	OGG1	8	11	2	4	0	2	1	0	0
ENSDNVG00010001322	SLC6A7	0	1	0	1	0	0	0	0	0
ENSDNVG00010001324	WIZ	33	51	25	27	6	3	1	7	3
ENSDNVG00010001325	KIF2C	19	44	23	5	0	3	0	3	1
ENSDNVG00010001326	CFAP20DC	11	13	2	6	2	10	0	2	0
ENSDNVG00010001327	NA	16	34	19	10	1	5	1	0	1
ENSDNVG00010001328	CBLN4	1	2	0	3	0	0	0	0	0
ENSDNVG00010001329	ARMH1	0	1	0	0	0	0	0	0	0
ENSDNVG00010001330	ADPRM	6	3	1	2	0	1	0	3	1
ENSDNVG00010001332	AARS	1	0	0	0	0	0	0	0	0
ENSDNVG00010001333	NA	4	24	5	2	0	0	0	0	0
ENSDNVG00010001334	AKAP8	2	8	0	2	0	1	0	0	2
ENSDNVG00010001335	MAP2K4	7	8	8	1	0	2	0	4	2
ENSDNVG00010001338	tpcn3	5	14	5	2	0	0	0	3	2
ENSDNVG00010001339	SEC61A1	14	34	4	9	4	0	0	2	2
ENSDNVG00010001340	FNBP1L	41	27	14	6	0	8	0	7	1
ENSDNVG00010001341	BUB1	25	45	9	13	0	5	1	8	2
ENSDNVG00010001342	ELAC2	45	75	26	13	1	9	1	5	1
ENSDNVG00010001343	brd4	21	29	9	8	0	11	6	2	0
ENSDNVG00010001345	IPP	2	7	1	3	1	1	1	0	0
ENSDNVG00010001346	MGLL	3	3	3	1	0	1	0	1	0
ENSDNVG00010001347	TMEM69	21	14	9	3	0	2	0	2	0
ENSDNVG00010001351	COLGALT1	2	6	2	8	0	2	0	0	2
ENSDNVG00010001355	TMEM53	2	0	1	1	0	0	0	0	0
ENSDNVG00010001356	NIBAN3	1	4	1	2	0	0	0	1	2
ENSDNVG00010001357	RNF220	31	65	33	20	2	19	2	9	1
ENSDNVG00010001359	TADA3	0	0	0	0	0	0	0	0	0
ENSDNVG00010001360	NA	35	43	27	26	1	7	1	13	7
ENSDNVG00010001363	RO60	11	20	13	9	3	4	1	9	1
ENSDNVG00010001364	ARPC4	4	11	3	5	1	8	3	3	0
ENSDNVG00010001365	DNAH9	10	22	14	2	0	0	0	1	1
ENSDNVG00010001366	UCHL5	35	54	27	20	2	8	0	4	3
ENSDNVG00010001368	ABTB1	1	0	0	0	0	0	0	0	0
ENSDNVG00010001369	BCAR3	10	7	6	4	0	1	0	1	2
ENSDNVG00010001370	RGS2	11	63	9	36	3	16	2	4	2
ENSDNVG00010001372	SLC1A4	9	19	0	3	0	2	0	0	1
ENSDNVG00010001373	NA	19	51	19	2	1	5	1	5	1
ENSDNVG00010001375	PGLS	68	103	48	115	13	86	13	34	17
ENSDNVG00010001378	PODXL2	4	7	2	2	0	1	0	1	0
ENSDNVG00010001379	NA	92	138	79	29	6	29	2	17	3
ENSDNVG00010001382	SLC27A1	13	18	4	3	0	0	0	1	0
ENSDNVG00010001383	DNTTIP2	68	67	40	32	2	14	5	6	4
ENSDNVG00010001386	NDEL1	8	5	2	8	0	5	1	2	4
ENSDNVG00010001387	SASS6	35	71	26	6	3	1	0	6	4
ENSDNVG00010001389	nxnl1	0	3	0	3	0	0	0	1	1
ENSDNVG00010001390	NA	0	0	0	0	0	0	0	0	0
ENSDNVG00010001391	GMIP	0	1	0	1	0	0	0	2	0
ENSDNVG00010001392	NA	17	36	12	11	1	2	0	5	0
ENSDNVG00010001393	EHBP1	70	106	46	40	2	12	8	19	7
ENSDNVG00010001394	ZDHHC1	32	32	9	10	0	3	0	4	2
ENSDNVG00010001397	TPRA1	0	3	0	0	0	0	0	1	0
ENSDNVG00010001398	LPAR2	5	4	0	0	0	1	0	1	0
ENSDNVG00010001399	LRRC39	23	29	16	16	2	7	2	9	0
ENSDNVG00010001400	MYH10	255	216	75	89	3	34	8	24	4
ENSDNVG00010001401	DMAP1	15	22	5	2	0	0	0	2	0
ENSDNVG00010001402	PBX4	59	63	32	32	0	10	4	18	3
ENSDNVG00010001404	DBT	10	12	6	3	1	6	0	1	0
ENSDNVG00010001405	MCM2	16	24	6	2	0	0	0	3	2
ENSDNVG00010001406	GPBP1L1	37	36	26	34	2	19	3	8	3
ENSDNVG00010001409	ZC3H6	172	297	135	57	6	38	8	21	14
ENSDNVG00010001410	RTCA	28	54	25	14	1	10	4	4	4
ENSDNVG00010001411	NA	1	1	1	1	0	0	2	0	0
ENSDNVG00010001413	RAB1A	57	93	45	44	5	20	5	13	8
ENSDNVG00010001414	TPPP3	3	2	0	3	0	1	0	1	0
ENSDNVG00010001416	TTLL7	28	27	10	8	0	4	0	0	0
ENSDNVG00010001417	VCAM1	2	1	1	2	3	2	1	0	0
ENSDNVG00010001418	NA	6	16	7	8	0	2	0	1	0
ENSDNVG00010001419	N4BP1	27	16	17	8	1	3	0	5	4
ENSDNVG00010001420	APOOL	0	0	0	1	0	0	0	0	0
ENSDNVG00010001421	WDPCP	3	7	2	2	1	3	0	0	0
ENSDNVG00010001422	RGS1	0	0	0	0	0	2	0	0	1
ENSDNVG00010001425	NA	2	0	0	1	0	0	0	0	0
ENSDNVG00010001427	ATP13A1	0	6	1	2	0	1	1	0	0
ENSDNVG00010001428	NA	0	1	0	1	0	0	0	0	0
ENSDNVG00010001429	GPR88	0	1	0	1	0	0	0	0	0
ENSDNVG00010001430	SIAH1	35	93	40	21	3	13	2	15	2
ENSDNVG00010001431	NASP	269	318	148	109	5	63	5	25	11
ENSDNVG00010001433	CDC14A	12	44	11	13	2	5	2	1	2
ENSDNVG00010001434	PLXNA1	132	271	117	54	9	50	6	25	14
ENSDNVG00010001436	MDH1	94	157	49	22	3	9	1	6	3
ENSDNVG00010001437	CHCHD5	6	3	5	1	0	0	1	1	0
ENSDNVG00010001438	NA	2	4	2	5	0	1	0	0	1
ENSDNVG00010001440	SLC30A7	13	24	10	13	1	2	1	4	0
ENSDNVG00010001442	OTX1	0	1	0	1	0	1	0	0	0
ENSDNVG00010001444	EXTL2	27	34	20	15	1	1	0	2	1
ENSDNVG00010001447	NA	40	58	15	32	1	10	2	16	2
ENSDNVG00010001451	LONP2	20	40	2	10	0	2	0	0	0
ENSDNVG00010001454	TECR	7	3	3	5	0	3	1	4	0
ENSDNVG00010001456	NA	3	1	0	0	0	1	0	0	0
ENSDNVG00010001457	CLEC4D	0	4	0	0	0	0	0	0	0
ENSDNVG00010001458	MFSD6L	3	1	1	3	0	1	0	2	0
ENSDNVG00010001459	FBXL12	7	8	1	1	0	0	0	3	0
ENSDNVG00010001460	PIK3R6	0	0	0	1	0	1	0	0	0
ENSDNVG00010001462	UBL5	0	7	0	3	0	0	0	0	0
ENSDNVG00010001463	PIK3R5	0	0	0	0	0	1	0	0	0
ENSDNVG00010001464	ABCC12	1	2	0	1	1	2	0	0	1
ENSDNVG00010001465	RGS18	0	1	0	2	0	0	0	1	0
ENSDNVG00010001467	RGS4	1	0	0	1	0	0	1	0	0
ENSDNVG00010001468	ABCA4	5	3	1	3	0	5	0	3	0
ENSDNVG00010001469	NTN1	0	0	0	0	0	1	0	0	0
ENSDNVG00010001470	NAPB	1	2	0	3	0	0	0	0	0
ENSDNVG00010001471	KCTD19	0	0	0	4	0	1	0	0	0
ENSDNVG00010001472	OLFM2	2	6	1	3	0	1	1	3	1
ENSDNVG00010001473	LRP1	0	3	3	12	1	4	1	1	2
ENSDNVG00010001474	STX8	18	18	23	12	0	5	2	4	2
ENSDNVG00010001477	TXNRD3	7	5	1	2	0	0	1	0	0
ENSDNVG00010001478	ANAPC1	47	73	29	16	0	9	2	6	3
ENSDNVG00010001480	PLEKHG4	14	8	7	2	1	5	0	1	0
ENSDNVG00010001483	NA	5	6	1	5	0	0	0	1	1
ENSDNVG00010001484	PIN1	41	76	31	14	0	5	2	8	3
ENSDNVG00010001485	CFAP52	0	0	0	0	0	0	0	0	0
ENSDNVG00010001486	NA	9	23	11	8	2	10	1	2	0
ENSDNVG00010001487	MRPS5	31	57	9	23	1	7	1	4	0
ENSDNVG00010001490	USP43	0	5	4	1	0	0	0	1	0
ENSDNVG00010001491	NEK7	15	7	9	7	0	4	0	3	0
ENSDNVG00010001492	EIF3G	2	7	0	5	0	0	0	0	0
ENSDNVG00010001493	THUMPD2	21	25	17	20	1	5	3	7	1
ENSDNVG00010001494	TMEM178A	21	40	8	1	0	2	0	0	0
ENSDNVG00010001495	DNMT1	80	135	51	26	4	19	7	9	8
ENSDNVG00010001497	MAP4K3	50	85	27	26	2	13	7	16	0
ENSDNVG00010001498	Krtap4-6	0	0	0	0	0	0	0	0	0
ENSDNVG00010001501	ARHGAP44	0	0	0	2	0	1	1	1	0
ENSDNVG00010001502	OLFM3	5	19	12	9	2	2	1	7	3
ENSDNVG00010001506	NA	1	5	1	1	0	0	1	0	1
ENSDNVG00010001508	TRMT12	0	0	0	1	0	0	1	0	0
ENSDNVG00010001510	ARHGAP29	54	64	23	34	3	14	1	10	4
ENSDNVG00010001511	CHST8	0	0	0	1	0	0	0	0	0
ENSDNVG00010001512	NA	6	10	5	6	1	1	0	1	1
ENSDNVG00010001514	SOS1	40	68	29	7	1	2	1	7	4
ENSDNVG00010001515	PTPRG	71	73	38	17	1	9	2	10	4
ENSDNVG00010001516	CAMLG	121	143	126	38	3	30	7	22	17
ENSDNVG00010001518	LHX9	2	5	1	2	0	0	0	0	0
ENSDNVG00010001520	NA	3	0	0	0	0	1	0	0	0
ENSDNVG00010001521	ACSL3	63	80	19	17	0	7	3	6	5
ENSDNVG00010001523	SLC41A3	5	18	7	9	1	3	2	5	3
ENSDNVG00010001526	ZNF346	1	0	1	1	0	2	0	0	0
ENSDNVG00010001527	IL13RA2	1	0	0	0	0	0	1	0	0
ENSDNVG00010001528	ATF6	13	19	5	7	0	2	0	4	0
ENSDNVG00010001529	CNOT8	24	42	25	14	0	7	0	4	1
ENSDNVG00010001530	ITGB1BP2	0	3	0	0	0	0	0	0	0
ENSDNVG00010001531	UGP2	63	85	68	53	4	51	5	45	15
ENSDNVG00010001535	raver1	23	22	12	13	0	7	2	2	1
ENSDNVG00010001536	GPR83	0	5	0	2	0	0	0	1	0
ENSDNVG00010001537	INPPL1	80	153	47	25	1	11	2	14	2
ENSDNVG00010001538	VPS54	15	36	5	12	2	4	0	2	3
ENSDNVG00010001540	HEPHL1	77	120	24	21	1	5	1	6	4
ENSDNVG00010001541	OLFML2B	1	2	0	2	1	0	0	0	0
ENSDNVG00010001543	NA	0	0	0	0	0	1	0	0	0
ENSDNVG00010001545	NA	8	8	3	4	0	0	0	1	0
ENSDNVG00010001547	KLF15	9	15	5	7	0	0	1	0	1
ENSDNVG00010001550	NA	51	55	19	16	1	6	0	8	2
ENSDNVG00010001554	TMEM121	12	8	3	1	0	1	0	2	0
ENSDNVG00010001555	Hsf3	9	21	9	8	2	14	1	3	1
ENSDNVG00010001557	MRPL22	10	12	5	1	0	3	0	1	0
ENSDNVG00010001558	PELI1	4	6	1	4	0	3	0	5	1
ENSDNVG00010001559	CDC37	11	14	2	16	2	2	0	1	0
ENSDNVG00010001560	SEC24A	45	85	22	33	0	12	3	17	4
ENSDNVG00010001561	HPRT1	7	4	7	1	0	5	0	0	0
ENSDNVG00010001562	NA	10	29	10	9	0	5	1	2	1
ENSDNVG00010001563	SLC44A3	18	23	9	26	1	5	2	11	2
ENSDNVG00010001564	NA	21	14	11	2	2	1	0	0	0
ENSDNVG00010001565	NCKIPSD	0	0	0	0	0	0	0	0	0
ENSDNVG00010001566	MERTK	2	5	5	21	0	2	0	2	0
ENSDNVG00010001567	HTR2C	1	0	0	0	0	0	0	1	0
ENSDNVG00010001569	WDR44	34	51	25	12	0	6	4	5	5
ENSDNVG00010001571	COL4A4	8	9	2	3	1	0	1	0	1
ENSDNVG00010001575	NA	13	18	7	5	0	7	0	4	0
ENSDNVG00010001576	NA	7	14	3	4	0	1	0	3	0
ENSDNVG00010001577	COL11A1	54	45	22	698	28	161	69	247	69
ENSDNVG00010001578	NA	10	17	8	11	1	7	4	4	2
ENSDNVG00010001581	ARHGEF33	1	1	1	3	0	2	1	0	0
ENSDNVG00010001583	SAR1B	20	30	20	7	1	2	1	7	1
ENSDNVG00010001586	NOX1	0	0	1	0	0	0	0	0	0
ENSDNVG00010001588	taf1	139	148	63	56	9	36	3	27	5
ENSDNVG00010001589	PDGFRB	2	2	1	2	0	1	0	1	0
ENSDNVG00010001590	CCDC50	6	6	0	1	1	0	0	0	0
ENSDNVG00010001593	CRLF1	8	12	1	1	0	1	0	2	1
ENSDNVG00010001596	FGFR4	4	17	3	29	3	12	9	14	7
ENSDNVG00010001598	NA	0	1	0	2	0	3	1	1	0
ENSDNVG00010001602	COL4A3	1	1	2	3	0	3	1	0	1
ENSDNVG00010001603	FCSK	0	11	0	0	0	0	0	0	0
ENSDNVG00010001606	JADE2	3	5	2	1	0	0	0	1	1
ENSDNVG00010001608	PURA	15	30	15	8	1	4	0	2	1
ENSDNVG00010001612	Cyp2ab1	2	3	0	0	0	0	0	0	0
ENSDNVG00010001613	HLA-E	1	0	0	1	0	0	0	0	0
ENSDNVG00010001614	MORN2	0	3	0	0	0	0	0	0	0
ENSDNVG00010001615	CSF1R	1	1	3	2	0	0	0	0	1
ENSDNVG00010001616	HMGXB3	3	2	1	5	0	0	0	0	2
ENSDNVG00010001617	DHX57	41	49	23	30	0	10	1	13	4
ENSDNVG00010001618	NA	2	2	2	0	0	2	0	0	0
ENSDNVG00010001620	RBMX2	21	32	12	11	0	9	3	3	3
ENSDNVG00010001622	NA	12	20	11	18	1	10	0	2	5
ENSDNVG00010001623	SRSF7	169	270	92	68	6	34	20	46	16
ENSDNVG00010001625	XK	0	0	0	0	0	0	0	0	1
ENSDNVG00010001626	CAPN10	17	27	10	13	1	5	2	0	1
ENSDNVG00010001628	NA	0	0	0	1	0	0	0	0	0
ENSDNVG00010001630	NA	25	26	13	12	0	3	1	9	8
ENSDNVG00010001633	SRSF7	102	165	37	67	6	21	9	32	11
ENSDNVG00010001634	SGCD	3	0	0	0	0	1	1	0	0
ENSDNVG00010001635	ABCD3	15	18	8	9	1	2	1	3	0
ENSDNVG00010001636	KLHL13	9	30	7	5	0	3	0	1	0
ENSDNVG00010001637	RNPEPL1	8	17	9	3	0	3	0	1	1
ENSDNVG00010001639	OGT	170	281	133	200	23	145	21	75	42
ENSDNVG00010001644	NA	2	0	1	1	0	1	0	0	0
ENSDNVG00010001646	NA	0	0	0	0	0	0	0	1	0
ENSDNVG00010001648	ABCC5	10	12	1	6	1	1	0	0	1
ENSDNVG00010001651	RAB24	15	14	6	2	0	1	0	1	0
ENSDNVG00010001652	ZNF711	40	99	30	24	4	9	2	17	0
ENSDNVG00010001653	NA	3	0	0	1	0	0	0	0	0
ENSDNVG00010001654	F3	26	39	41	5	0	7	1	4	2
ENSDNVG00010001655	NA	14	36	7	4	1	5	0	2	1
ENSDNVG00010001656	NA	8	20	5	2	0	1	0	1	0
ENSDNVG00010001657	KCNE4	3	5	3	22	6	12	4	5	1
ENSDNVG00010001659	PHKB	46	127	25	31	4	19	11	16	4
ENSDNVG00010001660	ATL2	29	89	12	8	0	9	1	5	2
ENSDNVG00010001661	NA	24	39	8	6	1	3	2	6	0
ENSDNVG00010001662	HSD17B7	23	42	32	22	2	10	2	4	1
ENSDNVG00010001663	CRPPA	33	51	16	18	0	1	0	2	4
ENSDNVG00010001664	KCTD12	3	5	3	18	0	7	0	6	4
ENSDNVG00010001665	MED7	6	13	9	4	0	1	2	2	2
ENSDNVG00010001666	NA	44	63	50	42	2	18	7	11	4
ENSDNVG00010001668	ATP11C	240	423	122	40	2	15	3	23	7
ENSDNVG00010001669	NSD1	67	85	19	16	1	7	3	10	1
ENSDNVG00010001672	NA	0	0	0	0	0	0	0	0	1
ENSDNVG00010001673	MFF	25	31	16	10	0	6	0	10	1
ENSDNVG00010001674	EIF4A3	135	164	86	63	1	20	3	11	5
ENSDNVG00010001675	EN1	96	103	110	76	4	38	6	42	23
ENSDNVG00010001676	RAD54L2	14	17	2	4	2	1	1	1	2
ENSDNVG00010001677	GDPD2	0	2	0	1	0	0	0	0	0
ENSDNVG00010001679	ITFG1	19	23	15	29	3	11	1	7	1
ENSDNVG00010001680	ENOX2	49	72	23	19	2	10	0	5	3
ENSDNVG00010001681	NA	5	7	1	7	0	0	1	0	0
ENSDNVG00010001682	CRIP2	1	4	3	0	1	3	0	0	0
ENSDNVG00010001683	CDKN2D	3	1	1	2	2	3	0	2	1
ENSDNVG00010001685	PSMD1	122	293	79	42	1	23	3	9	1
ENSDNVG00010001686	NETO2	22	28	13	15	0	25	1	8	5
ENSDNVG00010001688	NRROS	0	0	0	1	0	0	0	0	0
ENSDNVG00010001691	DCAF1	33	56	21	45	8	27	4	21	10
ENSDNVG00010001693	ALG14	5	14	9	2	0	1	0	0	1
ENSDNVG00010001696	SLC44A2	26	35	11	20	0	3	2	2	2
ENSDNVG00010001698	HTR2B	24	29	21	8	0	2	0	2	0
ENSDNVG00010001699	CHM	12	25	8	15	0	5	1	4	0
ENSDNVG00010001700	Tmem56	9	40	16	12	1	7	2	3	4
ENSDNVG00010001702	ARMC9	8	13	4	6	0	4	0	1	0
ENSDNVG00010001709	C1QA	0	1	0	2	1	4	1	0	0
ENSDNVG00010001711	APLP2	299	427	303	276	45	212	29	115	75
ENSDNVG00010001713	CRB1	1	3	3	2	1	2	0	1	0
ENSDNVG00010001714	NA	14	23	6	8	1	3	0	1	2
ENSDNVG00010001717	DNAJA2	42	73	43	27	1	15	3	16	5
ENSDNVG00010001719	FKBP11	0	1	1	0	0	0	0	0	0
ENSDNVG00010001721	ITM2A	26	43	34	51	3	25	1	14	9
ENSDNVG00010001722	NAPA	1	1	0	0	0	0	0	0	0
ENSDNVG00010001723	MCF2	2	9	1	4	0	0	0	2	0
ENSDNVG00010001725	NA	2	0	0	2	0	0	0	0	0
ENSDNVG00010001727	NA	1	0	0	0	0	0	0	0	0
ENSDNVG00010001728	NA	13	32	5	6	0	4	0	4	2
ENSDNVG00010001729	ZNF541	1	0	0	2	0	0	0	0	2
ENSDNVG00010001731	BRCC3	2	11	3	6	0	4	0	3	1
ENSDNVG00010001732	GPCPD1	13	7	5	7	0	1	1	3	0
ENSDNVG00010001738	DOCK3	0	2	1	1	0	3	0	0	1
ENSDNVG00010001739	F9	38	69	9	0	1	3	0	1	0
ENSDNVG00010001741	MTCP1	1	0	0	0	0	0	0	0	0
ENSDNVG00010001742	ncl	484	710	355	213	7	84	9	41	24
ENSDNVG00010001743	DACH2	17	28	20	11	0	3	1	2	2
ENSDNVG00010001744	FDX1	4	7	3	1	0	2	0	4	0
ENSDNVG00010001746	ATP6V0D1	1	2	0	1	0	0	0	0	0
ENSDNVG00010001749	CLCN5	14	28	10	8	2	5	1	4	3
ENSDNVG00010001750	NA	17	41	12	40	5	21	6	10	1
ENSDNVG00010001751	KLHL4	4	5	2	2	0	0	0	0	0
ENSDNVG00010001752	NOP53	6	7	5	2	0	1	0	1	1
ENSDNVG00010001753	CHGB	17	25	13	17	1	7	1	6	2
ENSDNVG00010001755	PLLP	4	13	6	1	0	0	0	0	0
ENSDNVG00010001756	SLITRK4	37	37	21	28	5	7	3	7	3
ENSDNVG00010001758	DLG3	9	10	5	5	0	3	1	4	4
ENSDNVG00010001759	ILF3	322	541	224	99	10	49	8	42	12
ENSDNVG00010001760	HNRNPLL	42	67	34	19	0	9	2	6	0
ENSDNVG00010001761	FGF13	0	0	1	0	0	1	0	0	0
ENSDNVG00010001765	UHMK1	0	3	0	0	0	1	0	0	1
ENSDNVG00010001766	RRAGA	11	10	9	4	0	5	0	1	3
ENSDNVG00010001767	HINFP	1	3	1	3	0	0	0	1	0
ENSDNVG00010001768	NA	10	11	4	6	0	4	0	1	1
ENSDNVG00010001769	TRMT6	59	112	32	17	4	13	2	6	2
ENSDNVG00010001770	slc6a14	1	0	2	1	0	2	2	2	0
ENSDNVG00010001771	NCBP2	7	19	1	5	0	2	0	0	1
ENSDNVG00010001775	PRDM10	15	14	11	4	0	4	0	2	1
ENSDNVG00010001777	TLN2	50	75	47	11	1	6	2	5	3
ENSDNVG00010001778	NA	1	2	0	3	0	1	0	0	0
ENSDNVG00010001779	NA	5	3	0	3	0	1	0	0	0
ENSDNVG00010001782	VCL	25	25	6	10	1	2	0	0	0
ENSDNVG00010001783	NA	1	0	0	0	0	0	0	0	0
ENSDNVG00010001786	NA	48	63	25	24	1	5	0	13	2
ENSDNVG00010001788	MSN	35	49	15	18	2	12	0	4	4
ENSDNVG00010001790	RSPRY1	62	113	30	33	2	10	3	6	2
ENSDNVG00010001791	MTMR8	36	81	56	10	3	11	0	7	2
ENSDNVG00010001793	NA	105	132	43	59	2	30	5	13	2
ENSDNVG00010001794	NA	0	1	3	0	0	1	0	0	0
ENSDNVG00010001795	SCG2	0	4	2	2	0	0	0	0	0
ENSDNVG00010001797	DNM2	9	12	3	4	0	2	1	2	2
ENSDNVG00010001798	PLS3	60	43	21	27	4	9	2	3	0
ENSDNVG00010001799	SLC7A3	8	6	0	0	1	0	1	0	2
ENSDNVG00010001800	COMMD1	43	54	23	14	0	8	3	5	2
ENSDNVG00010001801	RNPC3	76	146	30	26	0	3	8	6	2
ENSDNVG00010001802	wdfy1	9	15	7	1	1	2	1	1	1
ENSDNVG00010001803	HYAL3	1	3	0	1	0	0	0	0	0
ENSDNVG00010001804	ASB12	0	0	0	0	0	0	0	1	0
ENSDNVG00010001805	GXYLT2	14	21	8	9	1	3	2	6	2
ENSDNVG00010001806	NLRC5	0	1	1	2	1	0	0	1	0
ENSDNVG00010001807	NFRKB	38	39	5	21	1	4	2	2	0
ENSDNVG00010001808	B3GNT2	9	8	5	13	1	8	0	7	2
ENSDNVG00010001809	FUNDC2	0	1	0	1	0	1	0	0	0
ENSDNVG00010001811	MOSPD1	21	41	26	11	2	8	6	3	4
ENSDNVG00010001813	PTMA	990	1169	878	1151	205	904	206	436	364
ENSDNVG00010001816	IFRD2	2	5	1	1	0	0	0	0	1
ENSDNVG00010001817	PDE6D	22	45	22	12	1	6	1	9	5
ENSDNVG00010001818	GPR174	0	0	0	0	0	1	0	1	0
ENSDNVG00010001820	AMER1	61	99	31	22	1	8	2	10	3
ENSDNVG00010001821	ZIC3	1	0	1	5	1	1	1	0	1
ENSDNVG00010001822	P2RY10	0	0	0	1	0	0	0	0	0
ENSDNVG00010001823	NA	0	0	0	1	0	0	0	0	1
ENSDNVG00010001825	P2RY10	1	1	0	1	0	0	0	0	0
ENSDNVG00010001826	TMEM17	4	2	0	6	1	0	0	7	0
ENSDNVG00010001827	LPAR4	2	8	5	16	1	9	2	5	5
ENSDNVG00010001828	MRPL44	40	102	45	14	0	7	2	9	2
ENSDNVG00010001829	NA	0	0	0	0	0	0	0	0	0
ENSDNVG00010001831	NA	0	1	0	1	0	0	0	0	0
ENSDNVG00010001832	NA	3	5	2	0	0	0	0	0	0
ENSDNVG00010001833	MAPKAPK3	2	3	1	0	0	0	0	1	0
ENSDNVG00010001834	CARM1	1	1	1	0	0	0	0	0	0
ENSDNVG00010001835	NA	0	0	0	1	0	0	0	0	0
ENSDNVG00010001837	GABRQ	2	1	2	0	0	4	1	6	2
ENSDNVG00010001838	CPB1	4	4	4	0	0	1	0	0	2
ENSDNVG00010001839	NA	0	1	0	1	0	0	0	1	0
ENSDNVG00010001840	ARHGEF9	18	13	5	10	5	6	2	5	1
ENSDNVG00010001843	CYSLTR1	0	1	0	0	1	1	0	0	0
ENSDNVG00010001844	NA	1	0	0	0	0	1	0	0	0
ENSDNVG00010001845	VGLL1	3	4	1	3	0	1	0	0	1
ENSDNVG00010001848	tvp23b	4	6	5	2	0	0	1	1	1
ENSDNVG00010001849	cetp	0	0	2	0	0	0	0	0	0
ENSDNVG00010001850	AGTR1	34	70	8	4	1	9	1	3	0
ENSDNVG00010001851	NA	0	0	0	0	0	0	0	0	0
ENSDNVG00010001854	PPP4R2	49	79	30	17	0	6	1	3	0
ENSDNVG00010001855	FNDC3A	30	52	20	18	1	3	3	5	2
ENSDNVG00010001856	NA	0	1	0	0	0	0	0	0	0
ENSDNVG00010001857	NA	0	1	0	0	0	1	0	0	0
ENSDNVG00010001858	CISH	11	12	2	3	0	2	3	3	0
ENSDNVG00010001859	NA	2	1	3	1	0	0	0	0	0
ENSDNVG00010001860	HERPUD1	13	27	23	8	0	2	0	5	1
ENSDNVG00010001862	HEMK1	1	6	1	4	0	0	0	1	0
ENSDNVG00010001863	NA	6	3	0	5	1	6	0	1	0
ENSDNVG00010001865	PDZRN3	57	135	40	158	19	79	12	87	35
ENSDNVG00010001868	C3orf18	2	0	1	0	0	4	0	1	0
ENSDNVG00010001869	amy2a	0	0	0	1	0	2	0	0	0
ENSDNVG00010001870	NA	2	0	0	1	0	0	0	0	0
ENSDNVG00010001871	TEKT3	0	0	0	1	0	0	0	0	0
ENSDNVG00010001872	PSME3IP1	28	36	24	15	1	12	0	2	2
ENSDNVG00010001874	COPS7B	15	14	6	4	0	2	0	1	0
ENSDNVG00010001875	INTS6L	11	16	6	2	0	2	0	2	0
ENSDNVG00010001878	CNTN3	0	1	0	0	0	2	1	0	0
ENSDNVG00010001879	MTA1	22	26	10	20	0	5	3	1	0
ENSDNVG00010001882	NA	1	0	0	0	0	0	0	0	1
ENSDNVG00010001883	taf9	4	12	3	8	0	3	0	2	2
ENSDNVG00010001885	NA	4	2	1	3	0	0	1	0	0
ENSDNVG00010001886	ZP2	16	30	19	18	0	6	0	3	3
ENSDNVG00010001887	NA	2	1	1	1	1	0	0	2	0
ENSDNVG00010001888	PMP22	28	16	6	29	8	12	3	8	8
ENSDNVG00010001889	CACNA2D2	43	67	20	11	1	7	4	4	3
ENSDNVG00010001890	GABRA3	2	3	1	1	0	3	0	0	0
ENSDNVG00010001892	NA	19	82	9	12	0	1	0	1	0
ENSDNVG00010001895	COX10	3	10	3	0	0	0	0	0	0
ENSDNVG00010001896	KIF4B	102	163	60	32	2	13	0	10	8
ENSDNVG00010001897	PARD6A	2	1	1	1	0	1	0	0	1
ENSDNVG00010001898	TMEM70	8	6	6	10	0	3	1	2	1
ENSDNVG00010001899	CDX4	0	0	1	0	0	0	0	0	0
ENSDNVG00010001900	SERPINE2	63	53	32	71	10	43	9	34	26
ENSDNVG00010001901	TM9SF2	106	161	90	63	3	33	8	14	5
ENSDNVG00010001902	NA	0	0	0	1	0	1	0	0	0
ENSDNVG00010001903	HCCS	17	44	12	20	0	5	1	6	1
ENSDNVG00010001904	NA	1	0	1	1	0	0	0	0	0
ENSDNVG00010001905	GFOD2	1	4	0	2	0	0	0	0	0
ENSDNVG00010001909	CHL1	1	2	1	10	1	0	1	2	0
ENSDNVG00010001910	HTATSF1	5	4	1	5	1	1	0	0	0
ENSDNVG00010001912	RWDD3	17	30	12	12	0	1	1	2	2
ENSDNVG00010001913	CIAPIN1	1	6	2	0	0	0	0	0	0
ENSDNVG00010001916	CHIC1	8	14	3	1	0	0	0	3	1
ENSDNVG00010001917	PDZD11	6	8	1	4	1	2	0	0	0
ENSDNVG00010001918	PSMD5	4	6	2	0	0	3	1	1	2
ENSDNVG00010001919	NTNG1	2	4	1	0	0	2	1	0	0
ENSDNVG00010001920	FIP1L1	30	40	17	15	1	11	2	1	5
ENSDNVG00010001921	METRNL	25	51	22	42	4	15	3	7	10
ENSDNVG00010001922	PHF19	2	2	0	0	0	1	0	0	0
ENSDNVG00010001923	MBNL3	94	139	72	39	4	12	1	16	8
ENSDNVG00010001924	STARD10	2	4	0	4	0	0	0	0	0
ENSDNVG00010001925	NA	3	0	1	1	0	0	0	0	0
ENSDNVG00010001926	NA	2	3	0	1	0	0	0	0	0
ENSDNVG00010001927	GNAI2	0	0	0	0	0	1	0	0	0
ENSDNVG00010001928	PACS2	14	33	6	12	2	4	0	1	2
ENSDNVG00010001929	NA	45	71	24	21	0	8	1	7	2
ENSDNVG00010001930	NA	160	223	79	58	5	28	8	17	14
ENSDNVG00010001931	NA	0	7	4	1	0	0	0	0	0
ENSDNVG00010001932	RASL11A	1	3	2	0	0	0	0	0	0
ENSDNVG00010001933	RAB41	0	1	0	1	0	1	0	0	0
ENSDNVG00010001934	ZIC1	1	0	2	4	0	0	0	4	0
ENSDNVG00010001936	USP46	14	28	7	8	0	2	3	0	0
ENSDNVG00010001937	NA	80	141	51	34	0	18	4	13	4
ENSDNVG00010001939	C5	30	95	19	18	2	7	1	2	0
ENSDNVG00010001940	SEC22B	2	4	4	0	1	1	1	1	0
ENSDNVG00010001942	FAM124B	2	2	0	0	0	1	0	0	0
ENSDNVG00010001943	ST14	40	55	23	5	2	8	1	3	3
ENSDNVG00010001948	TBCD	42	71	26	17	1	19	3	10	2
ENSDNVG00010001950	DOK4	0	1	0	2	0	0	0	0	0
ENSDNVG00010001951	AGFG1	62	83	39	18	3	14	3	5	6
ENSDNVG00010001953	ARR3	0	0	0	0	0	0	0	1	0
ENSDNVG00010001956	CNTN6	0	6	0	4	0	1	0	1	1
ENSDNVG00010001961	DPH1	5	1	0	2	0	0	0	1	0
ENSDNVG00010001963	NOTCH2	8	10	6	2	0	3	0	1	0
ENSDNVG00010001964	CCDC102A	0	0	0	1	0	0	0	0	0
ENSDNVG00010001965	NA	14	17	4	2	0	0	1	2	1
ENSDNVG00010001966	CRTAM	0	1	1	2	0	1	0	0	0
ENSDNVG00010001969	ZNF750	9	6	1	5	0	1	0	2	0
ENSDNVG00010001971	TUBB	0	2	0	0	0	0	0	0	0
ENSDNVG00010001973	SLC19A3	4	1	3	0	0	0	1	0	0
ENSDNVG00010001974	RRP36	1	2	1	2	0	0	0	0	0
ENSDNVG00010001975	FN3KRP	0	4	1	1	0	0	0	0	0
ENSDNVG00010001981	SLC19A3	0	0	1	0	0	0	0	0	0
ENSDNVG00010001983	ADGRG5	0	0	1	0	0	0	0	0	0
ENSDNVG00010001988	UBASH3B	10	13	1	8	0	3	0	4	2
ENSDNVG00010001990	FN3K	2	0	0	1	0	7	0	0	0
ENSDNVG00010001991	NA	16	23	4	10	1	2	0	6	1
ENSDNVG00010001993	SPRY3	11	13	13	15	1	4	1	2	0
ENSDNVG00010001994	LMX1B	7	1	8	0	0	0	2	0	0
ENSDNVG00010001995	RAB40B	1	9	5	10	0	4	0	0	2
ENSDNVG00010001996	ATP6V0A2	1	1	1	0	0	0	0	0	0
ENSDNVG00010001999	CNTRL	114	177	53	68	6	16	6	11	5
ENSDNVG00010002005	COLCA2	0	2	1	0	0	0	0	0	0
ENSDNVG00010002007	ALG12	3	3	0	0	0	0	0	0	0
ENSDNVG00010002008	GPC3	50	58	17	2	1	1	0	1	1
ENSDNVG00010002010	WDR45B	4	9	1	6	1	2	1	1	4
ENSDNVG00010002015	RAP2C	3	5	2	1	0	1	0	1	0
ENSDNVG00010002017	DIS3L2	2	4	0	4	1	3	1	1	2
ENSDNVG00010002021	NA	0	0	0	4	0	0	0	0	0
ENSDNVG00010002023	SLC9A6	1	5	0	2	0	1	0	1	0
ENSDNVG00010002024	NA	0	0	0	0	0	0	0	0	1
ENSDNVG00010002026	EDNRB	0	5	0	0	0	0	0	0	0
ENSDNVG00010002028	NA	2	8	2	6	0	2	0	0	0
ENSDNVG00010002029	MMGT1	3	5	5	2	0	2	0	0	0
ENSDNVG00010002034	si:ch211-242b18.1	23	49	19	28	0	5	6	5	5
ENSDNVG00010002035	NA	1	3	1	2	1	0	0	0	0
ENSDNVG00010002036	NA	30	72	34	21	4	13	2	5	0
ENSDNVG00010002037	NA	0	0	0	0	0	0	0	0	0
ENSDNVG00010002038	RBMXL1	137	205	104	31	5	23	0	17	9
ENSDNVG00010002040	FOXK2	12	7	3	11	1	4	0	4	0
ENSDNVG00010002044	NA	16	21	11	11	0	1	1	1	0
ENSDNVG00010002045	NA	7	11	0	15	0	0	1	0	1
ENSDNVG00010002048	IL1RAP	5	7	1	2	0	1	3	0	0
ENSDNVG00010002050	GSN	97	144	59	137	20	86	14	39	17
ENSDNVG00010002054	VAMP7	44	61	23	17	0	4	2	0	0
ENSDNVG00010002056	IRX3	150	104	89	64	7	36	20	36	31
ENSDNVG00010002058	FOXI3	23	42	11	12	2	2	2	5	1
ENSDNVG00010002059	SEMA3F	7	5	4	2	1	0	0	3	2
ENSDNVG00010002060	NA	42	69	30	20	1	6	0	2	3
ENSDNVG00010002061	FTO	2	5	2	0	0	0	1	0	0
ENSDNVG00010002062	NA	18	24	17	4	0	4	0	0	0
ENSDNVG00010002064	RNF219	28	41	41	8	2	6	1	8	4
ENSDNVG00010002065	HEXD	13	25	7	2	1	0	0	2	1
ENSDNVG00010002068	CD40LG	0	0	0	0	0	0	0	0	0
ENSDNVG00010002070	OGFOD3	5	1	1	1	1	3	0	1	0
ENSDNVG00010002071	NA	0	5	0	1	0	0	0	0	0
ENSDNVG00010002072	MELTF	4	15	11	4	0	1	0	3	0
ENSDNVG00010002073	ZMYND10	0	0	0	0	0	0	0	2	0
ENSDNVG00010002074	GABRE	1	0	0	0	0	0	0	1	0
ENSDNVG00010002076	STOM	24	30	7	7	1	3	0	3	3
ENSDNVG00010002077	RPGRIP1L	10	22	9	8	1	3	1	8	0
ENSDNVG00010002078	NA	0	1	0	0	0	1	0	0	0
ENSDNVG00010002080	PCDH19	0	1	0	1	0	0	0	0	0
ENSDNVG00010002081	UTS2R	3	3	1	1	0	0	0	0	0
ENSDNVG00010002082	ARNT	1	2	0	2	0	1	0	0	0
ENSDNVG00010002084	NARF	141	192	106	35	1	15	2	19	10
ENSDNVG00010002085	BRS3	0	0	1	0	0	0	0	0	0
ENSDNVG00010002087	SLC12A9	1	0	1	0	0	0	0	0	0
ENSDNVG00010002089	ZBTB43	54	75	39	18	0	5	0	4	2
ENSDNVG00010002091	si:dkey-239i20.4	3	3	2	0	0	1	0	1	0
ENSDNVG00010002094	CUL3	59	103	62	34	3	19	1	10	8
ENSDNVG00010002096	NA	0	0	0	0	0	0	0	0	1
ENSDNVG00010002097	ZBTB34	101	118	76	42	5	27	7	18	7
ENSDNVG00010002099	PLPP6	3	2	0	0	0	1	0	0	0
ENSDNVG00010002100	HYAL1	1	2	0	1	0	0	0	0	0
ENSDNVG00010002101	RLIM	16	24	23	11	0	2	1	6	1
ENSDNVG00010002102	AKTIP	17	24	10	18	1	11	1	6	2
ENSDNVG00010002103	SLC16A2	94	176	29	26	1	7	5	4	0
ENSDNVG00010002104	PFKFB4	7	10	12	2	2	1	1	3	4
ENSDNVG00010002106	NSDHL	9	6	1	4	0	4	1	1	1
ENSDNVG00010002107	TNMD	0	0	0	9	0	8	0	0	0
ENSDNVG00010002108	alpi.1	1	0	0	0	0	0	0	0	0
ENSDNVG00010002110	SIPA1L3	0	0	0	1	0	0	0	1	0
ENSDNVG00010002111	MYH4	3	2	1	95	29	119	0	9	0
ENSDNVG00010002113	PHF6	29	58	17	16	0	2	1	6	0
ENSDNVG00010002114	RBL2	26	24	12	3	0	1	0	0	1
ENSDNVG00010002115	NEXMIF	89	148	72	31	6	22	3	10	7
ENSDNVG00010002116	DAB2IP	75	130	30	15	1	7	0	3	1
ENSDNVG00010002118	TBCC	0	2	0	0	0	0	0	0	0
ENSDNVG00010002120	ABCB7	30	61	20	10	0	3	1	7	0
ENSDNVG00010002121	PRDX6	85	121	54	49	3	9	5	7	8
ENSDNVG00010002122	CHD9	98	146	43	46	1	23	7	6	2
ENSDNVG00010002124	SRPX2	26	16	11	23	2	4	1	3	1
ENSDNVG00010002125	PRKCD	43	57	44	25	0	7	2	23	8
ENSDNVG00010002126	NA	0	1	0	0	0	0	0	0	0
ENSDNVG00010002127	TTLL11	17	25	10	2	0	3	1	1	0
ENSDNVG00010002128	cetn2	3	5	2	1	0	0	0	1	0
ENSDNVG00010002129	SYTL4	1	1	3	1	0	0	0	1	0
ENSDNVG00010002130	SMARCA4	326	488	155	54	1	28	6	7	5
ENSDNVG00010002131	NA	5	13	0	4	0	1	1	2	0
ENSDNVG00010002132	NA	5	12	1	4	1	1	0	1	1
ENSDNVG00010002133	CHMP5	5	6	1	0	0	0	0	0	0
ENSDNVG00010002134	TOX3	9	17	4	7	0	1	0	8	1
ENSDNVG00010002135	RBM5	568	976	256	326	31	130	39	203	62
ENSDNVG00010002136	NA	95	128	55	35	1	11	2	8	5
ENSDNVG00010002137	RALGPS1	44	121	20	13	1	8	0	2	2
ENSDNVG00010002140	SALL1	10	26	5	6	0	1	0	8	1
ENSDNVG00010002141	NA	0	1	0	0	0	0	0	0	0
ENSDNVG00010002142	NA	3	5	0	4	0	0	0	0	1
ENSDNVG00010002143	NA	5	5	2	2	0	0	1	0	1
ENSDNVG00010002144	NA	0	1	0	0	0	1	0	0	0
ENSDNVG00010002146	UPRT	34	67	37	20	4	7	0	4	3
ENSDNVG00010002147	RRP9	24	60	8	9	1	5	1	4	1
ENSDNVG00010002148	map7d3	79	94	31	35	0	17	3	16	7
ENSDNVG00010002153	LRP8	3	2	0	0	0	0	0	0	0
ENSDNVG00010002154	NA	2	4	0	2	1	2	0	4	0
ENSDNVG00010002155	SUCO	14	23	5	9	0	6	1	4	1
ENSDNVG00010002156	NA	29	47	29	21	0	12	1	8	2
ENSDNVG00010002158	NA	2	2	1	3	0	2	0	1	0
ENSDNVG00010002159	ANGPTL2	26	36	21	65	7	69	11	33	23
ENSDNVG00010002162	NOC2L	6	2	2	6	0	4	0	0	0
ENSDNVG00010002164	FGF16	2	3	1	2	0	1	1	0	0
ENSDNVG00010002165	NA	2	1	1	0	0	1	0	0	0
ENSDNVG00010002166	NA	0	0	1	1	0	0	0	0	0
ENSDNVG00010002169	NA	35	49	17	8	0	4	0	2	2
ENSDNVG00010002170	FBXW2	15	36	20	4	2	3	0	3	3
ENSDNVG00010002171	KLHL17	0	0	0	1	0	0	0	2	0
ENSDNVG00010002175	NR2F6	2	4	0	0	0	0	0	0	0
ENSDNVG00010002177	SLC2A8	31	56	29	18	1	11	2	14	3
ENSDNVG00010002178	FHL1	2	2	3	17	4	29	2	0	0
ENSDNVG00010002180	NA	1	8	4	1	0	1	1	3	0
ENSDNVG00010002181	ITK	0	0	1	1	0	0	0	1	0
ENSDNVG00010002182	ZNF362	0	0	0	0	0	1	0	0	0
ENSDNVG00010002183	DNM3	5	4	0	5	0	1	1	2	2
ENSDNVG00010002186	NA	6	4	2	10	0	1	0	2	3
ENSDNVG00010002190	APOOL	66	163	57	35	2	13	2	13	7
ENSDNVG00010002191	SH3RF3	0	0	0	0	0	1	0	0	0
ENSDNVG00010002192	GARNL3	24	25	12	13	0	10	0	6	4
ENSDNVG00010002196	NA	17	16	11	8	3	4	1	7	4
ENSDNVG00010002197	MXD3	2	2	4	3	0	0	0	0	0
ENSDNVG00010002198	NA	0	2	0	2	0	4	0	0	2
ENSDNVG00010002199	ATRX	845	1076	463	424	31	174	49	165	65
ENSDNVG00010002200	GOLGA7B	5	4	2	3	0	2	0	0	0
ENSDNVG00010002201	PPP2CA	42	53	36	30	3	11	5	6	2
ENSDNVG00010002203	PRDM16	14	23	19	12	1	4	0	1	1
ENSDNVG00010002204	NDUFA8	69	122	42	23	3	21	0	10	4
ENSDNVG00010002205	NA	0	0	0	1	0	0	0	0	0
ENSDNVG00010002210	P2RY4	1	7	0	1	0	0	0	0	1
ENSDNVG00010002211	PLOD1	11	3	3	9	0	1	0	1	1
ENSDNVG00010002214	SRA1	5	8	2	4	0	4	0	0	0
ENSDNVG00010002215	METTL13	1	2	1	0	0	0	0	0	0
ENSDNVG00010002216	NA	1	0	0	0	0	0	0	0	0
ENSDNVG00010002217	NA	1	0	0	1	0	0	0	0	0
ENSDNVG00010002218	RBM18	46	71	60	13	3	11	4	9	4
ENSDNVG00010002220	KAZALD1	0	0	0	0	1	0	0	0	0
ENSDNVG00010002224	ITPA	9	12	6	6	0	2	1	2	0
ENSDNVG00010002226	MRRF	1	0	0	0	0	0	0	0	0
ENSDNVG00010002229	NA	0	0	0	1	0	0	0	0	0
ENSDNVG00010002232	rft1	6	8	5	2	1	1	0	3	1
ENSDNVG00010002233	NA	2	14	1	0	0	0	0	0	0
ENSDNVG00010002238	MORC4	9	32	4	9	1	2	2	3	1
ENSDNVG00010002239	KIAA2013	6	6	1	1	0	1	0	0	0
ENSDNVG00010002240	VAMP4	26	50	20	23	1	6	1	9	5
ENSDNVG00010002241	NA	1	2	1	0	1	0	0	0	0
ENSDNVG00010002242	NA	1	0	0	1	0	0	0	1	0
ENSDNVG00010002243	NA	56	60	30	10	0	5	1	5	2
ENSDNVG00010002245	KCNIP1	0	0	0	2	0	0	0	0	0
ENSDNVG00010002246	NA	13	43	27	19	0	6	2	7	0
ENSDNVG00010002250	FLT4	1	0	2	0	0	0	0	0	0
ENSDNVG00010002251	PDCL	15	20	5	6	0	6	0	4	1
ENSDNVG00010002252	NA	2	1	1	1	0	0	0	1	0
ENSDNVG00010002254	HMGB3	150	208	116	90	2	36	8	21	11
ENSDNVG00010002256	NA	2	3	1	5	1	0	0	0	1
ENSDNVG00010002259	NA	0	1	0	1	0	0	0	0	0
ENSDNVG00010002260	NA	1	3	0	2	1	4	2	2	0
ENSDNVG00010002263	RC3H2	8	23	8	3	2	2	1	4	0
ENSDNVG00010002265	SKP1	155	189	115	81	9	50	9	14	14
ENSDNVG00010002266	NUP62	37	55	22	22	1	7	4	7	3
ENSDNVG00010002270	NA	0	2	0	0	0	0	0	0	0
ENSDNVG00010002271	SLC25A5	10	6	3	2	0	1	0	1	1
ENSDNVG00010002272	PRRC2C	224	275	90	108	10	31	11	19	6
ENSDNVG00010002273	DNAAF6	2	7	0	2	0	0	1	2	0
ENSDNVG00010002276	RABGAP1	64	113	67	40	6	27	3	15	5
ENSDNVG00010002277	NA	2	1	2	4	1	2	0	5	0
ENSDNVG00010002278	TCF7	0	1	0	0	0	0	0	0	0
ENSDNVG00010002279	NA	8	10	3	5	0	0	0	0	0
ENSDNVG00010002280	ATP13A3	18	30	8	5	3	8	0	3	4
ENSDNVG00010002282	NA	0	0	0	0	0	0	0	0	0
ENSDNVG00010002283	LCP2	6	2	4	4	1	1	0	2	0
ENSDNVG00010002284	HS6ST2	1	2	2	1	0	0	0	1	0
ENSDNVG00010002289	NA	0	0	0	0	0	1	0	0	0
ENSDNVG00010002290	NECAP2	2	0	0	1	0	0	0	0	0
ENSDNVG00010002292	DOCK11	20	30	12	33	6	26	4	12	6
ENSDNVG00010002293	ZBTB6	15	10	3	2	0	0	0	0	0
ENSDNVG00010002295	EXOC1	0	0	1	1	0	0	0	0	0
ENSDNVG00010002305	DOCK2	13	15	6	3	1	8	3	3	1
ENSDNVG00010002308	AKT2	0	0	0	0	0	1	0	0	0
ENSDNVG00010002309	GPR21	0	0	0	0	1	0	1	0	0
ENSDNVG00010002310	NA	5	1	3	1	1	2	0	2	1
ENSDNVG00010002311	PAK4	0	1	2	2	0	2	1	1	0
ENSDNVG00010002313	FMO4	2	42	4	1	0	1	0	0	0
ENSDNVG00010002315	STRBP	33	90	12	13	1	6	3	1	2
ENSDNVG00010002316	NA	0	0	0	2	0	0	0	0	0
ENSDNVG00010002318	C19orf47	1	4	0	0	0	0	1	1	0
ENSDNVG00010002319	NA	5	9	2	4	0	0	0	0	0
ENSDNVG00010002320	STK26	6	5	5	2	1	1	0	2	0
ENSDNVG00010002321	INSYN2B	5	9	1	0	0	1	0	0	0
ENSDNVG00010002322	SQSTM1	47	86	25	9	0	5	4	8	1
ENSDNVG00010002323	ATP7A	10	21	7	6	1	1	1	2	2
ENSDNVG00010002324	NA	1	5	2	1	0	0	2	0	1
ENSDNVG00010002325	TEX264	11	35	4	4	0	2	0	0	0
ENSDNVG00010002326	NA	2	2	0	1	0	1	1	12	2
ENSDNVG00010002327	FMO3	1	7	2	0	0	0	1	0	0
ENSDNVG00010002328	PRRG3	1	0	0	0	0	0	0	0	0
ENSDNVG00010002330	HTR6	7	5	0	7	1	3	0	1	1
ENSDNVG00010002331	RHOA	162	177	145	95	1	50	3	33	14
ENSDNVG00010002332	LONRF3	22	16	17	6	4	6	0	3	0
ENSDNVG00010002333	CPN2	0	1	1	0	0	0	0	0	0
ENSDNVG00010002334	CYFIP2	0	4	0	1	0	0	0	0	0
ENSDNVG00010002335	SLIT3	33	29	7	24	3	8	0	7	1
ENSDNVG00010002336	CRB2	4	1	1	0	0	0	0	0	0
ENSDNVG00010002337	TMCO4	5	5	3	3	0	0	1	1	1
ENSDNVG00010002339	ARHGAP35	7	8	2	9	1	1	0	0	3
ENSDNVG00010002340	PRRX1	68	76	76	27	3	15	6	30	10
ENSDNVG00010002341	NA	6	18	12	9	0	1	0	1	0
ENSDNVG00010002343	GPX1	50	84	22	11	2	11	2	5	2
ENSDNVG00010002344	LAS1L	25	62	26	41	5	27	6	8	1
ENSDNVG00010002345	GORAB	0	0	0	1	0	0	0	0	0
ENSDNVG00010002346	COMMD5	5	15	1	3	0	0	0	1	0
ENSDNVG00010002351	FAM193B	0	1	0	0	0	0	0	0	0
ENSDNVG00010002352	NA	0	0	0	2	0	0	0	0	0
ENSDNVG00010002355	FAM199X	7	10	6	2	0	2	0	0	2
ENSDNVG00010002357	NA	0	0	0	1	0	1	1	0	1
ENSDNVG00010002358	USP4	14	22	3	5	0	4	1	1	0
ENSDNVG00010002359	ZC3H12B	9	22	3	8	0	1	1	1	1
ENSDNVG00010002360	CASZ1	4	4	4	0	0	2	0	0	0
ENSDNVG00010002362	XPNPEP2	3	10	2	1	0	0	0	0	0
ENSDNVG00010002363	LDLRAD4	0	0	0	0	1	0	1	0	0
ENSDNVG00010002364	NA	1	1	1	3	0	0	0	0	1
ENSDNVG00010002366	DLG1	15	17	5	15	1	13	1	6	5
ENSDNVG00010002367	NA	3	6	4	2	0	0	0	2	0
ENSDNVG00010002369	DDX41	1	0	0	0	0	0	0	0	0
ENSDNVG00010002371	GPC4	383	567	243	369	14	126	27	80	35
ENSDNVG00010002372	NA	109	115	82	39	3	31	5	31	9
ENSDNVG00010002373	NA	0	0	2	2	1	1	0	1	1
ENSDNVG00010002375	WDR62	0	1	0	1	0	0	0	3	0
ENSDNVG00010002377	HDX	46	55	23	28	0	17	4	14	9
ENSDNVG00010002378	CD99L2	24	24	11	7	2	1	0	3	0
ENSDNVG00010002382	NA	7	15	7	22	5	20	5	9	6
ENSDNVG00010002385	PEX14	1	1	0	0	0	0	0	0	0
ENSDNVG00010002386	NA	1	1	0	4	0	1	0	0	1
ENSDNVG00010002387	IL13RA1	0	1	2	1	0	1	0	1	0
ENSDNVG00010002388	SFMBT1	2	1	1	1	0	3	0	1	1
ENSDNVG00010002391	NA	1	0	2	0	0	0	0	0	0
ENSDNVG00010002393	PHC2	8	8	4	6	0	2	2	0	0
ENSDNVG00010002394	NA	17	21	10	14	0	13	1	7	2
ENSDNVG00010002395	DENND1A	68	169	70	52	5	18	1	25	3
ENSDNVG00010002396	EMC3	44	59	29	26	0	8	0	6	0
ENSDNVG00010002398	CNKSR2	1	1	0	3	0	0	0	0	0
ENSDNVG00010002399	SLC4A9	0	0	0	0	0	1	0	0	0
ENSDNVG00010002400	NA	0	0	0	1	0	0	0	0	2
ENSDNVG00010002401	NA	2	1	2	1	0	1	0	0	1
ENSDNVG00010002403	FANCD2	28	35	5	7	0	1	0	0	0
ENSDNVG00010002404	NA	5	7	8	10	2	5	2	3	1
ENSDNVG00010002405	PDLIM7	28	28	8	11	0	1	1	3	0
ENSDNVG00010002406	TMEM207	7	34	6	0	0	0	0	0	0
ENSDNVG00010002408	NA	1	12	2	2	0	0	1	7	2
ENSDNVG00010002409	HES1	20	38	11	5	0	0	0	2	0
ENSDNVG00010002412	SNX12	0	8	0	0	0	0	0	0	0
ENSDNVG00010002413	NA	23	33	10	70	13	49	12	15	18
ENSDNVG00010002419	KIF3B	30	40	24	4	2	6	1	7	0
ENSDNVG00010002420	FOXO4	1	2	1	0	0	0	0	0	0
ENSDNVG00010002423	NA	58	107	50	70	7	24	5	20	4
ENSDNVG00010002425	HBEGF	0	0	0	1	0	0	0	1	0
ENSDNVG00010002431	SPDL1	60	72	24	9	0	9	0	7	0
ENSDNVG00010002432	NA	24	36	32	30	0	7	1	12	11
ENSDNVG00010002433	MTMR1	21	22	9	23	1	36	4	8	3
ENSDNVG00010002434	CFH	20	17	4	11	0	1	0	1	0
ENSDNVG00010002435	NA	50	105	13	20	2	4	1	5	2
ENSDNVG00010002436	NA	19	25	12	2	0	1	1	4	0
ENSDNVG00010002438	BRK1	4	17	2	3	0	0	0	0	2
ENSDNVG00010002439	NA	0	1	0	0	0	0	0	1	0
ENSDNVG00010002440	DBN1	88	89	39	26	1	12	4	11	6
ENSDNVG00010002443	NA	3	9	3	6	2	1	3	2	2
ENSDNVG00010002445	F8	0	1	1	2	0	0	0	1	0
ENSDNVG00010002446	zgc:165573	7	9	9	5	0	1	1	1	0
ENSDNVG00010002448	CNTN4	12	9	3	7	0	4	0	2	0
ENSDNVG00010002450	UTP14C	1	6	1	4	1	0	0	0	0
ENSDNVG00010002457	STK35	0	0	0	1	0	0	0	0	0
ENSDNVG00010002460	BDH1	11	12	2	5	0	1	0	0	0
ENSDNVG00010002461	PBX3	49	42	31	16	1	22	2	12	4
ENSDNVG00010002464	PRKCI	11	17	5	2	1	2	0	1	0
ENSDNVG00010002466	IL13RA2	0	6	3	2	0	0	0	0	0
ENSDNVG00010002468	NRG2	7	20	4	2	1	4	0	0	2
ENSDNVG00010002470	CTSA	14	21	5	4	1	3	0	0	2
ENSDNVG00010002473	SOX30	3	0	2	4	0	1	0	1	0
ENSDNVG00010002475	SKIL	41	34	25	15	0	6	0	3	1
ENSDNVG00010002476	IP6K1	0	0	1	1	0	1	0	0	0
ENSDNVG00010002477	RDH5	0	4	0	1	0	0	0	2	0
ENSDNVG00010002479	USP13	4	2	3	5	0	7	1	1	0
ENSDNVG00010002482	Kif1bp	2	7	6	5	0	2	2	2	0
ENSDNVG00010002483	THG1L	2	11	4	3	1	3	0	1	0
ENSDNVG00010002485	MTM1	4	12	3	4	0	0	0	1	0
ENSDNVG00010002486	PHC3	2	1	1	2	0	0	0	1	0
ENSDNVG00010002487	LSM11	0	1	1	1	0	1	0	0	0
ENSDNVG00010002489	ndufb5	17	14	8	7	0	1	0	1	0
ENSDNVG00010002490	DAW1	1	2	2	5	1	1	0	1	3
ENSDNVG00010002492	MRPL47	12	14	3	8	0	3	0	0	0
ENSDNVG00010002493	ACTL6A	39	37	17	11	1	7	0	2	2
ENSDNVG00010002494	MAMLD1	0	2	2	0	0	0	0	0	0
ENSDNVG00010002495	NA	10	9	1	4	0	0	1	3	1
ENSDNVG00010002496	SLC2A1	14	15	5	3	0	2	0	2	0
ENSDNVG00010002498	RNF130	31	64	46	25	1	16	6	6	2
ENSDNVG00010002499	amt	2	7	0	0	1	1	0	2	1
ENSDNVG00010002501	NA	13	20	3	2	0	2	1	0	0
ENSDNVG00010002504	BCORL1	1	1	1	1	0	0	0	0	0
ENSDNVG00010002505	GPR160	24	45	30	12	1	14	0	17	1
ENSDNVG00010002506	TRNT1	16	33	11	7	1	2	3	4	0
ENSDNVG00010002507	Cela3b	0	0	0	1	0	0	0	0	0
ENSDNVG00010002508	NA	2	3	1	3	0	0	0	0	0
ENSDNVG00010002510	TBC1D9B	27	25	4	9	0	2	4	4	0
ENSDNVG00010002511	NA	0	1	1	0	0	0	0	0	0
ENSDNVG00010002512	CRBN	39	74	30	15	2	10	1	8	3
ENSDNVG00010002513	NA	8	6	0	0	0	0	0	0	0
ENSDNVG00010002514	ZMAT3	0	0	0	0	0	0	0	0	0
ENSDNVG00010002517	DAG1	7	14	4	10	3	7	2	3	1
ENSDNVG00010002518	CLDN16	1	0	0	0	0	0	0	0	0
ENSDNVG00010002523	GNB4	66	141	40	60	6	41	8	9	9
ENSDNVG00010002524	EIF4E2	7	18	6	4	0	2	0	1	1
ENSDNVG00010002525	LRRN1	14	25	11	11	2	15	1	2	0
ENSDNVG00010002527	NA	53	68	15	27	1	22	2	7	8
ENSDNVG00010002530	DKC1	31	46	13	16	1	2	0	1	0
ENSDNVG00010002532	ZBTB44	2	2	0	2	0	0	0	2	0
ENSDNVG00010002536	OTUD3	10	4	5	3	1	0	1	1	0
ENSDNVG00010002539	FRMD7	0	0	0	1	0	1	0	0	0
ENSDNVG00010002540	NIPAL4	3	5	0	0	1	1	1	0	0
ENSDNVG00010002541	ADAM19	1	2	0	12	0	5	0	3	0
ENSDNVG00010002546	RADX	37	50	24	9	1	3	0	5	4
ENSDNVG00010002548	UBXN10	7	5	0	2	0	2	0	1	0
ENSDNVG00010002550	ABCB4	1	0	0	0	0	1	0	0	0
ENSDNVG00010002556	NA	154	386	119	30	4	12	3	14	9
ENSDNVG00010002558	RARS1	26	50	8	17	0	1	1	4	1
ENSDNVG00010002560	APEH	5	9	0	5	0	0	0	1	0
ENSDNVG00010002562	NA	95	162	71	32	1	8	6	23	6
ENSDNVG00010002563	NA	0	0	0	2	1	3	0	0	0
ENSDNVG00010002565	ZNF639	9	30	10	3	0	5	1	7	2
ENSDNVG00010002567	NA	12	19	6	8	1	1	4	3	1
ENSDNVG00010002568	POFUT1	7	5	3	13	0	2	1	2	0
ENSDNVG00010002569	MFN1	12	28	16	7	0	3	2	1	3
ENSDNVG00010002570	SOX3	0	1	0	0	0	0	0	0	0
ENSDNVG00010002571	MARCHF6	2	2	2	2	0	0	1	1	0
ENSDNVG00010002574	SUMF1	0	0	0	1	0	0	0	0	0
ENSDNVG00010002575	CEP164	18	39	7	9	0	4	3	4	2
ENSDNVG00010002576	HDGF	6	37	2	24	1	4	1	1	1
ENSDNVG00010002578	PLAGL2	1	0	0	1	0	0	0	0	0
ENSDNVG00010002579	ZNF706	0	2	0	20	2	70	1	3	1
ENSDNVG00010002581	STARD8	4	2	0	2	1	2	0	0	0
ENSDNVG00010002583	KCNN3	4	38	5	4	2	3	0	1	0
ENSDNVG00010002585	NA	0	3	0	0	0	0	0	0	0
ENSDNVG00010002586	PIK3CA	28	34	19	18	0	7	2	1	1
ENSDNVG00010002587	WWC1	21	25	14	3	0	1	0	0	0
ENSDNVG00010002588	TM9SF4	5	14	5	7	0	1	1	1	1
ENSDNVG00010002589	NA	3	8	4	0	0	1	0	0	0
ENSDNVG00010002590	Ddx19b	68	108	33	44	1	19	4	8	2
ENSDNVG00010002592	ITPR1	33	68	20	12	3	8	4	6	1
ENSDNVG00010002594	NA	0	2	0	0	0	0	0	0	0
ENSDNVG00010002597	NA	17	11	16	9	0	2	2	3	0
ENSDNVG00010002600	NA	4	5	1	0	0	3	0	1	3
ENSDNVG00010002602	MAML1	15	20	3	3	1	1	1	4	0
ENSDNVG00010002604	slc33a1	17	63	13	12	3	1	0	3	3
ENSDNVG00010002606	CLDN1	0	0	1	0	0	1	0	0	0
ENSDNVG00010002609	ITIH4	2	4	2	3	0	2	0	1	0
ENSDNVG00010002610	TENM2	26	36	16	5	0	6	2	3	1
ENSDNVG00010002611	NA	20	26	14	18	1	12	0	4	1
ENSDNVG00010002614	TRAF4	6	10	7	3	1	2	1	3	0
ENSDNVG00010002616	KARS1	0	1	1	0	0	0	1	0	0
ENSDNVG00010002618	PLEKHJ1	5	7	1	11	1	2	2	0	1
ENSDNVG00010002619	ube2c	18	49	3	11	3	2	0	1	1
ENSDNVG00010002620	NA	1	1	0	0	0	0	0	0	0
ENSDNVG00010002622	CLINT1	7	3	3	9	1	6	1	3	4
ENSDNVG00010002623	NA	0	1	0	1	2	2	0	0	0
ENSDNVG00010002624	MED12	37	44	27	12	1	4	1	9	2
ENSDNVG00010002625	RNF214	14	29	20	11	0	5	0	7	4
ENSDNVG00010002626	NA	0	0	0	2	0	1	0	0	0
ENSDNVG00010002627	AIFM1	33	44	9	13	0	4	0	2	0
ENSDNVG00010002628	NA	0	2	2	4	1	2	1	1	1
ENSDNVG00010002634	ATP13A2	3	7	0	3	0	0	1	1	0
ENSDNVG00010002636	NA	50	162	82	34	7	22	2	18	10
ENSDNVG00010002638	RAVER2	26	37	8	20	1	13	2	6	2
ENSDNVG00010002639	NA	0	0	2	0	0	0	0	0	0
ENSDNVG00010002640	ITIH3	9	36	8	0	3	1	0	0	0
ENSDNVG00010002643	CACHD1	96	138	84	24	2	17	2	14	10
ENSDNVG00010002644	MAT2B	35	88	40	25	0	10	0	5	1
ENSDNVG00010002645	MARS2	4	4	4	1	0	1	0	1	1
ENSDNVG00010002648	EOLA1	7	18	5	2	0	2	0	1	1
ENSDNVG00010002649	CANX	39	80	9	23	0	4	1	5	0
ENSDNVG00010002653	GRAMD2B	10	11	8	3	0	4	1	2	2
ENSDNVG00010002654	TRIM7	1	1	0	0	0	0	0	0	0
ENSDNVG00010002657	YIPF6	15	21	8	11	0	0	0	4	0
ENSDNVG00010002658	PLEKHO1	2	1	1	1	0	0	0	0	1
ENSDNVG00010002659	FGGY	23	50	13	7	2	7	2	4	1
ENSDNVG00010002660	TMEM185A	25	37	28	17	2	8	2	4	6
ENSDNVG00010002662	NA	39	67	32	18	2	7	2	12	0
ENSDNVG00010002664	vdac1	29	48	45	25	3	12	3	13	3
ENSDNVG00010002665	ADAR	6	26	6	5	0	1	0	2	0
ENSDNVG00010002666	NA	4	8	1	0	0	1	0	1	0
ENSDNVG00010002667	PGD	78	122	65	13	1	21	2	5	7
ENSDNVG00010002668	HMMR	46	61	25	13	0	7	3	3	0
ENSDNVG00010002669	TMEM35A	0	0	0	1	0	0	0	0	0
ENSDNVG00010002670	HELZ2	3	0	0	0	0	0	0	0	0
ENSDNVG00010002673	NFASC	3	6	1	6	0	3	1	1	0
ENSDNVG00010002674	RNF128	0	0	0	0	1	2	1	0	0
ENSDNVG00010002676	SETDB1	38	59	21	15	1	8	0	11	4
ENSDNVG00010002677	LMAN2	0	6	1	4	0	2	1	0	0
ENSDNVG00010002679	PGK2	74	122	39	36	2	14	7	6	7
ENSDNVG00010002680	NA	40	25	16	11	0	7	2	4	2
ENSDNVG00010002681	OPHN1	6	6	0	0	0	4	0	2	0
ENSDNVG00010002682	BSN	0	1	0	0	0	0	0	0	0
ENSDNVG00010002683	CCNG1	2	1	0	1	1	0	1	0	0
ENSDNVG00010002684	LTC4S	1	0	2	0	0	1	0	0	0
ENSDNVG00010002685	KIF1B	139	205	82	99	9	46	10	28	14
ENSDNVG00010002687	TBC1D8B	22	43	5	10	1	10	2	4	1
ENSDNVG00010002688	IRAK2	21	19	6	13	0	9	1	6	1
ENSDNVG00010002689	CERS2	6	23	4	4	0	1	1	3	1
ENSDNVG00010002690	CENPI	34	33	16	8	0	7	0	3	2
ENSDNVG00010002691	PURA	51	68	30	30	0	12	3	12	1
ENSDNVG00010002692	GPR27	0	1	0	0	0	1	0	0	0
ENSDNVG00010002693	EBF1	22	25	15	77	3	20	5	16	1
ENSDNVG00010002694	NEK4	25	33	24	20	1	7	0	6	6
ENSDNVG00010002698	PANK2	23	23	5	5	0	2	0	4	0
ENSDNVG00010002700	FSTL4	6	10	8	3	0	2	1	4	1
ENSDNVG00010002703	PSD2	1	1	1	2	0	0	0	1	0
ENSDNVG00010002704	AMOT	8	11	5	22	1	5	2	4	3
ENSDNVG00010002705	BHLHE40	1	4	1	1	0	1	0	0	0
ENSDNVG00010002706	RYBP	6	4	7	7	1	3	0	2	1
ENSDNVG00010002711	BRWD3	36	67	22	16	2	5	3	3	4
ENSDNVG00010002712	NA	3	11	3	4	0	0	0	1	1
ENSDNVG00010002713	ids	30	36	23	13	1	3	1	6	2
ENSDNVG00010002714	ARL8B	3	2	2	2	1	3	0	0	0
ENSDNVG00010002715	CXXC5	1	3	2	0	0	0	0	0	0
ENSDNVG00010002717	CDK18	0	1	0	0	0	0	0	0	0
ENSDNVG00010002720	B4GALT7	2	5	1	1	1	0	1	1	0
ENSDNVG00010002721	EDEM1	1	6	6	3	0	1	1	0	0
ENSDNVG00010002722	NPAS2	3	1	0	6	0	1	1	0	2
ENSDNVG00010002723	ACAP3	25	25	13	15	0	5	1	4	0
ENSDNVG00010002724	NA	3	4	0	3	0	0	0	0	0
ENSDNVG00010002725	C5orf15	8	8	3	4	0	1	0	0	0
ENSDNVG00010002726	GMEB2	2	1	1	1	1	0	0	0	0
ENSDNVG00010002727	SHQ1	45	63	31	11	1	9	2	12	3
ENSDNVG00010002728	ATP2B4	7	2	3	2	0	1	1	0	0
ENSDNVG00010002733	OR14J1	0	0	1	2	0	0	1	0	0
ENSDNVG00010002734	c1galt1c1	19	21	10	9	0	3	3	4	3
ENSDNVG00010002737	UBE4B	44	61	21	23	1	14	1	4	3
ENSDNVG00010002739	RFX5	1	1	1	2	0	0	0	0	0
ENSDNVG00010002740	UBLCP1	37	64	29	16	1	7	1	2	4
ENSDNVG00010002741	UBE2D3	69	59	35	34	6	19	6	7	5
ENSDNVG00010002742	GRM7	13	6	5	1	1	2	0	0	0
ENSDNVG00010002743	TRPC5	0	0	4	3	0	0	0	0	0
ENSDNVG00010002745	MFSD4A	0	3	2	2	0	0	0	0	0
ENSDNVG00010002746	PI4KB	35	49	16	19	2	14	1	11	7
ENSDNVG00010002749	ELMOD2	16	26	2	11	0	4	0	3	0
ENSDNVG00010002753	RNF145	12	11	1	5	0	2	0	3	1
ENSDNVG00010002755	SLC35A4	1	5	2	2	0	0	0	0	0
ENSDNVG00010002756	NA	1	1	0	2	0	1	1	1	1
ENSDNVG00010002757	ELK4	2	0	0	0	0	1	0	0	0
ENSDNVG00010002758	SPATA5	32	48	19	14	0	9	2	4	3
ENSDNVG00010002759	AFF2	4	9	2	11	1	5	1	3	6
ENSDNVG00010002760	NA	1	0	0	0	0	0	0	0	0
ENSDNVG00010002761	LMCD1	1	3	2	2	1	0	0	2	3
ENSDNVG00010002762	HNRNPH2	568	909	480	528	91	340	72	159	110
ENSDNVG00010002763	NA	1	3	0	2	0	0	0	0	1
ENSDNVG00010002764	TMEM255A	2	3	0	0	0	1	0	0	0
ENSDNVG00010002765	GABRG2	1	4	3	2	1	1	0	0	0
ENSDNVG00010002766	NUDT6	10	8	8	5	0	4	1	3	0
ENSDNVG00010002768	ZNF687	1	1	0	0	0	1	0	0	0
ENSDNVG00010002769	SLC45A3	0	2	1	0	0	0	1	1	0
ENSDNVG00010002774	ZBTB33	69	84	45	45	7	24	4	11	9
ENSDNVG00010002775	WDR77	14	40	16	5	2	6	0	2	0
ENSDNVG00010002777	GABRA1	8	10	6	0	0	0	0	2	1
ENSDNVG00010002780	DGUOK	43	109	42	14	0	16	0	11	2
ENSDNVG00010002781	PSMD4	3	14	2	9	1	2	0	0	0
ENSDNVG00010002786	NHP2	0	0	1	1	0	0	0	0	0
ENSDNVG00010002787	GABRA6	0	0	0	0	0	1	0	0	0
ENSDNVG00010002789	PDRG1	20	37	19	20	1	9	1	3	3
ENSDNVG00010002790	CPA4	0	1	0	0	0	0	0	0	0
ENSDNVG00010002792	RAD18	10	14	12	8	0	4	0	1	0
ENSDNVG00010002795	TTLL9	4	8	2	3	1	0	0	1	2
ENSDNVG00010002796	CHRNB2	0	0	0	0	0	1	0	0	0
ENSDNVG00010002797	NKAPL	37	58	23	26	3	11	2	9	4
ENSDNVG00010002798	SLC35D1	10	17	5	33	2	6	3	6	2
ENSDNVG00010002800	ELF2	54	84	52	44	3	17	5	15	5
ENSDNVG00010002802	MRPL24	25	49	8	12	0	3	1	5	0
ENSDNVG00010002803	NA	12	13	9	35	5	29	12	14	13
ENSDNVG00010002804	VMA21	8	5	2	3	0	0	0	1	0
ENSDNVG00010002805	TMCC1	38	40	13	10	0	3	0	6	2
ENSDNVG00010002807	MYSM1	35	24	12	14	1	3	1	8	3
ENSDNVG00010002809	GLT8D1	15	9	6	12	0	5	1	7	1
ENSDNVG00010002810	NA	0	1	0	0	0	0	0	0	0
ENSDNVG00010002811	FMR1	36	50	17	17	2	12	2	10	1
ENSDNVG00010002812	LZIC	0	8	1	3	0	1	1	0	0
ENSDNVG00010002815	PAFAH1B2	1	2	1	1	0	1	0	0	0
ENSDNVG00010002816	NA	19	11	3	11	0	5	2	5	2
ENSDNVG00010002817	NA	0	0	0	13	2	3	2	1	1
ENSDNVG00010002818	RBM6	2	6	1	4	1	2	0	2	1
ENSDNVG00010002821	ADAMTS15	1	0	0	0	0	0	0	0	0
ENSDNVG00010002823	SLC6A11	9	14	2	4	0	3	0	2	3
ENSDNVG00010002824	zgc:92907	15	16	3	6	1	6	0	0	2
ENSDNVG00010002825	EDNRA	5	15	4	13	0	11	0	3	0
ENSDNVG00010002826	BRD8	43	51	23	15	3	5	1	8	2
ENSDNVG00010002828	DCX	169	318	107	53	8	56	2	35	31
ENSDNVG00010002829	ROR1	18	7	2	4	0	0	0	0	0
ENSDNVG00010002830	RBP7	2	3	0	1	0	0	0	0	0
ENSDNVG00010002831	GNL3	119	190	98	46	4	18	4	11	8
ENSDNVG00010002833	ube2c	100	155	86	40	1	25	6	8	5
ENSDNVG00010002834	NMNAT1	4	3	1	3	0	0	0	0	0
ENSDNVG00010002835	NA	0	3	0	0	0	0	0	0	1
ENSDNVG00010002836	PLXND1	6	10	2	1	0	0	0	0	0
ENSDNVG00010002837	CAPN6	1	4	1	4	0	1	0	0	1
ENSDNVG00010002838	TMEM209	2	0	1	1	0	1	0	2	0
ENSDNVG00010002839	PRMT9	43	96	32	17	3	9	1	8	6
ENSDNVG00010002840	P3H2	0	3	0	0	0	1	0	4	0
ENSDNVG00010002841	NPBWR2	5	5	3	0	0	1	0	1	2
ENSDNVG00010002843	CTNNBIP1	7	2	1	6	0	0	1	0	0
ENSDNVG00010002844	SPHKAP	30	21	7	3	0	3	0	0	0
ENSDNVG00010002846	MIER1	32	49	11	27	0	6	1	7	3
ENSDNVG00010002848	TMEM184C	6	8	6	8	1	7	0	2	0
ENSDNVG00010002849	INTS11	43	105	28	17	1	12	2	16	5
ENSDNVG00010002850	TP63	4	5	2	2	0	4	1	1	0
ENSDNVG00010002851	POU2AF1	6	9	0	0	1	0	0	0	0
ENSDNVG00010002854	NOCT	1	0	0	0	0	0	0	0	0
ENSDNVG00010002855	PAK3	49	82	39	20	3	9	3	13	5
ENSDNVG00010002856	APOD	0	0	0	0	0	0	1	0	0
ENSDNVG00010002857	PALM	0	0	0	0	0	0	0	0	1
ENSDNVG00010002858	TTC29	1	0	0	0	1	0	0	0	0
ENSDNVG00010002859	IK	7	8	4	9	1	1	0	2	0
ENSDNVG00010002860	CACNA1S	0	0	0	0	0	1	0	0	0
ENSDNVG00010002861	RBSN	28	38	11	11	0	4	0	4	1
ENSDNVG00010002862	KIF20A	9	18	3	4	0	2	0	3	1
ENSDNVG00010002864	ppp1r2	4	5	3	2	1	0	0	1	0
ENSDNVG00010002865	PBRM1	259	252	59	66	4	32	6	14	6
ENSDNVG00010002866	SORL1	62	86	25	9	0	1	0	8	0
ENSDNVG00010002867	NA	54	56	14	36	4	25	7	9	6
ENSDNVG00010002868	CPTP	21	28	17	16	2	13	0	4	0
ENSDNVG00010002870	SFXN1	67	75	46	17	1	10	1	4	4
ENSDNVG00010002871	DAB1	10	4	7	3	0	0	1	0	3
ENSDNVG00010002872	POU4F2	0	0	0	1	0	0	1	0	0
ENSDNVG00010002873	PIP5K1A	1	2	1	0	0	2	0	0	0
ENSDNVG00010002874	NA	66	132	73	29	1	24	7	14	4
ENSDNVG00010002876	GPR50	0	2	1	3	0	0	0	0	0
ENSDNVG00010002877	NA	0	0	1	0	0	0	0	2	0
ENSDNVG00010002878	GPATCH2	49	63	46	19	1	16	1	6	4
ENSDNVG00010002880	SLC7A11	0	0	0	0	1	0	0	0	1
ENSDNVG00010002881	NA	9	16	6	6	1	1	1	1	0
ENSDNVG00010002883	NCLN	1	2	0	1	0	0	0	0	0
ENSDNVG00010002884	RBM4	0	0	0	1	0	0	0	0	0
ENSDNVG00010002885	NA	182	223	135	127	13	71	9	53	19
ENSDNVG00010002886	frem3	34	16	20	22	0	15	1	4	2
ENSDNVG00010002887	NA	8	11	3	6	0	1	0	0	0
ENSDNVG00010002888	SIK3	0	1	0	0	0	0	0	0	0
ENSDNVG00010002889	MEGF6	18	32	10	5	1	5	1	4	0
ENSDNVG00010002890	NA	0	0	0	2	0	0	0	0	0
ENSDNVG00010002892	NA	37	81	12	21	1	16	0	3	4
ENSDNVG00010002893	UBE2Q1	31	52	33	16	1	4	2	3	1
ENSDNVG00010002894	DRD1	2	6	9	4	1	3	1	1	0
ENSDNVG00010002896	PID1	12	24	11	19	0	4	0	6	1
ENSDNVG00010002897	C8B	1	4	0	2	0	1	0	0	0
ENSDNVG00010002898	SMARCA5	158	226	94	34	2	17	2	9	1
ENSDNVG00010002899	RUFY1	47	66	42	28	2	13	2	5	3
ENSDNVG00010002901	C8A	21	57	6	1	0	0	0	1	0
ENSDNVG00010002902	NA	0	0	0	6	0	12	1	0	0
ENSDNVG00010002903	OPA1	40	63	14	15	3	19	3	4	3
ENSDNVG00010002904	GHRL	7	12	1	2	0	1	1	1	0
ENSDNVG00010002908	APOA1	3	38	3	0	0	0	0	0	0
ENSDNVG00010002909	CHRDL1	0	2	0	1	0	0	1	0	0
ENSDNVG00010002910	SLC10A7	4	4	1	5	0	1	0	0	2
ENSDNVG00010002912	MSX2	169	109	80	3	0	2	0	1	1
ENSDNVG00010002914	SEC13	15	24	11	18	1	3	3	3	1
ENSDNVG00010002916	NA	1	1	1	6	0	0	0	1	0
ENSDNVG00010002918	KIF17	4	3	2	0	0	0	0	1	0
ENSDNVG00010002919	GAB1	34	55	25	15	0	6	3	8	2
ENSDNVG00010002920	FGD5	29	39	11	6	0	4	2	2	2
ENSDNVG00010002922	XXYLT1	58	69	22	19	0	13	0	7	2
ENSDNVG00010002924	DDOST	48	135	29	44	2	14	5	8	5
ENSDNVG00010002927	DOCK10	11	18	8	25	6	11	1	10	2
ENSDNVG00010002928	AMMECR1	1	2	0	1	0	0	0	0	0
ENSDNVG00010002930	OMA1	21	36	23	17	0	2	0	2	1
ENSDNVG00010002932	STMN3	0	0	0	0	1	1	0	0	0
ENSDNVG00010002935	TMEM164	1	0	0	0	0	0	0	0	0
ENSDNVG00010002936	CAND1	11	13	11	7	1	3	1	3	4
ENSDNVG00010002937	ZPR1	0	1	0	0	0	0	0	0	0
ENSDNVG00010002938	PCDH18	172	156	148	75	0	34	13	43	19
ENSDNVG00010002941	ZNF318	2	2	2	4	0	0	0	0	0
ENSDNVG00010002942	PGM1	19	70	26	23	6	13	5	8	4
ENSDNVG00010002943	USP38	18	26	18	5	0	6	0	4	2
ENSDNVG00010002945	CDC20B	71	76	80	28	1	17	8	6	2
ENSDNVG00010002947	SC5D	1	0	0	2	0	0	0	0	0
ENSDNVG00010002948	PRKAA2	0	0	1	0	0	1	0	0	0
ENSDNVG00010002951	LSM6	3	3	1	1	1	0	0	0	0
ENSDNVG00010002953	TECTA	2	8	2	0	0	0	1	0	0
ENSDNVG00010002954	RPL32	162	224	127	112	7	66	18	31	10
ENSDNVG00010002955	EFCAB7	18	40	20	12	1	6	0	5	2
ENSDNVG00010002957	ACSL4	46	48	10	16	2	3	2	2	0
ENSDNVG00010002958	INPP4B	32	46	18	12	2	5	2	7	2
ENSDNVG00010002960	rtel1	26	35	11	5	2	3	1	1	3
ENSDNVG00010002962	NA	1	0	0	0	0	0	0	0	0
ENSDNVG00010002965	ITGB3BP	6	12	2	1	0	2	0	0	0
ENSDNVG00010002968	CGAS	38	60	24	15	0	3	0	8	4
ENSDNVG00010002971	ZNF827	15	22	10	14	1	5	0	7	3
ENSDNVG00010002972	NXT2	5	10	4	3	0	0	1	1	0
ENSDNVG00010002973	TPX2	81	114	37	22	1	12	0	10	2
ENSDNVG00010002975	NA	18	20	10	3	0	4	0	0	1
ENSDNVG00010002977	MMAA	4	13	1	6	0	5	0	2	1
ENSDNVG00010002978	ndufa1	59	81	24	13	2	9	2	3	1
ENSDNVG00010002979	ALG6	21	30	18	8	0	3	0	4	2
ENSDNVG00010002980	IFT122	40	54	15	19	3	8	2	10	3
ENSDNVG00010002981	NA	0	2	4	1	0	3	0	0	0
ENSDNVG00010002982	UPF3B	64	94	39	47	7	25	11	9	3
ENSDNVG00010002983	PLPPR3	0	1	0	0	0	0	0	0	0
ENSDNVG00010002985	IL15	0	3	1	0	0	1	0	0	0
ENSDNVG00010002986	ATP13A4	0	0	0	1	0	0	0	0	0
ENSDNVG00010002987	CTNNBL1	14	45	10	7	1	5	2	4	2
ENSDNVG00010002996	WDR55	0	0	0	0	0	0	0	0	0
ENSDNVG00010002997	rpl39	175	307	115	148	18	46	21	41	12
ENSDNVG00010002998	TBCEL	3	1	3	0	0	0	1	0	0
ENSDNVG00010002999	NA	0	3	0	0	1	0	0	0	0
ENSDNVG00010003001	SLC25A5	13	54	16	19	0	1	0	4	1
ENSDNVG00010003004	PPCS	50	112	35	14	0	8	4	8	2
ENSDNVG00010003005	CLGN	20	45	37	23	2	18	2	7	6
ENSDNVG00010003006	BCL2L1	0	1	0	0	0	0	0	0	0
ENSDNVG00010003007	GABRB2	1	0	1	2	0	0	0	0	0
ENSDNVG00010003010	SLC25A43	5	3	3	1	0	3	0	0	0
ENSDNVG00010003012	ARFRP1	12	13	5	6	0	2	1	0	1
ENSDNVG00010003013	ccdc30	7	9	3	2	0	1	1	1	1
ENSDNVG00010003014	NA	78	104	50	45	3	20	3	8	7
ENSDNVG00010003016	SHE	0	1	0	0	0	0	0	0	0
ENSDNVG00010003017	BTG4	0	0	0	1	0	0	0	0	0
ENSDNVG00010003018	IRS4	2	0	0	0	0	0	0	0	0
ENSDNVG00010003021	ABHD18	22	40	10	2	1	1	0	0	4
ENSDNVG00010003022	NA	0	0	0	8	0	7	2	3	0
ENSDNVG00010003023	NA	1	0	1	1	0	0	0	0	0
ENSDNVG00010003024	DNAI4	3	3	3	4	0	3	0	1	0
ENSDNVG00010003027	CFD	0	0	1	1	0	0	0	0	0
ENSDNVG00010003028	FAU	3	1	1	11	3	18	1	5	1
ENSDNVG00010003029	GRIK4	0	0	0	1	0	0	1	0	0
ENSDNVG00010003031	NA	1	0	0	1	0	2	0	0	0
ENSDNVG00010003032	plpp3	105	107	68	134	17	82	18	45	22
ENSDNVG00010003033	NA	8	36	7	5	0	1	2	4	0
ENSDNVG00010003034	FOXP1	10	16	4	9	0	3	0	1	0
ENSDNVG00010003035	ATP10B	0	2	0	1	0	1	0	1	0
ENSDNVG00010003037	ZGPAT	2	0	1	0	0	0	0	0	0
ENSDNVG00010003038	COL4A5	129	194	100	11	1	7	1	4	1
ENSDNVG00010003041	NA	74	134	83	32	2	11	8	5	8
ENSDNVG00010003042	SMAD1	56	79	33	44	3	10	3	8	1
ENSDNVG00010003044	hars	94	137	34	14	0	2	1	6	4
ENSDNVG00010003046	OTUD4	50	67	19	17	0	7	1	5	7
ENSDNVG00010003048	NA	0	0	0	12	0	0	0	0	1
ENSDNVG00010003049	NA	0	0	0	0	0	0	0	0	0
ENSDNVG00010003050	NA	4	17	4	20	0	2	3	2	0
ENSDNVG00010003051	TTI1	3	0	0	1	0	0	0	0	0
ENSDNVG00010003055	XXYLT1	3	4	2	3	0	2	0	0	0
ENSDNVG00010003056	NR2C2	7	2	3	0	0	1	0	0	0
ENSDNVG00010003059	RPRD1B	22	42	10	3	2	3	1	0	2
ENSDNVG00010003061	CADM1	32	73	9	15	4	7	2	2	0
ENSDNVG00010003062	NA	1	9	5	1	0	2	1	1	1
ENSDNVG00010003065	ABCE1	180	259	148	75	5	29	3	18	22
ENSDNVG00010003067	SYNPR	0	0	0	2	0	0	0	1	0
ENSDNVG00010003068	CHERP	52	80	45	15	2	8	1	7	4
ENSDNVG00010003071	NA	1	3	0	4	1	3	0	1	0
ENSDNVG00010003074	CSF1R	1	0	0	2	0	0	0	0	0
ENSDNVG00010003075	TENM1	10	12	6	12	1	7	0	6	4
ENSDNVG00010003076	anapc10	8	10	19	4	1	3	1	4	2
ENSDNVG00010003078	NA	0	0	1	0	0	0	0	0	0
ENSDNVG00010003083	CALR3	2	2	2	0	0	1	0	0	0
ENSDNVG00010003087	NA	118	159	132	27	7	17	3	11	3
ENSDNVG00010003088	CFAP100	0	1	0	1	0	1	0	1	0
ENSDNVG00010003090	HHIP	3	9	3	5	1	1	0	1	1
ENSDNVG00010003091	EIF4E3	1	4	2	1	0	4	0	1	0
ENSDNVG00010003094	GRM7	0	0	0	1	0	0	0	0	0
ENSDNVG00010003095	SCLT1	53	92	26	15	2	2	3	15	1
ENSDNVG00010003097	PICALM	25	22	11	12	3	7	2	4	0
ENSDNVG00010003098	LAYN	2	8	2	0	0	0	0	1	0
ENSDNVG00010003099	SMIM4	0	2	0	1	0	0	0	0	0
ENSDNVG00010003101	SRGAP3	23	27	7	7	0	6	0	3	1
ENSDNVG00010003103	EPS15L1	4	7	4	2	1	0	1	1	0
ENSDNVG00010003105	TPRG1L	2	3	2	0	0	0	0	0	0
ENSDNVG00010003106	ATG4C	30	31	28	6	0	3	1	2	2
ENSDNVG00010003107	JADE1	8	16	2	7	0	1	0	1	2
ENSDNVG00010003108	NT5DC3	6	25	10	18	1	3	0	5	2
ENSDNVG00010003113	USP24	113	196	59	46	7	13	7	28	11
ENSDNVG00010003114	PGRMC2	32	33	6	16	0	3	1	0	0
ENSDNVG00010003117	LARP1B	43	54	14	20	4	5	3	10	5
ENSDNVG00010003118	NA	19	24	12	33	2	8	3	7	2
ENSDNVG00010003119	NTM	2	1	0	0	1	1	0	0	0
ENSDNVG00010003120	KLF2	1	4	1	50	5	30	3	12	7
ENSDNVG00010003124	NA	1	1	2	0	0	0	0	0	0
ENSDNVG00010003125	NA	0	1	1	0	0	0	0	1	0
ENSDNVG00010003126	NA	1	3	0	0	1	0	0	0	0
ENSDNVG00010003127	MCTS1	57	113	46	32	2	10	0	7	2
ENSDNVG00010003128	HSPA4L	15	34	12	17	1	13	1	2	2
ENSDNVG00010003129	CPAMD8	0	0	1	0	0	1	0	0	0
ENSDNVG00010003130	NA	2	3	1	5	0	1	0	2	1
ENSDNVG00010003131	AP1M1	0	1	0	2	0	0	0	1	0
ENSDNVG00010003133	NA	45	35	17	25	1	8	1	2	2
ENSDNVG00010003134	ARHGEF12	105	144	44	35	4	9	4	9	2
ENSDNVG00010003135	NA	3	5	0	0	0	0	0	0	0
ENSDNVG00010003137	CLSTN1	277	362	131	133	3	33	13	30	22
[truncated: 13,826 more rows]
