# Supplementary material for: Heterochronic activation of TGF-β signaling drives the diversity of the avian sterna
Source: Nat Commun. 2026 Apr 29;17:5877. doi: 10.1038/s41467-026-72602-6 (PMC13333996; doi:10.1038/s41467-026-72602-6)
Supplement: Supplementary file 11 — Source data [file 41467_2026_72602_MOESM11_ESM.zip]

Archive with 8 entries (8 files):
- QuantitativeDataFig2.xlsx
- __MACOSX/._QuantitativeDataFig2.xlsx
- QuantitativeDataFig5-1.xlsx
- __MACOSX/._QuantitativeDataFig5-1.xlsx
- QuantitativeDataFig5-2.xlsx
- __MACOSX/._QuantitativeDataFig5-2.xlsx
- QuantitativeDataFig6.xlsx
- __MACOSX/._QuantitativeDataFig6.xlsx
