# Supplementary material for: Heterochronic activation of TGF-β signaling drives the diversity of the avian sterna
Source: Nat Commun. 2026 Apr 29;17:5877. doi: 10.1038/s41467-026-72602-6 (PMC13333996; doi:10.1038/s41467-026-72602-6)
Supplement: Supplementary file 11 — Source data [file 41467_2026_72602_MOESM11_ESM.zip › QuantitativeDataFig2.xlsx]

## Sheet: Sheet1
Fig2count
Chicken
		Dorsal
		1	2	3	4	5
v1	pHH3	0	2	0	2	2
	DAPI	323	277	938	468	439
v2	pHH3	2	2	4	1	1
	DAPI	300	360	547	474	403
v3	pHH3	2	2	3	4	2
	DAPI	464	374	447	448	340
	pHH3 Av%	0.3659	0.604112	0.467467	0.510393	0.430652	0.475705
		Ventral
		1	2	3	4	5
v1	pHH3	2	2	6	3	0
	DAPI	553	480	626	450	221
v2	pHH3	5	3	7	5	4
	DAPI	442	356	779	496	293
v3	pHH3	11	3	4	7	2
	DAPI	589	356	192	502	257
	pHH3 Av%	1.12015	0.700687	1.31346	1.02305	0.714466	0.974364
Emu
		Dorsal
		1	2	3
v1	pHH3	7	5	5
	DAPI	565	688	520
v2	pHH3	10	7	8
	DAPI	567	918	738
v3	pHH3	4	10	4
	DAPI	737	1225	341
	pHH3 Av%	1.18178	0.768533	1.07286	1.00772
		Ventral
		1	2	3
v1	pHH3	4	3	0
	DAPI	458	611	388
v2	pHH3	7	3	2
	DAPI	539	564	473
v3	pHH3	1	6	2
	DAPI	571	431	401
	pHH3 Av%	0.782398	0.805008	0.307195	0.631534
