# Supplementary material for: Heterochronic activation of TGF-β signaling drives the diversity of the avian sterna
Source: Nat Commun. 2026 Apr 29;17:5877. doi: 10.1038/s41467-026-72602-6 (PMC13333996; doi:10.1038/s41467-026-72602-6)
Supplement: Supplementary file 11 — Source data [file 41467_2026_72602_MOESM11_ESM.zip › QuantitativeDataFig5-1.xlsx]

## Sheet: Sheet1
Fig5area
Chick
Ctrl	TGF-b2	SB-431542	SIS3
1.278	2.455	0.543	0.197
1.396	1.685	0.498	0.178
1.445	2.04	0.537	0.178
1.097	2.622	0.525	0.209
0.187	0.946	0.088	0.185
1.813	1.546	0.107	0.211
1.278	2.775	0.118	0.187
1.81	3.121	0.116	0.188
Emu
Ctrl	TGF-b2	SB-431542
0.222	0.448	0.045
0.266	0.278	0.073
0.115	0.357	0.049
0.057	0.352	0.023
0.043	0.108	0.047
0.038	0.187	0.053
0.072	0.225	0.024
0.078
0.069
0.064
0.095
0.244
