# Supplementary material for: Heterochronic activation of TGF-β signaling drives the diversity of the avian sterna
Source: Nat Commun. 2026 Apr 29;17:5877. doi: 10.1038/s41467-026-72602-6 (PMC13333996; doi:10.1038/s41467-026-72602-6)
Supplement: Supplementary file 11 — Source data [file 41467_2026_72602_MOESM11_ESM.zip › QuantitativeDataFig5-2.xlsx]

## Sheet: Sheet1
Fig5count
Chicken
		Ctrl
		1	2	3	4	5	6	7	8
v1	pHH3	4	2	2	1	0	1	4	10
	DAPI	2698	2356	2772	1770	258	2596	2866	3898
v2	pHH3	2	2	0	1	0	2	2	1
	DAPI	2111	2640	2258	1473	263	3673	2539	2940
v3	pHH3	1	3	3	3	1	1	3	4
	DAPI	1602	3056	3593	1649	232	4910	2044	2964
	pHH3 Av%	0.101807	0.0862716	0.0518819	0.102105	0.143678	0.0377796	0.121703	0.141836
		TGFb
		1	2	3	4	5	6	7	8
v1	pHH3	10	19	14	12	3	5	3	7
	DAPI	2976	3298	3059	3252	814	1976	4235	5078
v2	pHH3	15	14	17	8	2	1	5	7
	DAPI	4354	3358	3935	3892	888	2351	3498	3472
v3	pHH3	11	13	15	17	2	0	2	12
	DAPI	3119	2159	3311	3851	1001	2231	3793	3985
	pHH3 Av%	0.344403	0.531717	0.447574	0.338666	0.264525	0.0985238	0.0888353	0.213531
		SIS
		1	2	3	4	5	6	7	8
v1	pHH3	0	0	0	1	0	0	0	0
	DAPI	197	269	363	290	55	105	90	132
v2	pHH3	0	0	0	0	0	0	0	0
	DAPI	276	266	291	229	62	90	124	129
v3	pHH3	0	0	1	0	0	0	0	0
	DAPI	164	286	305	257	56	194	137	155
	pHH3 Av%	0	0	0.10929	0.114943	0	0	0	0
		SB
		1	2	3	4	5	6
v1	pHH3	0	0	0	0	0	0
	DAPI	713	593	670	423	285	241
v2	pHH3	1	0	0	0	1	0
	DAPI	661	613	723	633	330	254
v3	pHH3	0	0	0	1	0	0
	DAPI	456	376	401	551	379	177
	pHH3 Av%	0.0504286	0	0	0.0604961	0.10101	0
Emu
		Ctrl
		1	2	3	4	5	6	7	8	9	10	11
v1	pHH3	4	0	0	0	0	0	2	2	1	2	1
	DAPI	361	447	619	109	50	50	477	319	300	475	334
v2	pHH3	1	0	0	0	0	0	1	1	0	1	0
	DAPI	220	400	277	47	26	18	439	326	253	255	340
v3	pHH3	1	0	1	0	0	0	0	1	0	3	1
	DAPI	273	466	450	36	57	57	386	284	164	443	399
	pHH3 Av%	0.64296	0	0.0740741	0	0	0	0.215693	0.428607	0.111111	0.496803	0.183343
		TGFb
		1	2	3	4	5	6	7
v1	pHH3	3	1	6	5	2	4	3
	DAPI	756	550	668	758	154	336	428
v2	pHH3	2	1	2	0	0	0	1
	DAPI	648	494	541	638	108	191	350
v3	pHH3	0	2	4	5	0	3	1
	DAPI	814	564	409	619	89	248	410
	pHH3 Av%	0.235156	0.246286	0.748628	0.489128	0.4329	0.800051	0.410184
		SB
		1	2	3	4	5
v1	pHH3	1	0	1	0	0
	DAPI	265	73	339	240	89
v2	pHH3	0	0	1	1	0
	DAPI	224	68	291	360	205
v3	pHH3	1	0	1	1	0
	DAPI	194	124	328	201	179
	pHH3 Av%	0.297607	0	0.314502	0.25843	0
