# Supplementary material for: Heterochronic activation of TGF-β signaling drives the diversity of the avian sterna
Source: Nat Commun. 2026 Apr 29;17:5877. doi: 10.1038/s41467-026-72602-6 (PMC13333996; doi:10.1038/s41467-026-72602-6)
Supplement: Supplementary file 11 — Source data [file 41467_2026_72602_MOESM11_ESM.zip › QuantitativeDataFig6.xlsx]

## Sheet: Sheet1
Fig6count
	St. 34	Ctrl
		1	2	3	4	5	6	7
v1	Keel	34	149	57	59	279	69	17
	Dorsal	12	62	20	51	99	249	17
v2	Keel	16	192	136	73	89	34	10
	Dorsal	4	67	39	59	139	87	12
v3	Keel	15	184	127	45	197	36	34
	Dorsal	5	114	64	77	24	34	18
	Keel Av %	76.3043	68.8308	72.7441	48.6082	67.3283	33.742	53.6131
	St. 34	DNtgfbr1
		1	2	3	4	5	6	7	8	9
v1	Keel	28	4	122	49	84	16	26	0	0
	Dorsal	178	37	183	172	79	36	57	7	33
v2	Keel	20	5	61	92	55	46	49	0	3
	Dorsal	166	49	250	147	62	35	68	13	17
v3	Keel	25	11	91	129	88	26	52	2	36
	Dorsal	189	71	335	215	52	18	42	20	18
	Keel Av %	12.0091	10.81	26.9919	32.7219	53.7998	48.8834	42.8416	3.0303	27.2222
	St. 36	Ctrl
		1	2	3	4	5	6	7	8
v1	Keel	140	12	14	58	25	30	30	127
	Dorsal	52	50	4	58	32	0	25	22
v2	Keel	187	1	10	18	32	20	27	59
	Dorsal	11	4	0	9	16	0	7	7
v3	Keel	96	6	7	19	43	31	19	56
	Dorsal	5	89	0	39	27	1	19	13
	Keel Av %	87.4702	15.2235	92.5926	49.8084	57.3183	98.9583	61.3191	85.2628
	St. 36	DNtgfbr1
		1	2	3	4	5	6	7	8
v1	Keel	3	0	0	38	102	2	15	8
	Dorsal	37	46	25	96	931	197	45	144
v2	Keel	5	0	0	40	183	15	4	0
	Dorsal	91	97	101	69	1117	170	9	33
v3	Keel	11	0	0	19	154	1	2	5
	Dorsal	84	75	56	67	754	197	17	122
	Keel Av %	8.09576	0	0	29.0495	13.6371	3.20606	22.0985	3.06672
